# Supplementary material for: Underpinning miRNA-miRNA co-functional interaction patterns in the metabolism of Oryza sativa by genome-scale network analysis
Source: Heliyon. 2020 Nov 12;6(11):e05496. doi: 10.1016/j.heliyon.2020.e05496 (PMC7672285; doi:10.1016/j.heliyon.2020.e05496)
Supplement: Supplementary File 1 [file mmc1.xlsx]

## Sheet: miRNA-Target prediction
annotated	Target_Acc.	miRNA	Expectation	UPE	miRNA_start	miRNA_end	Target_start	Target_end	miRNA_aligned_fragment	Target_aligned_fragment	Inhibition	Target_Desc.
osmir681	Os02g0783100	osa-miR169d	3	-1	1	21	759	779	UAGCCAAGGAUGAAUUGCCGG	GCGGCCAUACAUUCUUGGCUA	Cleavage	cDNA|mitochondrial transcription termination factor family protein, putative, expressed
osmir681	Os04g0649200	osa-miR169d	3	-1	1	21	40	60	UAGCCAAGGAUGAAUUGCCGG	GCGGCAGUUCAUUCUUGGUGA	Cleavage	cDNA|plant protein of unknown function DUF869 domain containing protein, expressed
osmir681	Os06g0146300	osa-miR169d	3	-1	1	21	1386	1406	UAGCCAAGGAUGAAUUGCCGG	AUGUUCAUUCAUCUUUGGCUA	Cleavage	cDNA|expressed protein
osmir681	Os06g0146300	osa-miR169d	3	-1	1	21	1661	1681	UAGCCAAGGAUGAAUUGCCGG	AUGUUCAUUCAUCUUUGGCUA	Cleavage	cDNA|expressed protein
osmir681	Os06g0603600	osa-miR169d	3	-1	1	21	826	846	UAGCCAAGGAUGAAUUGCCGG	AUCCCAGUUCAUCCUUGGUUA	Cleavage	cDNA|SPX domain containing protein, putative, expressed
osmir681	Os12g0430000	osa-miR169d	3	-1	1	21	3063	3083	UAGCCAAGGAUGAAUUGCCGG	UUGGUGUUUCAUCUUUGGCUG	Cleavage	cDNA|retrotransposon protein, putative, unclassified, expressed
osmir232	Os01g0600400	osa-miR169a	3	-1	1	21	23	43	CAGCCAAGGAUGACUUGCCGA	UCGGAGUGUCAUUCUUGGCUG	Cleavage	cDNA|pentatricopeptide, putative, expressed
osmir232	Os01g0729100	osa-miR169a	3	-1	1	21	4	24	CAGCCAAGGAUGACUUGCCGA	GCGGCCGGUCAUGCUUGGCUG	Cleavage	cDNA|transmembrane protein, putative, expressed
osmir232	Os01g0729100	osa-miR169a	3	-1	1	21	4	24	CAGCCAAGGAUGACUUGCCGA	GCGGCCGGUCAUGCUUGGCUG	Cleavage	cDNA|transmembrane protein, putative, expressed
osmir232	Os01g0729100	osa-miR169a	3	-1	1	21	4	24	CAGCCAAGGAUGACUUGCCGA	GCGGCCGGUCAUGCUUGGCUG	Cleavage	cDNA|transmembrane protein, putative, expressed
osmir232	Os01g0729100	osa-miR169a	3	-1	1	21	4	24	CAGCCAAGGAUGACUUGCCGA	GCGGCCGGUCAUGCUUGGCUG	Cleavage	cDNA|transmembrane protein, putative, expressed
osmir232	Os07g0161600	osa-miR169a	3	-1	1	21	546	566	CAGCCAAGGAUGACUUGCCGA	UUGGCAGGUCAUCCUUGGGUU	Cleavage	cDNA|CAMK_CAMK_like.31 - CAMK includes calcium/calmodulin depedent protein kinases, expressed
osmir232	Os08g0564000	osa-miR169a	3	-1	1	21	293	313	CAGCCAAGGAUGACUUGCCGA	AGGGCAACUCUUCUUUGGCUG	Translation	cDNA|inorganic phosphate transporter, putative, expressed
osmir455	Os03g0850600	osa-miR1860-5p	3	-1	1	21	658	678	AGAAAACCAGCUUCCAGAUCU	AAAACUGGAAGCUGGUAUUUU	Cleavage	cDNA|glutathione S-transferase, putative, expressed
osmir405	Os01g0164800	osa-miR395f	3	-1	1	21	2245	2265	GUGAAUUGUUUGGGGGAACUC	AGGUUUCACCAAAUAAUUUAU	Cleavage	cDNA|BRCA2 repeat family protein, expressed
osmir405	Os01g0164900	osa-miR395f	3	-1	1	21	2245	2265	GUGAAUUGUUUGGGGGAACUC	AGGUUUCACCAAAUAAUUUAU	Cleavage	cDNA|BRCA2 repeat family protein, expressed
osmir405	Os01g0321700	osa-miR395f	3	-1	1	21	2752	2772	GUGAAUUGUUUGGGGGAACUC	CAGUUCUUUCAAACAAUUUAG	Cleavage	cDNA|protein transport protein-related, putative, expressed
osmir405	Os01g0773100	osa-miR395f	3	-1	1	21	870	890	GUGAAUUGUUUGGGGGAACUC	GGAUUCCUUUAAACAGUUCAC	Cleavage	cDNA|dymeclin, putative, expressed
osmir405	Os01g0773100	osa-miR395f	3	-1	1	21	916	936	GUGAAUUGUUUGGGGGAACUC	GGAUUCCUUUAAACAGUUCAC	Cleavage	cDNA|dymeclin, putative, expressed
osmir405	Os02g0258900	osa-miR395f	3	-1	1	21	233	253	GUGAAUUGUUUGGGGGAACUC	UUGUUCCCCCAAAAAGUUUGC	Cleavage	cDNA|molybdenum cofactor biosynthesis protein 1, putative, expressed
osmir405	Os02g0258900	osa-miR395f	3	-1	1	21	233	253	GUGAAUUGUUUGGGGGAACUC	UUGUUCCCCCAAAAAGUUUGC	Cleavage	cDNA|molybdenum cofactor biosynthesis protein 1, putative, expressed
osmir405	Os02g0258900	osa-miR395f	3	-1	1	21	233	253	GUGAAUUGUUUGGGGGAACUC	UUGUUCCCCCAAAAAGUUUGC	Cleavage	cDNA|molybdenum cofactor biosynthesis protein 1, putative, expressed
osmir405	Os02g0258900	osa-miR395f	3	-1	1	21	233	253	GUGAAUUGUUUGGGGGAACUC	UUGUUCCCCCAAAAAGUUUGC	Cleavage	cDNA|molybdenum cofactor biosynthesis protein 1, putative, expressed
osmir405	Os02g0258900	osa-miR395f	3	-1	1	21	233	253	GUGAAUUGUUUGGGGGAACUC	UUGUUCCCCCAAAAAGUUUGC	Cleavage	cDNA|molybdenum cofactor biosynthesis protein 1, putative, expressed
osmir405	Os02g0822800	osa-miR395f	3	-1	1	21	1363	1383	GUGAAUUGUUUGGGGGAACUC	AGGUUCUUCCAAACAAAUUAC	Cleavage	cDNA|kelch repeat protein, putative, expressed
osmir405	Os02g0822800	osa-miR395f	3	-1	1	21	1363	1383	GUGAAUUGUUUGGGGGAACUC	AGGUUCUUCCAAACAAAUUAC	Cleavage	cDNA|kelch repeat protein, putative, expressed
osmir405	Os02g0822800	osa-miR395f	3	-1	1	21	1349	1369	GUGAAUUGUUUGGGGGAACUC	AGGUUCUUCCAAACAAAUUAC	Cleavage	cDNA|kelch repeat protein, putative, expressed
osmir405	Os02g0822800	osa-miR395f	3	-1	1	21	812	832	GUGAAUUGUUUGGGGGAACUC	AGGUUCUUCCAAACAAAUUAC	Cleavage	cDNA|kelch repeat protein, putative, expressed
osmir405	Os03g0743900	osa-miR395f	3	-1	1	21	595	615	GUGAAUUGUUUGGGGGAACUC	GAGUUCCUCCAAGCACUUCAU	Cleavage	cDNA|bifunctional 3-phosphoadenosine 5-phosphosulfate synthetase, putative, expressed
osmir405	Os04g0402300	osa-miR395f	3	-1	1	21	1290	1310	GUGAAUUGUUUGGGGGAACUC	CAUUUUCCCCGGACAAUUCAU	Cleavage	cDNA|OTU-like cysteine protease family protein, putative, expressed
osmir405	Os08g0235600	osa-miR395f	3	-1	1	21	2559	2579	GUGAAUUGUUUGGGGGAACUC	UUGCUCUCCUAGACAAUUCAU	Cleavage	cDNA|NB-ARC domain containing protein, expressed
osmir405	Os08g0235651	osa-miR395f	3	-1	1	21	2559	2579	GUGAAUUGUUUGGGGGAACUC	UUGCUCUCCUAGACAAUUCAU	Cleavage	cDNA|NB-ARC domain containing protein, expressed
osmir405	Os08g0430200	osa-miR395f	3	-1	1	21	942	962	GUGAAUUGUUUGGGGGAACUC	AUGUUCUGCGAAACAAUUCAC	Cleavage	cDNA|RAD23 DNA repair protein, putative, expressed
osmir405	Os08g0430200	osa-miR395f	3	-1	1	21	939	959	GUGAAUUGUUUGGGGGAACUC	AUGUUCUGCGAAACAAUUCAC	Cleavage	cDNA|RAD23 DNA repair protein, putative, expressed
osmir405	Os11g0550300	osa-miR395f	3	-1	1	21	1203	1223	GUGAAUUGUUUGGGGGAACUC	UAUUUUUCCUAAGCAAUUCAC	Cleavage	cDNA|expressed protein
osmir405	Os12g0456400	osa-miR395f	3	-1	1	21	3001	3021	GUGAAUUGUUUGGGGGAACUC	UUGGUCUUCCAAGCAGUUCAC	Cleavage	cDNA|expressed protein
osmir80	Os01g0149400	osa-miR5513	3	-1	1	21	870	890	UAACAAAGGACAACAGACUGA	AUAGUCUGUAGUCCUAUGUUA	Cleavage	cDNA|Core histone H2A/H2B/H3/H4 domain containing protein, putative, expressed
osmir80	Os05g0474500	osa-miR5513	3	-1	1	21	3603	3623	UAACAAAGGACAACAGACUGA	CUAGUUUGUUGUCCUUUGUGG	Cleavage	cDNA|PX domain containing protein, expressed
osmir80	Os05g0474600	osa-miR5513	3	-1	1	21	3603	3623	UAACAAAGGACAACAGACUGA	CUAGUUUGUUGUCCUUUGUGG	Cleavage	cDNA|PX domain containing protein, expressed
osmir80	Os07g0665700	osa-miR5513	3	-1	1	21	533	553	UAACAAAGGACAACAGACUGA	UCAUUCUGUUGUUCGUUGUUA	Cleavage	cDNA|expressed protein
osmir103	Os05g0196700	osa-miR5153	3	-1	1	24	198	221	UGGAUUCCACUGACACGUAGACGU	UGCCGGACGUGUCAAUGGAGUCCA	Translation	cDNA|expressed protein
osmir103	Os12g0273300	osa-miR5153	3	-1	1	24	1725	1748	UGGAUUCCACUGACACGUAGACGU	GGAUAUACGUGGCAGUGGAAUCGA	Cleavage	cDNA|stripe rust resistance protein Yr10, putative, expressed
osmir451	Os01g0206300	osa-miR2867-3p	3	-1	1	20	536	555	CCAGGACGUGUGGGAUGGCA	GGCUGUUCCACACGUUCUGC	Cleavage	cDNA|CAMK_KIN1/SNF1/Nim1_like.7 - CAMK includes calcium/calmodulin depedent protein kinases, expressed
osmir451	Os02g0178200	osa-miR2867-3p	3	-1	1	20	438	457	CCAGGACGUGUGGGAUGGCA	CGCCGUCUCCCGCGUCCUGG	Translation	cDNA|OsFBD6 - F-box and FBD domain containing protein, expressed
osmir451	Os02g0532900	osa-miR2867-3p	3	-1	1	20	339	358	CCAGGACGUGUGGGAUGGCA	CGCCGACCCGCACGUCCUGC	Cleavage	cDNA|glycosyl hydrolases family 17, putative, expressed
osmir451	Os04g0592801	osa-miR2867-3p	3	-1	1	20	66	85	CCAGGACGUGUGGGAUGGCA	GGGCAUCUCGUACGUCUUGG	Cleavage	cDNA|expressed protein
osmir451	Os04g0592901	osa-miR2867-3p	3	-1	1	20	66	85	CCAGGACGUGUGGGAUGGCA	GGGCAUCUCGUACGUCUUGG	Cleavage	cDNA|expressed protein
osmir451	Os06g0667800	osa-miR2867-3p	3	-1	1	20	66	85	CCAGGACGUGUGGGAUGGCA	GGGCAUCUCGUACGUCUUGG	Cleavage	cDNA|expressed protein
osmir451	Os10g0208500	osa-miR2867-3p	3	-1	1	20	2018	2037	CCAGGACGUGUGGGAUGGCA	GGACAGCUCACAUGUCCUGG	Cleavage	cDNA|expressed protein
osmir451	Os10g0208500	osa-miR2867-3p	3	-1	1	20	550	569	CCAGGACGUGUGGGAUGGCA	GGACAGCUCACAUGUCCUGG	Cleavage	cDNA|expressed protein
osmir451	Os10g0208500	osa-miR2867-3p	3	-1	1	20	590	609	CCAGGACGUGUGGGAUGGCA	GGACAGCUCACAUGUCCUGG	Cleavage	cDNA|expressed protein
osmir451	Os10g0208500	osa-miR2867-3p	3	-1	1	20	587	606	CCAGGACGUGUGGGAUGGCA	GGACAGCUCACAUGUCCUGG	Cleavage	cDNA|expressed protein
osmir451	Os10g0208500	osa-miR2867-3p	3	-1	1	20	411	430	CCAGGACGUGUGGGAUGGCA	GGACAGCUCACAUGUCCUGG	Cleavage	cDNA|expressed protein
osmir451	Os10g0208500	osa-miR2867-3p	3	-1	1	20	315	334	CCAGGACGUGUGGGAUGGCA	GGACAGCUCACAUGUCCUGG	Cleavage	cDNA|expressed protein
osmir451	Os10g0208500	osa-miR2867-3p	3	-1	1	20	312	331	CCAGGACGUGUGGGAUGGCA	GGACAGCUCACAUGUCCUGG	Cleavage	cDNA|expressed protein
osmir451	Os10g0208500	osa-miR2867-3p	3	-1	1	20	1909	1928	CCAGGACGUGUGGGAUGGCA	GGACAGCUCACAUGUCCUGG	Cleavage	cDNA|expressed protein
osmir451	Os11g0114300	osa-miR2867-3p	3	-1	1	20	113	132	CCAGGACGUGUGGGAUGGCA	UUCCAUUCCACACGUCUUGA	Cleavage	cDNA|expressed protein
osmir56	Os01g0140400	osa-miR1428e-3p	3	-1	1	21	2772	2792	UAAGAUAAUGCCAUGAAUUUG	AGCAUCCAUGGCAUUAUUUUG	Cleavage	cDNA|leucine-rich repeat protein-related, putative, expressed
osmir56	Os01g0140400	osa-miR1428e-3p	3	-1	1	21	3492	3512	UAAGAUAAUGCCAUGAAUUUG	AGCAUCCAUGGCAUUAUUUUG	Cleavage	cDNA|leucine-rich repeat protein-related, putative, expressed
osmir56	Os01g0232300	osa-miR1428e-3p	3	-1	1	21	3103	3123	UAAGAUAAUGCCAUGAAUUUG	UCAAUUUUUGGCGUUGUCUUG	Cleavage	cDNA|metallo-beta-lactamase family protein, putative, expressed
osmir56	Os07g0627700	osa-miR1428e-3p	3	-1	1	21	719	739	UAAGAUAAUGCCAUGAAUUUG	UGGAUUCAUGGCAGUAUUUUG	Cleavage	cDNA|sphingolipid C4-hydroxylase SUR2, putative, expressed
osmir56	Os10g0469600	osa-miR1428e-3p	3	-1	1	21	3308	3328	UAAGAUAAUGCCAUGAAUUUG	UUAAUUCUUGGCAUUGUUUUC	Cleavage	cDNA|leucine-rich repeat receptor protein kinase EXS precursor, putative, expressed
osmir56	Os10g0477800	osa-miR1428e-3p	3	-1	1	21	953	973	UAAGAUAAUGCCAUGAAUUUG	UUAAUUUCUGGCAUCAUCUUA	Cleavage	cDNA|importin-beta N-terminal domain containing protein, expressed
osmir56	Os12g0533800	osa-miR1428e-3p	3	-1	1	21	1324	1344	UAAGAUAAUGCCAUGAAUUUG	UUAAUUCAAGGCAUUAUUUUC	Cleavage	cDNA|mitochondrial carrier protein, putative, expressed
osmir56	Os12g0533800	osa-miR1428e-3p	3	-1	1	21	1343	1363	UAAGAUAAUGCCAUGAAUUUG	UUAAUUCAAGGCAUUAUUUUC	Cleavage	cDNA|mitochondrial carrier protein, putative, expressed
osmir366	Os03g0187500	osa-miR5822	3	-1	1	21	835	855	UGUCUGCUCGAUGUCAGGUUG	GGGCUCGACAUCGAGCAGAUG	Cleavage	cDNA|AUXIN SIGNALING F-BOX 2, putative, expressed
osmir366	Os09g0331100	osa-miR5822	3	-1	1	21	964	984	UGUCUGCUCGAUGUCAGGUUG	CAAUUUGACAUCGCGCGGACA	Cleavage	cDNA|expressed protein
osmir222	Os01g0592100	osa-miR1851	3	-1	1	21	407	427	CGUCUGGGAUGGCAUUUUGGC	GAAAAAAUGGCAUCCCAGAUG	Cleavage	cDNA|expressed protein
osmir222	Os02g0184400	osa-miR1851	3	-1	1	21	1978	1998	CGUCUGGGAUGGCAUUUUGGC	AUCAGAAUGCCAUUGCAGAUG	Cleavage	cDNA|sucrose-phosphate synthase, putative, expressed
osmir222	Os02g0184400	osa-miR1851	3	-1	1	21	1978	1998	CGUCUGGGAUGGCAUUUUGGC	AUCAGAAUGCCAUUGCAGAUG	Cleavage	cDNA|sucrose-phosphate synthase, putative, expressed
osmir222	Os03g0418700	osa-miR1851	3	-1	1	21	345	365	CGUCUGGGAUGGCAUUUUGGC	AAGGAAAUGCCGUCCCGGAUG	Cleavage	cDNA|expressed protein
osmir222	Os03g0418700	osa-miR1851	3	-1	1	21	345	365	CGUCUGGGAUGGCAUUUUGGC	AAGGAAAUGCCGUCCCGGAUG	Cleavage	cDNA|expressed protein
osmir222	Os03g0418700	osa-miR1851	3	-1	1	21	345	365	CGUCUGGGAUGGCAUUUUGGC	AAGGAAAUGCCGUCCCGGAUG	Cleavage	cDNA|expressed protein
osmir222	Os03g0667700	osa-miR1851	3	-1	1	21	898	918	CGUCUGGGAUGGCAUUUUGGC	UUUAGCAUGCCAUCCCAGACA	Cleavage	cDNA|ranBP1 domain containing protein, expressed
osmir222	Os03g0667700	osa-miR1851	3	-1	1	21	814	834	CGUCUGGGAUGGCAUUUUGGC	UUUAGCAUGCCAUCCCAGACA	Cleavage	cDNA|ranBP1 domain containing protein, expressed
osmir222	Os03g0769050	osa-miR1851	3	-1	1	21	1174	1194	CGUCUGGGAUGGCAUUUUGGC	GACAAGAUGGCAUUCCAGAUG	Cleavage	cDNA|hydrolase, acting on carbon-nitrogen, putative, expressed
osmir222	Os04g0530400	osa-miR1851	3	-1	1	21	1077	1097	CGUCUGGGAUGGCAUUUUGGC	AACAAGGAGCUAUCCCAGGCG	Cleavage	cDNA|syntaxin-18, putative, expressed
osmir222	Os04g0601500	osa-miR1851	3	-1	1	21	353	373	CGUCUGGGAUGGCAUUUUGGC	AUAAAUAUGCCAUCCUAGAUG	Cleavage	cDNA|expressed protein
osmir222	Os04g0602200	osa-miR1851	3	-1	1	21	1364	1384	CGUCUGGGAUGGCAUUUUGGC	GGCAAGAUGUCAUCCCAGGAG	Cleavage	cDNA|putrescine-binding periplasmic protein-related, putative, expressed
osmir222	Os08g0270800	osa-miR1851	3	-1	1	21	513	533	CGUCUGGGAUGGCAUUUUGGC	UCCGAAAAUCCAUCCCAGACG	Cleavage	cDNA|expressed protein
osmir222	Os08g0270800	osa-miR1851	3	-1	1	21	636	656	CGUCUGGGAUGGCAUUUUGGC	UCCGAAAAUCCAUCCCAGACG	Cleavage	cDNA|expressed protein
osmir222	Os10g0126900	osa-miR1851	3	-1	1	21	2462	2482	CGUCUGGGAUGGCAUUUUGGC	GACAAAAUAUCAUCCCAGACA	Cleavage	cDNA|OsFBX351 - F-box domain containing protein, expressed
osmir222	Os10g0127000	osa-miR1851	3	-1	1	21	2462	2482	CGUCUGGGAUGGCAUUUUGGC	GACAAAAUAUCAUCCCAGACA	Cleavage	cDNA|OsFBX351 - F-box domain containing protein, expressed
osmir222	Os12g0121300	osa-miR1851	3	-1	1	21	581	601	CGUCUGGGAUGGCAUUUUGGC	UGCACGAUGUCAUUCCAGAUG	Cleavage	cDNA|cytidylyltransferase domain containing protein, expressed
osmir222	Os12g0154400	osa-miR1851	3	-1	1	21	1071	1091	CGUCUGGGAUGGCAUUUUGGC	AACAAGGAGCUAUCCCAGGCG	Cleavage	cDNA|syntaxin-18, putative, expressed
osmir222	Os12g0154400	osa-miR1851	3	-1	1	21	1141	1161	CGUCUGGGAUGGCAUUUUGGC	AACAAGGAGCUAUCCCAGGCG	Cleavage	cDNA|syntaxin-18, putative, expressed
osmir222	Os12g0511200	osa-miR1851	3	-1	1	21	838	858	CGUCUGGGAUGGCAUUUUGGC	GGCAACAUGCCAUCCAGGACG	Cleavage	cDNA|haemolysin-III, putative, expressed
osmir75	Os01g0267100	osa-miR530-5p	3	-1	1	20	4737	4756	UGCAUUUGCACCUGCACCUA	UAGGUGUGGUUGCAAGUGCA	Translation	cDNA|MT-A70 domain containing protein, expressed
osmir75	Os01g0267100	osa-miR530-5p	3	-1	1	20	3931	3950	UGCAUUUGCACCUGCACCUA	UAGGUGUGGUUGCAAGUGCA	Translation	cDNA|MT-A70 domain containing protein, expressed
osmir75	Os01g0267100	osa-miR530-5p	3	-1	1	20	3788	3807	UGCAUUUGCACCUGCACCUA	UAGGUGUGGUUGCAAGUGCA	Translation	cDNA|MT-A70 domain containing protein, expressed
osmir75	Os01g0267100	osa-miR530-5p	3	-1	1	20	3748	3767	UGCAUUUGCACCUGCACCUA	UAGGUGUGGUUGCAAGUGCA	Translation	cDNA|MT-A70 domain containing protein, expressed
osmir75	Os01g0923300	osa-miR530-5p	3	-1	1	20	1844	1863	UGCAUUUGCACCUGCACCUA	CAGUUGCAGAUGCAGAUGCA	Translation	cDNA|CBS domain-containing protein, putative, expressed
osmir75	Os03g0161500	osa-miR530-5p	3	-1	1	20	398	417	UGCAUUUGCACCUGCACCUA	GGGGUACAGGUGCGAGUGCG	Cleavage	cDNA|MTN26L2 - MtN26 family protein precursor, expressed
osmir75	Os03g0161500	osa-miR530-5p	3	-1	1	20	366	385	UGCAUUUGCACCUGCACCUA	GGGGUACAGGUGCGAGUGCG	Cleavage	cDNA|MTN26L2 - MtN26 family protein precursor, expressed
osmir75	Os03g0161500	osa-miR530-5p	3	-1	1	20	355	374	UGCAUUUGCACCUGCACCUA	GGGGUACAGGUGCGAGUGCG	Cleavage	cDNA|MTN26L2 - MtN26 family protein precursor, expressed
osmir75	Os03g0161500	osa-miR530-5p	3	-1	1	20	366	385	UGCAUUUGCACCUGCACCUA	GGGGUACAGGUGCGAGUGCG	Cleavage	cDNA|MTN26L2 - MtN26 family protein precursor, expressed
osmir75	Os03g0738400	osa-miR530-5p	3	-1	1	20	785	804	UGCAUUUGCACCUGCACCUA	UCGUUGCGGGUGCAAGUGCA	Cleavage	cDNA|serine hydroxymethyltransferase, mitochondrial precursor, putative, expressed
osmir75	Os03g0738400	osa-miR530-5p	3	-1	1	20	844	863	UGCAUUUGCACCUGCACCUA	UCGUUGCGGGUGCAAGUGCA	Cleavage	cDNA|serine hydroxymethyltransferase, mitochondrial precursor, putative, expressed
osmir75	Os03g0738400	osa-miR530-5p	3	-1	1	20	723	742	UGCAUUUGCACCUGCACCUA	UCGUUGCGGGUGCAAGUGCA	Cleavage	cDNA|serine hydroxymethyltransferase, mitochondrial precursor, putative, expressed
osmir75	Os03g0839900	osa-miR530-5p	3	-1	1	20	3539	3558	UGCAUUUGCACCUGCACCUA	CAGUUCCAGGUGUAAAUGUA	Cleavage	cDNA|protein kinase family protein, putative, expressed
osmir75	Os04g0445200	osa-miR530-5p	3	-1	1	20	229	248	UGCAUUUGCACCUGCACCUA	CGGGUGCGGGUGCGGGUGCG	Cleavage	cDNA|enzyme of the cupin superfamily protein, putative, expressed
osmir75	Os04g0566300	osa-miR530-5p	3	-1	1	20	535	554	UGCAUUUGCACCUGCACCUA	UAAGUGCAAGUGCAAGUGCA	Cleavage	cDNA|expressed protein
osmir75	Os04g0690400	osa-miR530-5p	3	-1	1	20	297	316	UGCAUUUGCACCUGCACCUA	CAGAUGCAGAUGCAGAUGCA	Translation	cDNA|expressed protein
osmir75	Os05g0120900	osa-miR530-5p	3	-1	1	20	312	331	UGCAUUUGCACCUGCACCUA	GAGCAGCAGGUGCAGGUGCA	Cleavage	cDNA|expressed protein
osmir75	Os07g0182100	osa-miR530-5p	3	-1	1	20	815	834	UGCAUUUGCACCUGCACCUA	CAGGUGCACGUGCAAAUGUC	Cleavage	cDNA|indole-3-glycerol phosphate lyase, chloroplast precursor, putative, expressed
osmir75	Os07g0630900	osa-miR530-5p	3	-1	1	20	319	338	UGCAUUUGCACCUGCACCUA	GAGGUGUGGGUGCGGGUGCG	Cleavage	cDNA|CSLA7 - cellulose synthase-like family A; mannan synthase, expressed
osmir75	Os07g0693600	osa-miR530-5p	3	-1	1	20	322	341	UGCAUUUGCACCUGCACCUA	CAGGGGCAGGGGCAGAUGCA	Translation	cDNA|PMR5, putative, expressed
osmir75	Os08g0492900	osa-miR530-5p	3	-1	1	20	750	769	UGCAUUUGCACCUGCACCUA	GGGGCGCGGGUGCAGGUGCA	Cleavage	cDNA|OsFBX299 - F-box domain containing protein, expressed
osmir75	Os11g0229100	osa-miR530-5p	3	-1	1	20	624	643	UGCAUUUGCACCUGCACCUA	CAGCUGCAGAUGCAGAUGCA	Translation	cDNA|proteophosphoglycan, putative, expressed
osmir192	Os01g0848700	osa-miR5337b	3	-1	1	21	808	828	CUAGAACGGCAAGCAAUUUGA	AAAAGGUUCUUGCUGUUCUAG	Cleavage	cDNA|ras-related protein, putative, expressed
osmir192	Os02g0779200	osa-miR5337b	3	-1	1	21	2715	2735	CUAGAACGGCAAGCAAUUUGA	UCAAAUUACUUGUCAUUCUAG	Cleavage	cDNA|OsSub22 - Putative Subtilisin homologue, expressed
osmir192	Os04g0689400	osa-miR5337b	3	-1	1	21	950	970	CUAGAACGGCAAGCAAUUUGA	UUAUAUUGCUUGCUGUUCUGC	Cleavage	cDNA|protein kinase domain containing protein, expressed
osmir19	Os07g0496300	osa-miR160a-5p	3	-1	1	21	890	910	UGCCUGGCUCCCUGUAUGCCA	ACGCGGACAGGGUGCCAGGCA	Cleavage	cDNA|transposon protein, putative, unclassified, expressed
osmir19	Os09g0123200	osa-miR160a-5p	3	-1	1	21	401	421	UGCCUGGCUCCCUGUAUGCCA	GCGAGUACGGGGAGCCGGGUA	Cleavage	cDNA|flowering time control protein FCA, putative, expressed
osmir19	Os09g0123200	osa-miR160a-5p	3	-1	1	21	555	575	UGCCUGGCUCCCUGUAUGCCA	GCGAGUACGGGGAGCCGGGUA	Cleavage	cDNA|flowering time control protein FCA, putative, expressed
osmir19	Os09g0123200	osa-miR160a-5p	3	-1	1	21	393	413	UGCCUGGCUCCCUGUAUGCCA	GCGAGUACGGGGAGCCGGGUA	Cleavage	cDNA|flowering time control protein FCA, putative, expressed
osmir19	Os09g0123200	osa-miR160a-5p	3	-1	1	21	401	421	UGCCUGGCUCCCUGUAUGCCA	GCGAGUACGGGGAGCCGGGUA	Cleavage	cDNA|flowering time control protein FCA, putative, expressed
osmir19	Os10g0522000	osa-miR160a-5p	3	-1	1	21	644	664	UGCCUGGCUCCCUGUAUGCCA	AUGCAUGGAGGGAGCUGGGCG	Cleavage	cDNA|dehydration response related protein, putative, expressed
osmir19	Os11g0520500	osa-miR160a-5p	3	-1	1	21	89	109	UGCCUGGCUCCCUGUAUGCCA	GCGCGCACGGGGGGCCGGGCA	Cleavage	cDNA|expressed protein
osmir19	Os11g0520900	osa-miR160a-5p	3	-1	1	21	89	109	UGCCUGGCUCCCUGUAUGCCA	GCGCGCACGGGGGGCCGGGCA	Cleavage	cDNA|expressed protein
osmir370	Os07g0496300	osa-miR160b-5p	3	-1	1	21	890	910	UGCCUGGCUCCCUGUAUGCCA	ACGCGGACAGGGUGCCAGGCA	Cleavage	cDNA|transposon protein, putative, unclassified, expressed
osmir370	Os09g0123200	osa-miR160b-5p	3	-1	1	21	401	421	UGCCUGGCUCCCUGUAUGCCA	GCGAGUACGGGGAGCCGGGUA	Cleavage	cDNA|flowering time control protein FCA, putative, expressed
osmir370	Os09g0123200	osa-miR160b-5p	3	-1	1	21	555	575	UGCCUGGCUCCCUGUAUGCCA	GCGAGUACGGGGAGCCGGGUA	Cleavage	cDNA|flowering time control protein FCA, putative, expressed
osmir370	Os09g0123200	osa-miR160b-5p	3	-1	1	21	393	413	UGCCUGGCUCCCUGUAUGCCA	GCGAGUACGGGGAGCCGGGUA	Cleavage	cDNA|flowering time control protein FCA, putative, expressed
osmir370	Os09g0123200	osa-miR160b-5p	3	-1	1	21	401	421	UGCCUGGCUCCCUGUAUGCCA	GCGAGUACGGGGAGCCGGGUA	Cleavage	cDNA|flowering time control protein FCA, putative, expressed
osmir370	Os10g0522000	osa-miR160b-5p	3	-1	1	21	644	664	UGCCUGGCUCCCUGUAUGCCA	AUGCAUGGAGGGAGCUGGGCG	Cleavage	cDNA|dehydration response related protein, putative, expressed
osmir370	Os11g0520500	osa-miR160b-5p	3	-1	1	21	89	109	UGCCUGGCUCCCUGUAUGCCA	GCGCGCACGGGGGGCCGGGCA	Cleavage	cDNA|expressed protein
osmir370	Os11g0520900	osa-miR160b-5p	3	-1	1	21	89	109	UGCCUGGCUCCCUGUAUGCCA	GCGCGCACGGGGGGCCGGGCA	Cleavage	cDNA|expressed protein
osmir94	Os01g0101600	osa-miR1872	3	-1	1	24	3369	3392	GAACUGUAAGUCUGUGACGGGUAA	UUUGUCGUUGCAGGCUUGUGGUUC	Cleavage	cDNA|RNA recognition motif, putative, expressed
osmir407	Os07g0496300	osa-miR160c-5p	3	-1	1	21	890	910	UGCCUGGCUCCCUGUAUGCCA	ACGCGGACAGGGUGCCAGGCA	Cleavage	cDNA|transposon protein, putative, unclassified, expressed
osmir407	Os09g0123200	osa-miR160c-5p	3	-1	1	21	401	421	UGCCUGGCUCCCUGUAUGCCA	GCGAGUACGGGGAGCCGGGUA	Cleavage	cDNA|flowering time control protein FCA, putative, expressed
osmir407	Os09g0123200	osa-miR160c-5p	3	-1	1	21	555	575	UGCCUGGCUCCCUGUAUGCCA	GCGAGUACGGGGAGCCGGGUA	Cleavage	cDNA|flowering time control protein FCA, putative, expressed
osmir407	Os09g0123200	osa-miR160c-5p	3	-1	1	21	393	413	UGCCUGGCUCCCUGUAUGCCA	GCGAGUACGGGGAGCCGGGUA	Cleavage	cDNA|flowering time control protein FCA, putative, expressed
osmir407	Os09g0123200	osa-miR160c-5p	3	-1	1	21	401	421	UGCCUGGCUCCCUGUAUGCCA	GCGAGUACGGGGAGCCGGGUA	Cleavage	cDNA|flowering time control protein FCA, putative, expressed
osmir407	Os10g0522000	osa-miR160c-5p	3	-1	1	21	644	664	UGCCUGGCUCCCUGUAUGCCA	AUGCAUGGAGGGAGCUGGGCG	Cleavage	cDNA|dehydration response related protein, putative, expressed
osmir407	Os11g0520500	osa-miR160c-5p	3	-1	1	21	89	109	UGCCUGGCUCCCUGUAUGCCA	GCGCGCACGGGGGGCCGGGCA	Cleavage	cDNA|expressed protein
osmir407	Os11g0520900	osa-miR160c-5p	3	-1	1	21	89	109	UGCCUGGCUCCCUGUAUGCCA	GCGCGCACGGGGGGCCGGGCA	Cleavage	cDNA|expressed protein
osmir114	Os01g0275200	osa-miR2926	3	-1	1	20	4126	4145	AGGUCGUCGACGUUGGUGCU	GGUGUCUACGUCGACGACUU	Cleavage	cDNA|retrotransposon protein, putative, unclassified, expressed
osmir114	Os01g0340100	osa-miR2926	3	-1	1	20	967	986	AGGUCGUCGACGUUGGUGCU	UUCACCAACGUCGGCGACUA	Cleavage	cDNA|OsMADS93 - MADS-box family gene with M-beta type-box, expressed
osmir114	Os01g0589200	osa-miR2926	3	-1	1	20	289	308	AGGUCGUCGACGUUGGUGCU	GGUGCCGACGACGACGACCU	Translation	cDNA|methyltransferase, putative, expressed
osmir114	Os01g0876100	osa-miR2926	3	-1	1	20	2378	2397	AGGUCGUCGACGUUGGUGCU	GGCCUCACCGUCGACGACCU	Cleavage	cDNA|chloride channel protein, putative, expressed
osmir114	Os02g0212800	osa-miR2926	3	-1	1	20	5659	5678	AGGUCGUCGACGUUGGUGCU	GGUGUCUACGUCGACGACUU	Cleavage	cDNA|retrotransposon protein, putative, unclassified, expressed
osmir114	Os02g0485800	osa-miR2926	3	-1	1	20	337	356	AGGUCGUCGACGUUGGUGCU	GGCGCCGGCGUCGACGAGCU	Cleavage	cDNA|transferase family protein, putative, expressed
osmir114	Os03g0185700	osa-miR2926	3	-1	1	20	440	459	AGGUCGUCGACGUUGGUGCU	GCCACCGACGUCGCCGACCU	Cleavage	cDNA|transferase family protein, putative, expressed
osmir114	Os03g0221600	osa-miR2926	3	-1	1	20	451	470	AGGUCGUCGACGUUGGUGCU	CGCGCCUACGUCGCCGACCU	Cleavage	cDNA|leucine-rich repeat family protein, putative, expressed
osmir114	Os03g0221600	osa-miR2926	3	-1	1	20	451	470	AGGUCGUCGACGUUGGUGCU	CGCGCCUACGUCGCCGACCU	Cleavage	cDNA|leucine-rich repeat family protein, putative, expressed
osmir114	Os03g0221800	osa-miR2926	3	-1	1	20	451	470	AGGUCGUCGACGUUGGUGCU	CGCGCCUACGUCGCCGACCU	Cleavage	cDNA|leucine-rich repeat family protein, putative, expressed
osmir114	Os03g0221800	osa-miR2926	3	-1	1	20	451	470	AGGUCGUCGACGUUGGUGCU	CGCGCCUACGUCGCCGACCU	Cleavage	cDNA|leucine-rich repeat family protein, putative, expressed
osmir114	Os03g0413000	osa-miR2926	3	-1	1	20	244	263	AGGUCGUCGACGUUGGUGCU	ACCAUCAACGGCGACGACCU	Translation	cDNA|histone-like transcription factor and archaeal histone, putative, expressed
osmir114	Os03g0670200	osa-miR2926	3	-1	1	20	239	258	AGGUCGUCGACGUUGGUGCU	UACACCGACGUCGACUACCU	Cleavage	cDNA|GPI mannosyltransferase 1, putative, expressed
osmir114	Os03g0690500	osa-miR2926	3	-1	1	20	880	899	AGGUCGUCGACGUUGGUGCU	GUCGUCAACGUCGGUGACCU	Cleavage	cDNA|1-aminocyclopropane-1-carboxylate oxidase homolog 4, putative, expressed
osmir114	Os04g0534600	osa-miR2926	3	-1	1	20	637	656	AGGUCGUCGACGUUGGUGCU	GCCGCCAACGUCGCCGACCU	Cleavage	cDNA|peroxisomal biogenesis factor 11, putative, expressed
osmir114	Os04g0658300	osa-miR2926	3	-1	1	20	394	413	AGGUCGUCGACGUUGGUGCU	AGCGGCAUCGUCGACGACCU	Cleavage	cDNA|AAA-type ATPase family protein, putative, expressed
osmir114	Os04g0661200	osa-miR2926	3	-1	1	20	1588	1607	AGGUCGUCGACGUUGGUGCU	AGCUCCAACAUUGACGACCU	Translation	cDNA|inositol 1,3,4,5,6-pentakisphosphate 2-kinase, putative, expressed
osmir114	Os05g0127500	osa-miR2926	3	-1	1	20	1023	1042	AGGUCGUCGACGUUGGUGCU	AUCAUCAACGUCGGCGACCA	Cleavage	cDNA|flavonol synthase/flavanone 3-hydroxylase, putative, expressed
osmir114	Os06g0319600	osa-miR2926	3	-1	1	20	2878	2897	AGGUCGUCGACGUUGGUGCU	UGCACCAACGUCCAUGACCC	Cleavage	cDNA|expressed protein
osmir114	Os06g0319600	osa-miR2926	3	-1	1	20	2459	2478	AGGUCGUCGACGUUGGUGCU	UGCACCAACGUCCAUGACCC	Cleavage	cDNA|expressed protein
osmir114	Os06g0597000	osa-miR2926	3	-1	1	20	113	132	AGGUCGUCGACGUUGGUGCU	GGUACCGAUGUCGACGAGCU	Cleavage	cDNA|OsIAA23 - Auxin-responsive Aux/IAA gene family member, expressed
osmir114	Os06g0597000	osa-miR2926	3	-1	1	20	113	132	AGGUCGUCGACGUUGGUGCU	GGUACCGAUGUCGACGAGCU	Cleavage	cDNA|OsIAA23 - Auxin-responsive Aux/IAA gene family member, expressed
osmir114	Os06g0621800	osa-miR2926	3	-1	1	20	5197	5216	AGGUCGUCGACGUUGGUGCU	GGUGUCUACGUCGACGACUU	Cleavage	cDNA|retrotransposon protein, putative, unclassified, expressed
osmir114	Os07g0106900	osa-miR2926	3	-1	1	20	223	242	AGGUCGUCGACGUUGGUGCU	CUCACCGACGUCGACGACUC	Cleavage	cDNA|dirigent, putative, expressed
osmir114	Os07g0107100	osa-miR2926	3	-1	1	20	223	242	AGGUCGUCGACGUUGGUGCU	CUCACCGACGUCGACGACUC	Cleavage	cDNA|dirigent, putative, expressed
osmir114	Os07g0542800	osa-miR2926	3	-1	1	20	1697	1716	AGGUCGUCGACGUUGGUGCU	UCCACCAACGCCGGCGACCU	Translation	cDNA|transposon protein, putative, CACTA, En/Spm sub-class, expressed
osmir114	Os07g0572100	osa-miR2926	3	-1	1	20	1172	1191	AGGUCGUCGACGUUGGUGCU	AGCACCGGCGGCGACGGCCU	Translation	cDNA|uncharacterized 50.6 kDa protein in the 5region of gyrA and gyrB, putative, expressed
osmir114	Os07g0606600	osa-miR2926	3	-1	1	20	313	332	AGGUCGUCGACGUUGGUGCU	ACCAUCAACGGCGACGACCU	Translation	cDNA|histone-like transcription factor and archaeal histone, putative, expressed
osmir114	Os07g0668300	osa-miR2926	3	-1	1	20	1000	1019	AGGUCGUCGACGUUGGUGCU	CUCGCCAACGUCUACGACCU	Cleavage	cDNA|GDSL-like lipase/acylhydrolase, putative, expressed
osmir114	Os07g0668300	osa-miR2926	3	-1	1	20	1110	1129	AGGUCGUCGACGUUGGUGCU	CUCGCCAACGUCUACGACCU	Cleavage	cDNA|GDSL-like lipase/acylhydrolase, putative, expressed
osmir114	Os08g0174500	osa-miR2926	3	-1	1	20	1041	1060	AGGUCGUCGACGUUGGUGCU	ACCAUCAACGGCGACGACCU	Translation	cDNA|histone-like transcription factor and archaeal histone, putative, expressed
osmir114	Os09g0329000	osa-miR2926	3	-1	1	20	1084	1103	AGGUCGUCGACGUUGGUGCU	AACGCCGGCGUCGACGACUU	Cleavage	cDNA|BURP domain containing protein, expressed
osmir114	Os09g0467300	osa-miR2926	3	-1	1	20	473	492	AGGUCGUCGACGUUGGUGCU	AUGACCGGCGUCGACGACCU	Cleavage	cDNA|purine permease, putative, expressed
osmir114	Os09g0467300	osa-miR2926	3	-1	1	20	473	492	AGGUCGUCGACGUUGGUGCU	AUGACCGGCGUCGACGACCU	Cleavage	cDNA|purine permease, putative, expressed
osmir114	Os09g0473966	osa-miR2926	3	-1	1	20	3829	3848	AGGUCGUCGACGUUGGUGCU	GGUGUCUACGUCGACGACUU	Cleavage	cDNA|retrotransposon protein, putative, unclassified, expressed
osmir114	Os09g0487200	osa-miR2926	3	-1	1	20	2512	2531	AGGUCGUCGACGUUGGUGCU	UACACCAGCGACGACGACCU	Translation	cDNA|expressed protein
osmir114	Os09g0487200	osa-miR2926	3	-1	1	20	2517	2536	AGGUCGUCGACGUUGGUGCU	UACACCAGCGACGACGACCU	Translation	cDNA|expressed protein
osmir114	Os10g0421700	osa-miR2926	3	-1	1	20	1726	1745	AGGUCGUCGACGUUGGUGCU	UGCACCGACGUCGACGGGUU	Cleavage	cDNA|CAF1 family ribonuclease containing protein, expressed
osmir114	Os10g0464500	osa-miR2926	3	-1	1	20	1480	1499	AGGUCGUCGACGUUGGUGCU	UUCGUCGACGUCGGCGACCU	Cleavage	cDNA|zinc finger family protein, putative, expressed
osmir114	Os10g0525700	osa-miR2926	3	-1	1	20	250	269	AGGUCGUCGACGUUGGUGCU	AGCAUCGAAGUCGAUGACCU	Cleavage	cDNA|expressed protein
osmir114	Os11g0630501	osa-miR2926	3	-1	1	20	487	506	AGGUCGUCGACGUUGGUGCU	UGCGUCGACGUCGACGACAU	Cleavage	cDNA|snRNP protein, putative, expressed
osmir114	Os11g0630700	osa-miR2926	3	-1	1	20	487	506	AGGUCGUCGACGUUGGUGCU	UGCGUCGACGUCGACGACAU	Cleavage	cDNA|snRNP protein, putative, expressed
osmir114	Os11g0642100	osa-miR2926	3	-1	1	20	15	34	AGGUCGUCGACGUUGGUGCU	GCCGCCGACGUCGACGACCG	Cleavage	cDNA|OsFBX432 - F-box domain containing protein, expressed
osmir114	Os12g0115950	osa-miR2926	3	-1	1	20	528	547	AGGUCGUCGACGUUGGUGCU	UGCAUCAACGUGGGCGGCCU	Cleavage	cDNA|outer membrane protein, OMP85 family, putative, expressed
osmir114	Os12g0212100	osa-miR2926	3	-1	1	20	4411	4430	AGGUCGUCGACGUUGGUGCU	GGUGUCUACGUCGACGACUU	Cleavage	cDNA|retrotransposon protein, putative, unclassified, expressed
osmir114	Os12g0257600	osa-miR2926	3	-1	1	20	626	645	AGGUCGUCGACGUUGGUGCU	AACGCCAACGUCGUCGACCU	Cleavage	cDNA|retrotransposon protein, putative, unclassified, expressed
osmir612	Os07g0496300	osa-miR160e-5p	3	-1	1	21	890	910	UGCCUGGCUCCCUGUAUGCCG	ACGCGGACAGGGUGCCAGGCA	Cleavage	cDNA|transposon protein, putative, unclassified, expressed
osmir612	Os10g0522000	osa-miR160e-5p	3	-1	1	21	644	664	UGCCUGGCUCCCUGUAUGCCG	AUGCAUGGAGGGAGCUGGGCG	Cleavage	cDNA|dehydration response related protein, putative, expressed
osmir612	Os11g0520500	osa-miR160e-5p	3	-1	1	21	89	109	UGCCUGGCUCCCUGUAUGCCG	GCGCGCACGGGGGGCCGGGCA	Cleavage	cDNA|expressed protein
osmir612	Os11g0520900	osa-miR160e-5p	3	-1	1	21	89	109	UGCCUGGCUCCCUGUAUGCCG	GCGCGCACGGGGGGCCGGGCA	Cleavage	cDNA|expressed protein
osmir730	Os06g0703800	osa-miR160f-5p	3	-1	1	21	939	959	UGCCUGGCUCCCUGAAUGCCA	UUGUAUUCAGGUAGCCAGGCC	Translation	cDNA|activator of 90 kDa heat shock protein ATPase homolog, putative, expressed
osmir730	Os06g0703800	osa-miR160f-5p	3	-1	1	21	928	948	UGCCUGGCUCCCUGAAUGCCA	UUGUAUUCAGGUAGCCAGGCC	Translation	cDNA|activator of 90 kDa heat shock protein ATPase homolog, putative, expressed
osmir730	Os09g0419600	osa-miR160f-5p	3	-1	1	21	1578	1598	UGCCUGGCUCCCUGAAUGCCA	UGUUCUUCAGGGAGUCAGGCA	Cleavage	cDNA|protein binding protein, putative, expressed
osmir604	Os07g0496300	osa-miR160d-5p	3	-1	1	21	890	910	UGCCUGGCUCCCUGUAUGCCA	ACGCGGACAGGGUGCCAGGCA	Cleavage	cDNA|transposon protein, putative, unclassified, expressed
osmir604	Os09g0123200	osa-miR160d-5p	3	-1	1	21	401	421	UGCCUGGCUCCCUGUAUGCCA	GCGAGUACGGGGAGCCGGGUA	Cleavage	cDNA|flowering time control protein FCA, putative, expressed
osmir604	Os09g0123200	osa-miR160d-5p	3	-1	1	21	555	575	UGCCUGGCUCCCUGUAUGCCA	GCGAGUACGGGGAGCCGGGUA	Cleavage	cDNA|flowering time control protein FCA, putative, expressed
osmir604	Os09g0123200	osa-miR160d-5p	3	-1	1	21	393	413	UGCCUGGCUCCCUGUAUGCCA	GCGAGUACGGGGAGCCGGGUA	Cleavage	cDNA|flowering time control protein FCA, putative, expressed
osmir604	Os09g0123200	osa-miR160d-5p	3	-1	1	21	401	421	UGCCUGGCUCCCUGUAUGCCA	GCGAGUACGGGGAGCCGGGUA	Cleavage	cDNA|flowering time control protein FCA, putative, expressed
osmir604	Os10g0522000	osa-miR160d-5p	3	-1	1	21	644	664	UGCCUGGCUCCCUGUAUGCCA	AUGCAUGGAGGGAGCUGGGCG	Cleavage	cDNA|dehydration response related protein, putative, expressed
osmir604	Os11g0520500	osa-miR160d-5p	3	-1	1	21	89	109	UGCCUGGCUCCCUGUAUGCCA	GCGCGCACGGGGGGCCGGGCA	Cleavage	cDNA|expressed protein
osmir604	Os11g0520900	osa-miR160d-5p	3	-1	1	21	89	109	UGCCUGGCUCCCUGUAUGCCA	GCGCGCACGGGGGGCCGGGCA	Cleavage	cDNA|expressed protein
osmir574	Os03g0757000	osa-miR820c	3	-1	1	21	722	742	UCGGCCUCGUGGAUGGACCAG	CAACUCCUUCCACGAGGCCGA	Cleavage	cDNA|UDP-glucoronosyl and UDP-glucosyl transferase domain containing protein, expressed
osmir574	Os03g0757200	osa-miR820c	3	-1	1	21	707	727	UCGGCCUCGUGGAUGGACCAG	CAACUCCUUCCACGAGGCCGA	Cleavage	cDNA|UDP-glucoronosyl and UDP-glucosyl transferase domain containing protein, expressed
osmir574	Os03g0757200	osa-miR820c	3	-1	1	21	686	706	UCGGCCUCGUGGAUGGACCAG	CAACUCCUUCCACGAGGCCGA	Cleavage	cDNA|UDP-glucoronosyl and UDP-glucosyl transferase domain containing protein, expressed
osmir574	Os12g0482500	osa-miR820c	3	-1	1	21	1009	1029	UCGGCCUCGUGGAUGGACCAG	GCAGCUCGUCCACGAGGCCGA	Cleavage	cDNA|expressed protein
osmir506	Os01g0185300	osa-miR5809	3	-1	1	20	1232	1251	UCGUCGCCGGCGACCACAGC	GCUGUCGUCGUCGGUGAUGG	Cleavage	cDNA|transferase family protein, putative, expressed
osmir506	Os01g0721000	osa-miR5809	3	-1	1	20	1657	1676	UCGUCGCCGGCGACCACAGC	GCUGCGGUCGUCGGCGAUGU	Cleavage	cDNA|expressed protein
osmir506	Os01g0748000	osa-miR5809	3	-1	1	20	44	63	UCGUCGCCGGCGACCACAGC	GUUCUCGUCGCCGGCGACGG	Cleavage	cDNA|dynamin family protein, putative, expressed
osmir506	Os01g0766900	osa-miR5809	3	-1	1	20	111	130	UCGUCGCCGGCGACCACAGC	GCCGGGGUCGCCGGCGGCGG	Cleavage	cDNA|CSLC1 - cellulose synthase-like family C, expressed
osmir506	Os02g0120200	osa-miR5809	3	-1	1	20	2620	2639	UCGUCGCCGGCGACCACAGC	CCGGUGGACGUCGGCGACGA	Cleavage	cDNA|C2 domain containing protein, expressed
osmir506	Os03g0210300	osa-miR5809	3	-1	1	20	736	755	UCGUCGCCGGCGACCACAGC	GCUGUGGUCGUCGCCGGCGG	Cleavage	cDNA|expressed protein
osmir506	Os03g0344700	osa-miR5809	3	-1	1	20	419	438	UCGUCGCCGGCGACCACAGC	CCUGUGGUCGUCGGAGGCGG	Cleavage	cDNA|AAA-type ATPase family protein, putative, expressed
osmir506	Os03g0344700	osa-miR5809	3	-1	1	20	419	438	UCGUCGCCGGCGACCACAGC	CCUGUGGUCGUCGGAGGCGG	Cleavage	cDNA|AAA-type ATPase family protein, putative, expressed
osmir506	Os03g0400800	osa-miR5809	3	-1	1	20	2433	2452	UCGUCGCCGGCGACCACAGC	GGUGGGGUCGCCGGCGGCGG	Cleavage	cDNA|Leucine Rich Repeat family protein, expressed
osmir506	Os03g0400901	osa-miR5809	3	-1	1	20	2433	2452	UCGUCGCCGGCGACCACAGC	GGUGGGGUCGCCGGCGGCGG	Cleavage	cDNA|Leucine Rich Repeat family protein, expressed
osmir506	Os03g0743200	osa-miR5809	3	-1	1	20	153	172	UCGUCGCCGGCGACCACAGC	GCUGCGGGCGCCGGCGGCGA	Cleavage	cDNA|pentatricopeptide, putative, expressed
osmir506	Os04g0175400	osa-miR5809	3	-1	1	20	729	748	UCGUCGCCGGCGACCACAGC	GAGGUGGUCGCCGGCGGCGG	Cleavage	cDNA|expressed protein
osmir506	Os04g0416700	osa-miR5809	3	-1	1	20	480	499	UCGUCGCCGGCGACCACAGC	GGUGUGGUCGCCGGUGAUGU	Cleavage	cDNA|harpin-induced protein 1 domain containing protein, expressed
osmir506	Os04g0439600	osa-miR5809	3	-1	1	20	376	395	UCGUCGCCGGCGACCACAGC	GCGGUGGUCGCCGGGGACGG	Cleavage	cDNA|TKL_IRAK_CR4L.3 - The CR4L subfamily has homology with Crinkly4, expressed
osmir506	Os04g0537900	osa-miR5809	3	-1	1	20	39	58	UCGUCGCCGGCGACCACAGC	GCUGUGGUCGCGGACGACGA	Cleavage	cDNA|vacuolar-processing enzyme precursor, putative, expressed
osmir506	Os04g0636500	osa-miR5809	3	-1	1	20	2004	2023	UCGUCGCCGGCGACCACAGC	GUCGUCGUCGUCGGCGACGA	Cleavage	cDNA|BTBN12 - Bric-a-Brac, Tramtrack, Broad Complex BTB domain with non-phototropic hypocotyl 3 NPH3 and coiled-coil domains, expressed
osmir506	Os05g0138200	osa-miR5809	3	-1	1	20	584	603	UCGUCGCCGGCGACCACAGC	GAGGUGGUCGCCGGCGACGC	Cleavage	cDNA|CHIT11 - Chitinase family protein precursor, expressed
osmir506	Os05g0149400	osa-miR5809	3	-1	1	20	925	944	UCGUCGCCGGCGACCACAGC	GCGGUGGGCGCCGGCGGCGA	Cleavage	cDNA|1-aminocyclopropane-1-carboxylate oxidase, putative, expressed
osmir506	Os05g0184901	osa-miR5809	3	-1	1	20	1311	1330	UCGUCGCCGGCGACCACAGC	GGAGUGGUCGCCGGCGGCGG	Cleavage	cDNA|AGAP006957-PA, putative, expressed
osmir506	Os05g0319800	osa-miR5809	3	-1	1	20	1537	1556	UCGUCGCCGGCGACCACAGC	GCUGCGGUCGCUGGCGGUGG	Cleavage	cDNA|E1-E2 ATPase domain containing protein, expressed
osmir506	Os05g0319800	osa-miR5809	3	-1	1	20	1601	1620	UCGUCGCCGGCGACCACAGC	GCUGCGGUCGCUGGCGGUGG	Cleavage	cDNA|E1-E2 ATPase domain containing protein, expressed
osmir506	Os05g0543600	osa-miR5809	3	-1	1	20	202	221	UCGUCGCCGGCGACCACAGC	GUUGUCGUCGUCGGCGGCGG	Cleavage	cDNA|myb-like DNA-binding domain containing protein, putative, expressed
osmir506	Os06g0126500	osa-miR5809	3	-1	1	20	933	952	UCGUCGCCGGCGACCACAGC	GCGGUGGUCGCCGACGGCGA	Cleavage	cDNA|BAG domain containing protein, expressed
osmir506	Os07g0175300	osa-miR5809	3	-1	1	20	937	956	UCGUCGCCGGCGACCACAGC	GCUGUCGUCGGCGGCGGCGA	Translation	cDNA|expressed protein
osmir506	Os07g0175300	osa-miR5809	3	-1	1	20	937	956	UCGUCGCCGGCGACCACAGC	GCUGUCGUCGGCGGCGGCGA	Translation	cDNA|expressed protein
osmir506	Os09g0517000	osa-miR5809	3	-1	1	20	259	279	UCGUCGCCGGCGACCA-CAGC	GCUGCUGGUCGCCGGUGACGG	Cleavage	cDNA|expressed protein
osmir506	Os09g0563950	osa-miR5809	3	-1	1	20	463	482	UCGUCGCCGGCGACCACAGC	GGUGUGGUCACCGGCGACGG	Translation	cDNA|OsFBX342 - F-box domain containing protein, expressed
osmir506	Os10g0195600	osa-miR5809	3	-1	1	20	1669	1688	UCGUCGCCGGCGACCACAGC	GCUGAGUUCGCCGGCGGCGG	Cleavage	cDNA|transferase family protein, putative, expressed
osmir506	Os10g0389300	osa-miR5809	3	-1	1	20	2211	2230	UCGUCGCCGGCGACCACAGC	CCUGUGGUCGCCGGCGGCCG	Cleavage	cDNA|red chlorophyll catabolite reductase, putative, expressed
osmir506	Os10g0389300	osa-miR5809	3	-1	1	20	757	776	UCGUCGCCGGCGACCACAGC	CCUGUGGUCGCCGGCGGCCG	Cleavage	cDNA|red chlorophyll catabolite reductase, putative, expressed
osmir506	Os11g0158600	osa-miR5809	3	-1	1	20	553	572	UCGUCGCCGGCGACCACAGC	GUGGUGGCCGCCGGCGACGA	Cleavage	cDNA|homeobox domain containing protein, expressed
osmir506	Os11g0158832	osa-miR5809	3	-1	1	20	553	572	UCGUCGCCGGCGACCACAGC	GUGGUGGCCGCCGGCGACGA	Cleavage	cDNA|homeobox domain containing protein, expressed
osmir506	Os11g0168500	osa-miR5809	3	-1	1	20	214	233	UCGUCGCCGGCGACCACAGC	AGGGUGGUCGCCGGCGGCGG	Cleavage	cDNA|ethylene-responsive transcription factor ERF110, putative, expressed
osmir506	Os11g0168500	osa-miR5809	3	-1	1	20	214	233	UCGUCGCCGGCGACCACAGC	AGGGUGGUCGCCGGCGGCGG	Cleavage	cDNA|ethylene-responsive transcription factor ERF110, putative, expressed
osmir506	Os11g0177400	osa-miR5809	3	-1	1	20	1194	1213	UCGUCGCCGGCGACCACAGC	GCGGUCGUCGCCGGCGGCGG	Cleavage	cDNA|ABC-2 type transporter domain containing protein, expressed
osmir506	Os11g0199200	osa-miR5809	3	-1	1	20	116	135	UCGUCGCCGGCGACCACAGC	GCUGUCGGCGCCGGCGGCGA	Cleavage	cDNA|OsPDIL1-1 protein disulfide isomerase PDIL1-1, expressed
osmir506	Os11g0199200	osa-miR5809	3	-1	1	20	116	135	UCGUCGCCGGCGACCACAGC	GCUGUCGGCGCCGGCGGCGA	Cleavage	cDNA|OsPDIL1-1 protein disulfide isomerase PDIL1-1, expressed
osmir506	Os11g0555600	osa-miR5809	3	-1	1	20	20	39	UCGUCGCCGGCGACCACAGC	GCUGUGGUCACCGACGACGA	Translation	cDNA|OsWAK117 - OsWAK receptor-like cytoplasmic kinase OsWAK-RLCK, expressed
osmir506	Os11g0629600	osa-miR5809	3	-1	1	20	2769	2788	UCGUCGCCGGCGACCACAGC	GCCGUCGUCGCCGGCGACGC	Cleavage	cDNA|disease resistance protein RPM1, putative, expressed
osmir506	Os11g0654100	osa-miR5809	3	-1	1	20	301	320	UCGUCGCCGGCGACCACAGC	UUUGUGGCCGCCGGCGAUGG	Cleavage	cDNA|NBS-LRR type disease resistance protein, putative, expressed
osmir506	Os12g0474951	osa-miR5809	3	-1	1	20	142	161	UCGUCGCCGGCGACCACAGC	CGGGUGGUUGCCGGCGACGG	Cleavage	cDNA|LTPL105 - Protease inhibitor/seed storage/LTP family protein precursor, putative, expressed
osmir6	Os03g0757000	osa-miR820a	3	-1	1	21	722	742	UCGGCCUCGUGGAUGGACCAG	CAACUCCUUCCACGAGGCCGA	Cleavage	cDNA|UDP-glucoronosyl and UDP-glucosyl transferase domain containing protein, expressed
osmir6	Os03g0757200	osa-miR820a	3	-1	1	21	707	727	UCGGCCUCGUGGAUGGACCAG	CAACUCCUUCCACGAGGCCGA	Cleavage	cDNA|UDP-glucoronosyl and UDP-glucosyl transferase domain containing protein, expressed
osmir6	Os03g0757200	osa-miR820a	3	-1	1	21	686	706	UCGGCCUCGUGGAUGGACCAG	CAACUCCUUCCACGAGGCCGA	Cleavage	cDNA|UDP-glucoronosyl and UDP-glucosyl transferase domain containing protein, expressed
osmir6	Os12g0482500	osa-miR820a	3	-1	1	21	1009	1029	UCGGCCUCGUGGAUGGACCAG	GCAGCUCGUCCACGAGGCCGA	Cleavage	cDNA|expressed protein
osmir497	Os03g0757000	osa-miR820b	3	-1	1	21	722	742	UCGGCCUCGUGGAUGGACCAG	CAACUCCUUCCACGAGGCCGA	Cleavage	cDNA|UDP-glucoronosyl and UDP-glucosyl transferase domain containing protein, expressed
osmir497	Os03g0757200	osa-miR820b	3	-1	1	21	707	727	UCGGCCUCGUGGAUGGACCAG	CAACUCCUUCCACGAGGCCGA	Cleavage	cDNA|UDP-glucoronosyl and UDP-glucosyl transferase domain containing protein, expressed
osmir497	Os03g0757200	osa-miR820b	3	-1	1	21	686	706	UCGGCCUCGUGGAUGGACCAG	CAACUCCUUCCACGAGGCCGA	Cleavage	cDNA|UDP-glucoronosyl and UDP-glucosyl transferase domain containing protein, expressed
osmir497	Os12g0482500	osa-miR820b	3	-1	1	21	1009	1029	UCGGCCUCGUGGAUGGACCAG	GCAGCUCGUCCACGAGGCCGA	Cleavage	cDNA|expressed protein
osmir112	Os01g0672300	osa-miR5501	3	-1	1	21	3464	3484	UCUUGUGGCUAGAAGGGUGAG	ACUGCUCUUCUUGCCACAAGA	Translation	cDNA|DDT domain containing protein, putative, expressed
osmir112	Os02g0189900	osa-miR5501	3	-1	1	21	932	952	UCUUGUGGCUAGAAGGGUGAG	GCCACCCUUGUAGCCAUGGGA	Cleavage	cDNA|expressed protein
osmir112	Os02g0197900	osa-miR5501	3	-1	1	21	1825	1845	UCUUGUGGCUAGAAGGGUGAG	GUCAUUCUUCUCGUCACAAGA	Translation	cDNA|protein with a conserved N-terminal region, putative, expressed
osmir112	Os04g0624600	osa-miR5501	3	-1	1	21	3894	3914	UCUUGUGGCUAGAAGGGUGAG	GAGACCUUUCUAGCCCCAAGA	Cleavage	cDNA|soluble starch synthase 3, chloroplast precursor, putative, expressed
osmir151	Os02g0635000	osa-miR5791	3	-1	1	21	1529	1549	UUGCAGGAGACUAGAGACCAG	UCUGUCUUUAGUUUCUUGUAA	Cleavage	cDNA|nitrilase, putative, expressed
osmir151	Os02g0635000	osa-miR5791	3	-1	1	21	1280	1300	UUGCAGGAGACUAGAGACCAG	UCUGUCUUUAGUUUCUUGUAA	Cleavage	cDNA|nitrilase, putative, expressed
osmir151	Os04g0182600	osa-miR5791	3	-1	1	21	2879	2899	UUGCAGGAGACUAGAGACCAG	GUGGUCCUUGGUCUUUUGCAA	Cleavage	cDNA|glycine-rich protein, putative, expressed
osmir151	Os04g0182650	osa-miR5791	3	-1	1	21	2879	2899	UUGCAGGAGACUAGAGACCAG	GUGGUCCUUGGUCUUUUGCAA	Cleavage	cDNA|glycine-rich protein, putative, expressed
osmir151	Os04g0182701	osa-miR5791	3	-1	1	21	2879	2899	UUGCAGGAGACUAGAGACCAG	GUGGUCCUUGGUCUUUUGCAA	Cleavage	cDNA|glycine-rich protein, putative, expressed
osmir335	Os01g0631100	osa-miR7694-5p	3	-1	1	24	2355	2378	AACCUAGUACUGGAUUAGUCACCA	CGGUAGCCAAGCCAGUACUGGGUU	Cleavage	cDNA|CAS1 domain-containing protein 1 precursor, putative, expressed
osmir335	Os11g0433200	osa-miR7694-5p	3	-1	1	24	2020	2043	AACCUAGUACUGGAUUAGUCACCA	AUAUGUCCCAUCCAGUACUAGGUU	Cleavage	cDNA|signal peptide peptidase-like 2B, putative, expressed
osmir335	Os11g0433200	osa-miR7694-5p	3	-1	1	24	2219	2242	AACCUAGUACUGGAUUAGUCACCA	AUAUGUCCCAUCCAGUACUAGGUU	Cleavage	cDNA|signal peptide peptidase-like 2B, putative, expressed
osmir375	Os01g0937400	osa-miR5494	3	-1	1	21	4343	4363	UUAUAGGAGGUAUAGACGGUA	UCAUGUAUAUACCUCUUAUAA	Cleavage	cDNA|NBS-LRR disease resistance protein, putative, expressed
osmir375	Os02g0738400	osa-miR5494	3	-1	1	21	2258	2278	UUAUAGGAGGUAUAGACGGUA	AACUGUCUAUGCUUUUUAUAG	Cleavage	cDNA|histidine kinase, putative, expressed
osmir375	Os04g0206000	osa-miR5494	3	-1	1	21	435	455	UUAUAGGAGGUAUAGACGGUA	UGUUGUCUAUGCUUCCUAUGG	Cleavage	cDNA|glucosyltransferase, putative, expressed
osmir375	Os04g0206700	osa-miR5494	3	-1	1	21	918	938	UUAUAGGAGGUAUAGACGGUA	UGUUGUCUAUGCUUCCUAUGG	Cleavage	cDNA|UDP-glucoronosyl/UDP-glucosyl transferase, putative, expressed
osmir375	Os04g0491500	osa-miR5494	3	-1	1	21	779	799	UUAUAGGAGGUAUAGACGGUA	GUCUAUAUAUACCUCCUAUGA	Cleavage	cDNA|TGF-beta receptor, type I/II extracellular region, putative, expressed
osmir375	Os04g0528400	osa-miR5494	3	-1	1	21	962	982	UUAUAGGAGGUAUAGACGGUA	GCCCGACUGUACCUUCUAUGG	Cleavage	cDNA|hus1-like protein, expressed
osmir375	Os04g0528400	osa-miR5494	3	-1	1	21	962	982	UUAUAGGAGGUAUAGACGGUA	GCCCGACUGUACCUUCUAUGG	Cleavage	cDNA|hus1-like protein, expressed
osmir375	Os09g0477700	osa-miR5494	3	-1	1	21	4117	4137	UUAUAGGAGGUAUAGACGGUA	CAUCAUUUAUACCUCUUGUAA	Cleavage	cDNA|expressed protein
osmir78	Os04g0546800	osa-miR171e-5p	3	-1	1	21	472	492	UGUUGGCUCGGCUCACUCAGA	GCCGAGAGAGCCGAGCUAACG	Cleavage	cDNA|ethylene-responsive transcription factor, putative, expressed
osmir78	Os09g0255400	osa-miR171e-5p	3	-1	1	21	451	471	UGUUGGCUCGGCUCACUCAGA	GGUGAUCGAGUCGAGCCAGCA	Cleavage	cDNA|indole-3-glycerol phosphate synthase, chloroplast precursor, putative, expressed
osmir78	Os09g0255400	osa-miR171e-5p	3	-1	1	21	451	471	UGUUGGCUCGGCUCACUCAGA	GGUGAUCGAGUCGAGCCAGCA	Cleavage	cDNA|indole-3-glycerol phosphate synthase, chloroplast precursor, putative, expressed
osmir534	Os03g0839700	osa-miR5826	3	-1	1	24	103	127	UAGC-CCAAAGUGAGAAGAGUGGGU	CUUGCCUCUUCUCACUUUGGCGCUA	Cleavage	cDNA|retrotransposon protein, putative, LINE subclass, expressed
osmir534	Os12g0116600	osa-miR5826	3	-1	1	24	296	319	UAGCCCAAAGUGAGAAGAGUGGGU	AGGGGCUCUUCUCAAUCUGGGCUA	Translation	cDNA|WRKY95, expressed
osmir15	Os01g0284900	osa-miR5795	3	-1	1	22	991	1012	AUGUCGAGGUCGAGUUCCCGGC	GCAGGGACCUCGGCCUCGACCU	Cleavage	cDNA|expressed protein
osmir15	Os01g0533250	osa-miR5795	3	-1	1	22	494	515	AUGUCGAGGUCGAGUUCCCGGC	UAGGAGAGCUCGACCUUGACAG	Cleavage	cDNA|expressed protein
osmir15	Os01g0730200	osa-miR5795	3	-1	1	22	596	617	AUGUCGAGGUCGAGUUCCCGGC	UCCGGCAGCUCGACGUCGACAU	Cleavage	cDNA|OsFBX23 - F-box domain containing protein, expressed
osmir15	Os01g0871500	osa-miR5795	3	-1	1	22	854	875	AUGUCGAGGUCGAGUUCCCGGC	GCUGGGGCCUCGGCUUCGGCAU	Cleavage	cDNA|peptide transporter, putative, expressed
osmir15	Os01g0871500	osa-miR5795	3	-1	1	22	699	720	AUGUCGAGGUCGAGUUCCCGGC	GCUGGGGCCUCGGCUUCGGCAU	Cleavage	cDNA|peptide transporter, putative, expressed
osmir15	Os01g0871500	osa-miR5795	3	-1	1	22	1518	1539	AUGUCGAGGUCGAGUUCCCGGC	GCUGGGGCCUCGGCUUCGGCAU	Cleavage	cDNA|peptide transporter, putative, expressed
osmir15	Os01g0871600	osa-miR5795	3	-1	1	22	626	647	AUGUCGAGGUCGAGUUCCCGGC	GCUGGGGCCUCGGCUUCGGCAU	Cleavage	cDNA|POT family protein, expressed
osmir15	Os02g0699000	osa-miR5795	3	-1	1	22	818	839	AUGUCGAGGUCGAGUUCCCGGC	GCUGGGGCCUCGGCUUCGGCAU	Cleavage	cDNA|peptide transporter PTR2, putative, expressed
osmir15	Os03g0751100	osa-miR5795	3	-1	1	22	1289	1310	AUGUCGAGGUCGAGUUCCCGGC	CGAGGGAGUUCGACCUCAACGU	Cleavage	cDNA|oligopeptide transporter, putative, expressed
osmir15	Os03g0751100	osa-miR5795	3	-1	1	22	1382	1403	AUGUCGAGGUCGAGUUCCCGGC	CGAGGGAGUUCGACCUCAACGU	Cleavage	cDNA|oligopeptide transporter, putative, expressed
osmir15	Os04g0350700	osa-miR5795	3	-1	1	22	608	629	AUGUCGAGGUCGAGUUCCCGGC	GCUGGGAGCUCGACCUCCACAC	Cleavage	cDNA|BEE 3, putative, expressed
osmir15	Os04g0660900	osa-miR5795	3	-1	1	22	796	817	AUGUCGAGGUCGAGUUCCCGGC	GCUGGGGCCUCGGCUUCGGCAU	Cleavage	cDNA|proton-dependent oligopeptide transport, putative, expressed
osmir15	Os05g0431700	osa-miR5795	3	-1	1	22	808	829	AUGUCGAGGUCGAGUUCCCGGC	GCUGGGGCCUCGGCUUCGGCAU	Cleavage	cDNA|peptide transporter PTR2, putative, expressed
osmir15	Os05g0431700	osa-miR5795	3	-1	1	22	808	829	AUGUCGAGGUCGAGUUCCCGGC	GCUGGGGCCUCGGCUUCGGCAU	Cleavage	cDNA|peptide transporter PTR2, putative, expressed
osmir15	Os06g0121200	osa-miR5795	3	-1	1	22	828	849	AUGUCGAGGUCGAGUUCCCGGC	GCUACGAGCUCGACCUCGACGU	Cleavage	cDNA|expressed protein
osmir15	Os07g0252400	osa-miR5795	3	-1	1	22	501	522	AUGUCGAGGUCGAGUUCCCGGC	AGGGGGAGUUCGGCCUCGACGG	Cleavage	cDNA|CESA6 - cellulose synthase, expressed
osmir15	Os07g0475900	osa-miR5795	3	-1	1	22	623	644	AUGUCGAGGUCGAGUUCCCGGC	UUGGGGAACUUGGCCUUAACAU	Cleavage	cDNA|serine/threonine-protein kinase CTR1, putative, expressed
osmir15	Os07g0475900	osa-miR5795	3	-1	1	22	818	839	AUGUCGAGGUCGAGUUCCCGGC	UUGGGGAACUUGGCCUUAACAU	Cleavage	cDNA|serine/threonine-protein kinase CTR1, putative, expressed
osmir15	Os07g0475900	osa-miR5795	3	-1	1	22	687	708	AUGUCGAGGUCGAGUUCCCGGC	UUGGGGAACUUGGCCUUAACAU	Cleavage	cDNA|serine/threonine-protein kinase CTR1, putative, expressed
osmir15	Os07g0475900	osa-miR5795	3	-1	1	22	687	708	AUGUCGAGGUCGAGUUCCCGGC	UUGGGGAACUUGGCCUUAACAU	Cleavage	cDNA|serine/threonine-protein kinase CTR1, putative, expressed
osmir15	Os07g0475900	osa-miR5795	3	-1	1	22	687	708	AUGUCGAGGUCGAGUUCCCGGC	UUGGGGAACUUGGCCUUAACAU	Cleavage	cDNA|serine/threonine-protein kinase CTR1, putative, expressed
osmir15	Os07g0586900	osa-miR5795	3	-1	1	22	1570	1591	AUGUCGAGGUCGAGUUCCCGGC	UCGCGGAGCUCGACCUCGACGC	Cleavage	cDNA|SHR, putative, expressed
osmir15	Os08g0379300	osa-miR5795	3	-1	1	22	1597	1618	AUGUCGAGGUCGAGUUCCCGGC	AGCUGAAAUUCGACUUCGACAU	Cleavage	cDNA|5-AMP-activated protein kinase beta-1 subunit-related, putative, expressed
osmir15	Os08g0464400	osa-miR5795	3	-1	1	22	583	604	AUGUCGAGGUCGAGUUCCCGGC	GCGGGGACCUCGACCUCGGGAU	Cleavage	cDNA|cytokinesis negative regulator RCP1, putative, expressed
osmir15	Os09g0509700	osa-miR5795	3	-1	1	22	433	454	AUGUCGAGGUCGAGUUCCCGGC	CGUGGGGGCUCGACCUCGGCGG	Cleavage	cDNA|CCT/B-box zinc finger protein, putative, expressed
osmir15	Os11g0111800	osa-miR5795	3	-1	1	22	413	434	AUGUCGAGGUCGAGUUCCCGGC	UCGAGGAGCUUGGCCUCGACGU	Cleavage	cDNA|ACT domain containing protein, expressed
osmir15	Os12g0111400	osa-miR5795	3	-1	1	22	302	323	AUGUCGAGGUCGAGUUCCCGGC	UCGAGGAGCUUGGCCUCGACGU	Cleavage	cDNA|expressed protein
osmir15	Os12g0263200	osa-miR5795	3	-1	1	22	170	191	AUGUCGAGGUCGAGUUCCCGGC	GGCCGGAGAUCGGCCUCGACAU	Cleavage	cDNA|nmrA-like family domain containing protein, expressed
osmir15	Os12g0263200	osa-miR5795	3	-1	1	22	168	189	AUGUCGAGGUCGAGUUCCCGGC	GGCCGGAGAUCGGCCUCGACAU	Cleavage	cDNA|nmrA-like family domain containing protein, expressed
osmir15	Os12g0263600	osa-miR5795	3	-1	1	22	164	185	AUGUCGAGGUCGAGUUCCCGGC	GGCCGGAGAUCGGCCUCGACAU	Cleavage	cDNA|nmrA-like family domain containing protein, expressed
osmir15	Os12g0265100	osa-miR5795	3	-1	1	22	151	172	AUGUCGAGGUCGAGUUCCCGGC	GGCCGGAGAUCGGCCUCGACAU	Cleavage	cDNA|isoflavone reductase, putative, expressed
osmir15	Os12g0265100	osa-miR5795	3	-1	1	22	151	172	AUGUCGAGGUCGAGUUCCCGGC	GGCCGGAGAUCGGCCUCGACAU	Cleavage	cDNA|isoflavone reductase, putative, expressed
osmir15	Os12g0265100	osa-miR5795	3	-1	1	22	151	172	AUGUCGAGGUCGAGUUCCCGGC	GGCCGGAGAUCGGCCUCGACAU	Cleavage	cDNA|isoflavone reductase, putative, expressed
osmir15	Os12g0586100	osa-miR5795	3	-1	1	22	1241	1262	AUGUCGAGGUCGAGUUCCCGGC	ACUCGGACCUUGACCUUGACAU	Cleavage	cDNA|CAMK_CAMK_like.49 - CAMK includes calcium/calmodulin depedent protein kinases, expressed
osmir535	Os02g0137100	osa-miR156b-5p	3	-1	1	20	671	690	UGACAGAAGAGAGUGAGCAC	AUGCUCUCUUUUUUUUGUCG	Cleavage	cDNA|plant-specific domain TIGR01589 family protein, putative, expressed
osmir535	Os02g0161450	osa-miR156b-5p	3	-1	1	20	2224	2243	UGACAGAAGAGAGUGAGCAC	AGGCUUGCUUUCUUCUGUCG	Cleavage	cDNA|receptor-like protein kinase 2 precursor, putative, expressed
osmir535	Os02g0161500	osa-miR156b-5p	3	-1	1	20	2224	2243	UGACAGAAGAGAGUGAGCAC	AGGCUUGCUUUCUUCUGUCG	Cleavage	cDNA|receptor-like protein kinase 2 precursor, putative, expressed
osmir535	Os02g0650500	osa-miR156b-5p	3	-1	1	20	2006	2025	UGACAGAAGAGAGUGAGCAC	CUGCUUUCUCUUUUUUGUUA	Cleavage	cDNA|protein kinase domain containing protein, expressed
osmir535	Os03g0620800	osa-miR156b-5p	3	-1	1	20	2180	2199	UGACAGAAGAGAGUGAGCAC	AUGCUCAUUUUCUUUUAUCA	Cleavage	cDNA|Sec1 family transport protein, putative, expressed
osmir535	Os03g0704000	osa-miR156b-5p	3	-1	1	20	828	847	UGACAGAAGAGAGUGAGCAC	UUGCUGUCUCUCUUCUGUUG	Cleavage	cDNA|ribosomal protein S13p/S18e, putative, expressed
osmir535	Os03g0783700	osa-miR156b-5p	3	-1	1	20	588	607	UGACAGAAGAGAGUGAGCAC	AUGUUUGCUCUCUUUUGUUG	Cleavage	cDNA|clathrin adaptor complex small chain domain containing protein, expressed
osmir535	Os03g0783700	osa-miR156b-5p	3	-1	1	20	802	821	UGACAGAAGAGAGUGAGCAC	AUGUUUGCUCUCUUUUGUUG	Cleavage	cDNA|clathrin adaptor complex small chain domain containing protein, expressed
osmir535	Os08g0206400	osa-miR156b-5p	3	-1	1	20	88	107	UGACAGAAGAGAGUGAGCAC	CCUCCCACUCUCUUCUGUCA	Cleavage	cDNA|potassium transporter, putative, expressed
osmir535	Os08g0460000	osa-miR156b-5p	3	-1	1	20	1053	1072	UGACAGAAGAGAGUGAGCAC	UUGGUCAUUUUUUUUUGUCA	Cleavage	cDNA|Cupin domain containing protein, expressed
osmir535	Os09g0513100	osa-miR156b-5p	3	-1	1	20	1384	1403	UGACAGAAGAGAGUGAGCAC	GUAGUCGCUCUUUUCUGUCA	Cleavage	cDNA|lecithine cholesterol acyltransferase, putative, expressed
osmir469	Os02g0137100	osa-miR156g-5p	3	-1	1	20	671	690	UGACAGAAGAGAGUGAGCAC	AUGCUCUCUUUUUUUUGUCG	Cleavage	cDNA|plant-specific domain TIGR01589 family protein, putative, expressed
osmir469	Os02g0161450	osa-miR156g-5p	3	-1	1	20	2224	2243	UGACAGAAGAGAGUGAGCAC	AGGCUUGCUUUCUUCUGUCG	Cleavage	cDNA|receptor-like protein kinase 2 precursor, putative, expressed
osmir469	Os02g0161500	osa-miR156g-5p	3	-1	1	20	2224	2243	UGACAGAAGAGAGUGAGCAC	AGGCUUGCUUUCUUCUGUCG	Cleavage	cDNA|receptor-like protein kinase 2 precursor, putative, expressed
osmir469	Os02g0650500	osa-miR156g-5p	3	-1	1	20	2006	2025	UGACAGAAGAGAGUGAGCAC	CUGCUUUCUCUUUUUUGUUA	Cleavage	cDNA|protein kinase domain containing protein, expressed
osmir469	Os03g0620800	osa-miR156g-5p	3	-1	1	20	2180	2199	UGACAGAAGAGAGUGAGCAC	AUGCUCAUUUUCUUUUAUCA	Cleavage	cDNA|Sec1 family transport protein, putative, expressed
osmir469	Os03g0704000	osa-miR156g-5p	3	-1	1	20	828	847	UGACAGAAGAGAGUGAGCAC	UUGCUGUCUCUCUUCUGUUG	Cleavage	cDNA|ribosomal protein S13p/S18e, putative, expressed
osmir469	Os03g0783700	osa-miR156g-5p	3	-1	1	20	588	607	UGACAGAAGAGAGUGAGCAC	AUGUUUGCUCUCUUUUGUUG	Cleavage	cDNA|clathrin adaptor complex small chain domain containing protein, expressed
osmir469	Os03g0783700	osa-miR156g-5p	3	-1	1	20	802	821	UGACAGAAGAGAGUGAGCAC	AUGUUUGCUCUCUUUUGUUG	Cleavage	cDNA|clathrin adaptor complex small chain domain containing protein, expressed
osmir469	Os08g0206400	osa-miR156g-5p	3	-1	1	20	88	107	UGACAGAAGAGAGUGAGCAC	CCUCCCACUCUCUUCUGUCA	Cleavage	cDNA|potassium transporter, putative, expressed
osmir469	Os08g0460000	osa-miR156g-5p	3	-1	1	20	1053	1072	UGACAGAAGAGAGUGAGCAC	UUGGUCAUUUUUUUUUGUCA	Cleavage	cDNA|Cupin domain containing protein, expressed
osmir469	Os09g0513100	osa-miR156g-5p	3	-1	1	20	1384	1403	UGACAGAAGAGAGUGAGCAC	GUAGUCGCUCUUUUCUGUCA	Cleavage	cDNA|lecithine cholesterol acyltransferase, putative, expressed
osmir66	Os02g0137100	osa-miR156j-5p	3	-1	1	20	671	690	UGACAGAAGAGAGUGAGCAC	AUGCUCUCUUUUUUUUGUCG	Cleavage	cDNA|plant-specific domain TIGR01589 family protein, putative, expressed
osmir66	Os02g0161450	osa-miR156j-5p	3	-1	1	20	2224	2243	UGACAGAAGAGAGUGAGCAC	AGGCUUGCUUUCUUCUGUCG	Cleavage	cDNA|receptor-like protein kinase 2 precursor, putative, expressed
osmir66	Os02g0161500	osa-miR156j-5p	3	-1	1	20	2224	2243	UGACAGAAGAGAGUGAGCAC	AGGCUUGCUUUCUUCUGUCG	Cleavage	cDNA|receptor-like protein kinase 2 precursor, putative, expressed
osmir66	Os02g0650500	osa-miR156j-5p	3	-1	1	20	2006	2025	UGACAGAAGAGAGUGAGCAC	CUGCUUUCUCUUUUUUGUUA	Cleavage	cDNA|protein kinase domain containing protein, expressed
osmir66	Os03g0620800	osa-miR156j-5p	3	-1	1	20	2180	2199	UGACAGAAGAGAGUGAGCAC	AUGCUCAUUUUCUUUUAUCA	Cleavage	cDNA|Sec1 family transport protein, putative, expressed
osmir66	Os03g0704000	osa-miR156j-5p	3	-1	1	20	828	847	UGACAGAAGAGAGUGAGCAC	UUGCUGUCUCUCUUCUGUUG	Cleavage	cDNA|ribosomal protein S13p/S18e, putative, expressed
osmir66	Os03g0783700	osa-miR156j-5p	3	-1	1	20	588	607	UGACAGAAGAGAGUGAGCAC	AUGUUUGCUCUCUUUUGUUG	Cleavage	cDNA|clathrin adaptor complex small chain domain containing protein, expressed
osmir66	Os03g0783700	osa-miR156j-5p	3	-1	1	20	802	821	UGACAGAAGAGAGUGAGCAC	AUGUUUGCUCUCUUUUGUUG	Cleavage	cDNA|clathrin adaptor complex small chain domain containing protein, expressed
osmir66	Os08g0206400	osa-miR156j-5p	3	-1	1	20	88	107	UGACAGAAGAGAGUGAGCAC	CCUCCCACUCUCUUCUGUCA	Cleavage	cDNA|potassium transporter, putative, expressed
osmir66	Os08g0460000	osa-miR156j-5p	3	-1	1	20	1053	1072	UGACAGAAGAGAGUGAGCAC	UUGGUCAUUUUUUUUUGUCA	Cleavage	cDNA|Cupin domain containing protein, expressed
osmir66	Os09g0513100	osa-miR156j-5p	3	-1	1	20	1384	1403	UGACAGAAGAGAGUGAGCAC	GUAGUCGCUCUUUUCUGUCA	Cleavage	cDNA|lecithine cholesterol acyltransferase, putative, expressed
osmir141	Os02g0137100	osa-miR156e	3	-1	1	20	671	690	UGACAGAAGAGAGUGAGCAC	AUGCUCUCUUUUUUUUGUCG	Cleavage	cDNA|plant-specific domain TIGR01589 family protein, putative, expressed
osmir141	Os02g0161450	osa-miR156e	3	-1	1	20	2224	2243	UGACAGAAGAGAGUGAGCAC	AGGCUUGCUUUCUUCUGUCG	Cleavage	cDNA|receptor-like protein kinase 2 precursor, putative, expressed
osmir141	Os02g0161500	osa-miR156e	3	-1	1	20	2224	2243	UGACAGAAGAGAGUGAGCAC	AGGCUUGCUUUCUUCUGUCG	Cleavage	cDNA|receptor-like protein kinase 2 precursor, putative, expressed
osmir141	Os02g0650500	osa-miR156e	3	-1	1	20	2006	2025	UGACAGAAGAGAGUGAGCAC	CUGCUUUCUCUUUUUUGUUA	Cleavage	cDNA|protein kinase domain containing protein, expressed
osmir141	Os03g0620800	osa-miR156e	3	-1	1	20	2180	2199	UGACAGAAGAGAGUGAGCAC	AUGCUCAUUUUCUUUUAUCA	Cleavage	cDNA|Sec1 family transport protein, putative, expressed
osmir141	Os03g0704000	osa-miR156e	3	-1	1	20	828	847	UGACAGAAGAGAGUGAGCAC	UUGCUGUCUCUCUUCUGUUG	Cleavage	cDNA|ribosomal protein S13p/S18e, putative, expressed
osmir141	Os03g0783700	osa-miR156e	3	-1	1	20	588	607	UGACAGAAGAGAGUGAGCAC	AUGUUUGCUCUCUUUUGUUG	Cleavage	cDNA|clathrin adaptor complex small chain domain containing protein, expressed
osmir141	Os03g0783700	osa-miR156e	3	-1	1	20	802	821	UGACAGAAGAGAGUGAGCAC	AUGUUUGCUCUCUUUUGUUG	Cleavage	cDNA|clathrin adaptor complex small chain domain containing protein, expressed
osmir141	Os08g0206400	osa-miR156e	3	-1	1	20	88	107	UGACAGAAGAGAGUGAGCAC	CCUCCCACUCUCUUCUGUCA	Cleavage	cDNA|potassium transporter, putative, expressed
osmir141	Os08g0460000	osa-miR156e	3	-1	1	20	1053	1072	UGACAGAAGAGAGUGAGCAC	UUGGUCAUUUUUUUUUGUCA	Cleavage	cDNA|Cupin domain containing protein, expressed
osmir141	Os09g0513100	osa-miR156e	3	-1	1	20	1384	1403	UGACAGAAGAGAGUGAGCAC	GUAGUCGCUCUUUUCUGUCA	Cleavage	cDNA|lecithine cholesterol acyltransferase, putative, expressed
osmir62	Os02g0137100	osa-miR156d	3	-1	1	20	671	690	UGACAGAAGAGAGUGAGCAC	AUGCUCUCUUUUUUUUGUCG	Cleavage	cDNA|plant-specific domain TIGR01589 family protein, putative, expressed
osmir62	Os02g0161450	osa-miR156d	3	-1	1	20	2224	2243	UGACAGAAGAGAGUGAGCAC	AGGCUUGCUUUCUUCUGUCG	Cleavage	cDNA|receptor-like protein kinase 2 precursor, putative, expressed
osmir62	Os02g0161500	osa-miR156d	3	-1	1	20	2224	2243	UGACAGAAGAGAGUGAGCAC	AGGCUUGCUUUCUUCUGUCG	Cleavage	cDNA|receptor-like protein kinase 2 precursor, putative, expressed
osmir62	Os02g0650500	osa-miR156d	3	-1	1	20	2006	2025	UGACAGAAGAGAGUGAGCAC	CUGCUUUCUCUUUUUUGUUA	Cleavage	cDNA|protein kinase domain containing protein, expressed
osmir62	Os03g0620800	osa-miR156d	3	-1	1	20	2180	2199	UGACAGAAGAGAGUGAGCAC	AUGCUCAUUUUCUUUUAUCA	Cleavage	cDNA|Sec1 family transport protein, putative, expressed
osmir62	Os03g0704000	osa-miR156d	3	-1	1	20	828	847	UGACAGAAGAGAGUGAGCAC	UUGCUGUCUCUCUUCUGUUG	Cleavage	cDNA|ribosomal protein S13p/S18e, putative, expressed
osmir62	Os03g0783700	osa-miR156d	3	-1	1	20	588	607	UGACAGAAGAGAGUGAGCAC	AUGUUUGCUCUCUUUUGUUG	Cleavage	cDNA|clathrin adaptor complex small chain domain containing protein, expressed
osmir62	Os03g0783700	osa-miR156d	3	-1	1	20	802	821	UGACAGAAGAGAGUGAGCAC	AUGUUUGCUCUCUUUUGUUG	Cleavage	cDNA|clathrin adaptor complex small chain domain containing protein, expressed
osmir62	Os08g0206400	osa-miR156d	3	-1	1	20	88	107	UGACAGAAGAGAGUGAGCAC	CCUCCCACUCUCUUCUGUCA	Cleavage	cDNA|potassium transporter, putative, expressed
osmir62	Os08g0460000	osa-miR156d	3	-1	1	20	1053	1072	UGACAGAAGAGAGUGAGCAC	UUGGUCAUUUUUUUUUGUCA	Cleavage	cDNA|Cupin domain containing protein, expressed
osmir62	Os09g0513100	osa-miR156d	3	-1	1	20	1384	1403	UGACAGAAGAGAGUGAGCAC	GUAGUCGCUCUUUUCUGUCA	Cleavage	cDNA|lecithine cholesterol acyltransferase, putative, expressed
osmir216	Os02g0137100	osa-miR156f-5p	3	-1	1	20	671	690	UGACAGAAGAGAGUGAGCAC	AUGCUCUCUUUUUUUUGUCG	Cleavage	cDNA|plant-specific domain TIGR01589 family protein, putative, expressed
osmir216	Os02g0161450	osa-miR156f-5p	3	-1	1	20	2224	2243	UGACAGAAGAGAGUGAGCAC	AGGCUUGCUUUCUUCUGUCG	Cleavage	cDNA|receptor-like protein kinase 2 precursor, putative, expressed
osmir216	Os02g0161500	osa-miR156f-5p	3	-1	1	20	2224	2243	UGACAGAAGAGAGUGAGCAC	AGGCUUGCUUUCUUCUGUCG	Cleavage	cDNA|receptor-like protein kinase 2 precursor, putative, expressed
osmir216	Os02g0650500	osa-miR156f-5p	3	-1	1	20	2006	2025	UGACAGAAGAGAGUGAGCAC	CUGCUUUCUCUUUUUUGUUA	Cleavage	cDNA|protein kinase domain containing protein, expressed
osmir216	Os03g0620800	osa-miR156f-5p	3	-1	1	20	2180	2199	UGACAGAAGAGAGUGAGCAC	AUGCUCAUUUUCUUUUAUCA	Cleavage	cDNA|Sec1 family transport protein, putative, expressed
osmir216	Os03g0704000	osa-miR156f-5p	3	-1	1	20	828	847	UGACAGAAGAGAGUGAGCAC	UUGCUGUCUCUCUUCUGUUG	Cleavage	cDNA|ribosomal protein S13p/S18e, putative, expressed
osmir216	Os03g0783700	osa-miR156f-5p	3	-1	1	20	588	607	UGACAGAAGAGAGUGAGCAC	AUGUUUGCUCUCUUUUGUUG	Cleavage	cDNA|clathrin adaptor complex small chain domain containing protein, expressed
osmir216	Os03g0783700	osa-miR156f-5p	3	-1	1	20	802	821	UGACAGAAGAGAGUGAGCAC	AUGUUUGCUCUCUUUUGUUG	Cleavage	cDNA|clathrin adaptor complex small chain domain containing protein, expressed
osmir216	Os08g0206400	osa-miR156f-5p	3	-1	1	20	88	107	UGACAGAAGAGAGUGAGCAC	CCUCCCACUCUCUUCUGUCA	Cleavage	cDNA|potassium transporter, putative, expressed
osmir216	Os08g0460000	osa-miR156f-5p	3	-1	1	20	1053	1072	UGACAGAAGAGAGUGAGCAC	UUGGUCAUUUUUUUUUGUCA	Cleavage	cDNA|Cupin domain containing protein, expressed
osmir216	Os09g0513100	osa-miR156f-5p	3	-1	1	20	1384	1403	UGACAGAAGAGAGUGAGCAC	GUAGUCGCUCUUUUCUGUCA	Cleavage	cDNA|lecithine cholesterol acyltransferase, putative, expressed
osmir701	Os02g0137100	osa-miR156c-5p	3	-1	1	20	671	690	UGACAGAAGAGAGUGAGCAC	AUGCUCUCUUUUUUUUGUCG	Cleavage	cDNA|plant-specific domain TIGR01589 family protein, putative, expressed
osmir701	Os02g0161450	osa-miR156c-5p	3	-1	1	20	2224	2243	UGACAGAAGAGAGUGAGCAC	AGGCUUGCUUUCUUCUGUCG	Cleavage	cDNA|receptor-like protein kinase 2 precursor, putative, expressed
osmir701	Os02g0161500	osa-miR156c-5p	3	-1	1	20	2224	2243	UGACAGAAGAGAGUGAGCAC	AGGCUUGCUUUCUUCUGUCG	Cleavage	cDNA|receptor-like protein kinase 2 precursor, putative, expressed
osmir701	Os02g0650500	osa-miR156c-5p	3	-1	1	20	2006	2025	UGACAGAAGAGAGUGAGCAC	CUGCUUUCUCUUUUUUGUUA	Cleavage	cDNA|protein kinase domain containing protein, expressed
osmir701	Os03g0620800	osa-miR156c-5p	3	-1	1	20	2180	2199	UGACAGAAGAGAGUGAGCAC	AUGCUCAUUUUCUUUUAUCA	Cleavage	cDNA|Sec1 family transport protein, putative, expressed
osmir701	Os03g0704000	osa-miR156c-5p	3	-1	1	20	828	847	UGACAGAAGAGAGUGAGCAC	UUGCUGUCUCUCUUCUGUUG	Cleavage	cDNA|ribosomal protein S13p/S18e, putative, expressed
osmir701	Os03g0783700	osa-miR156c-5p	3	-1	1	20	588	607	UGACAGAAGAGAGUGAGCAC	AUGUUUGCUCUCUUUUGUUG	Cleavage	cDNA|clathrin adaptor complex small chain domain containing protein, expressed
osmir701	Os03g0783700	osa-miR156c-5p	3	-1	1	20	802	821	UGACAGAAGAGAGUGAGCAC	AUGUUUGCUCUCUUUUGUUG	Cleavage	cDNA|clathrin adaptor complex small chain domain containing protein, expressed
osmir701	Os08g0206400	osa-miR156c-5p	3	-1	1	20	88	107	UGACAGAAGAGAGUGAGCAC	CCUCCCACUCUCUUCUGUCA	Cleavage	cDNA|potassium transporter, putative, expressed
osmir701	Os08g0460000	osa-miR156c-5p	3	-1	1	20	1053	1072	UGACAGAAGAGAGUGAGCAC	UUGGUCAUUUUUUUUUGUCA	Cleavage	cDNA|Cupin domain containing protein, expressed
osmir701	Os09g0513100	osa-miR156c-5p	3	-1	1	20	1384	1403	UGACAGAAGAGAGUGAGCAC	GUAGUCGCUCUUUUCUGUCA	Cleavage	cDNA|lecithine cholesterol acyltransferase, putative, expressed
osmir236	Os02g0137100	osa-miR156i	3	-1	1	20	671	690	UGACAGAAGAGAGUGAGCAC	AUGCUCUCUUUUUUUUGUCG	Cleavage	cDNA|plant-specific domain TIGR01589 family protein, putative, expressed
osmir236	Os02g0161450	osa-miR156i	3	-1	1	20	2224	2243	UGACAGAAGAGAGUGAGCAC	AGGCUUGCUUUCUUCUGUCG	Cleavage	cDNA|receptor-like protein kinase 2 precursor, putative, expressed
osmir236	Os02g0161500	osa-miR156i	3	-1	1	20	2224	2243	UGACAGAAGAGAGUGAGCAC	AGGCUUGCUUUCUUCUGUCG	Cleavage	cDNA|receptor-like protein kinase 2 precursor, putative, expressed
osmir236	Os02g0650500	osa-miR156i	3	-1	1	20	2006	2025	UGACAGAAGAGAGUGAGCAC	CUGCUUUCUCUUUUUUGUUA	Cleavage	cDNA|protein kinase domain containing protein, expressed
osmir236	Os03g0620800	osa-miR156i	3	-1	1	20	2180	2199	UGACAGAAGAGAGUGAGCAC	AUGCUCAUUUUCUUUUAUCA	Cleavage	cDNA|Sec1 family transport protein, putative, expressed
osmir236	Os03g0704000	osa-miR156i	3	-1	1	20	828	847	UGACAGAAGAGAGUGAGCAC	UUGCUGUCUCUCUUCUGUUG	Cleavage	cDNA|ribosomal protein S13p/S18e, putative, expressed
osmir236	Os03g0783700	osa-miR156i	3	-1	1	20	588	607	UGACAGAAGAGAGUGAGCAC	AUGUUUGCUCUCUUUUGUUG	Cleavage	cDNA|clathrin adaptor complex small chain domain containing protein, expressed
osmir236	Os03g0783700	osa-miR156i	3	-1	1	20	802	821	UGACAGAAGAGAGUGAGCAC	AUGUUUGCUCUCUUUUGUUG	Cleavage	cDNA|clathrin adaptor complex small chain domain containing protein, expressed
osmir236	Os08g0206400	osa-miR156i	3	-1	1	20	88	107	UGACAGAAGAGAGUGAGCAC	CCUCCCACUCUCUUCUGUCA	Cleavage	cDNA|potassium transporter, putative, expressed
osmir236	Os08g0460000	osa-miR156i	3	-1	1	20	1053	1072	UGACAGAAGAGAGUGAGCAC	UUGGUCAUUUUUUUUUGUCA	Cleavage	cDNA|Cupin domain containing protein, expressed
osmir236	Os09g0513100	osa-miR156i	3	-1	1	20	1384	1403	UGACAGAAGAGAGUGAGCAC	GUAGUCGCUCUUUUCUGUCA	Cleavage	cDNA|lecithine cholesterol acyltransferase, putative, expressed
osmir328	Os02g0137100	osa-miR156a	3	-1	1	20	671	690	UGACAGAAGAGAGUGAGCAC	AUGCUCUCUUUUUUUUGUCG	Cleavage	cDNA|plant-specific domain TIGR01589 family protein, putative, expressed
osmir328	Os02g0161450	osa-miR156a	3	-1	1	20	2224	2243	UGACAGAAGAGAGUGAGCAC	AGGCUUGCUUUCUUCUGUCG	Cleavage	cDNA|receptor-like protein kinase 2 precursor, putative, expressed
osmir328	Os02g0161500	osa-miR156a	3	-1	1	20	2224	2243	UGACAGAAGAGAGUGAGCAC	AGGCUUGCUUUCUUCUGUCG	Cleavage	cDNA|receptor-like protein kinase 2 precursor, putative, expressed
osmir328	Os02g0650500	osa-miR156a	3	-1	1	20	2006	2025	UGACAGAAGAGAGUGAGCAC	CUGCUUUCUCUUUUUUGUUA	Cleavage	cDNA|protein kinase domain containing protein, expressed
osmir328	Os03g0620800	osa-miR156a	3	-1	1	20	2180	2199	UGACAGAAGAGAGUGAGCAC	AUGCUCAUUUUCUUUUAUCA	Cleavage	cDNA|Sec1 family transport protein, putative, expressed
osmir328	Os03g0704000	osa-miR156a	3	-1	1	20	828	847	UGACAGAAGAGAGUGAGCAC	UUGCUGUCUCUCUUCUGUUG	Cleavage	cDNA|ribosomal protein S13p/S18e, putative, expressed
osmir328	Os03g0783700	osa-miR156a	3	-1	1	20	588	607	UGACAGAAGAGAGUGAGCAC	AUGUUUGCUCUCUUUUGUUG	Cleavage	cDNA|clathrin adaptor complex small chain domain containing protein, expressed
osmir328	Os03g0783700	osa-miR156a	3	-1	1	20	802	821	UGACAGAAGAGAGUGAGCAC	AUGUUUGCUCUCUUUUGUUG	Cleavage	cDNA|clathrin adaptor complex small chain domain containing protein, expressed
osmir328	Os08g0206400	osa-miR156a	3	-1	1	20	88	107	UGACAGAAGAGAGUGAGCAC	CCUCCCACUCUCUUCUGUCA	Cleavage	cDNA|potassium transporter, putative, expressed
osmir328	Os08g0460000	osa-miR156a	3	-1	1	20	1053	1072	UGACAGAAGAGAGUGAGCAC	UUGGUCAUUUUUUUUUGUCA	Cleavage	cDNA|Cupin domain containing protein, expressed
osmir328	Os09g0513100	osa-miR156a	3	-1	1	20	1384	1403	UGACAGAAGAGAGUGAGCAC	GUAGUCGCUCUUUUCUGUCA	Cleavage	cDNA|lecithine cholesterol acyltransferase, putative, expressed
osmir606	Os02g0137100	osa-miR156h-5p	3	-1	1	20	671	690	UGACAGAAGAGAGUGAGCAC	AUGCUCUCUUUUUUUUGUCG	Cleavage	cDNA|plant-specific domain TIGR01589 family protein, putative, expressed
osmir606	Os02g0161450	osa-miR156h-5p	3	-1	1	20	2224	2243	UGACAGAAGAGAGUGAGCAC	AGGCUUGCUUUCUUCUGUCG	Cleavage	cDNA|receptor-like protein kinase 2 precursor, putative, expressed
osmir606	Os02g0161500	osa-miR156h-5p	3	-1	1	20	2224	2243	UGACAGAAGAGAGUGAGCAC	AGGCUUGCUUUCUUCUGUCG	Cleavage	cDNA|receptor-like protein kinase 2 precursor, putative, expressed
osmir606	Os02g0650500	osa-miR156h-5p	3	-1	1	20	2006	2025	UGACAGAAGAGAGUGAGCAC	CUGCUUUCUCUUUUUUGUUA	Cleavage	cDNA|protein kinase domain containing protein, expressed
osmir606	Os03g0620800	osa-miR156h-5p	3	-1	1	20	2180	2199	UGACAGAAGAGAGUGAGCAC	AUGCUCAUUUUCUUUUAUCA	Cleavage	cDNA|Sec1 family transport protein, putative, expressed
osmir606	Os03g0704000	osa-miR156h-5p	3	-1	1	20	828	847	UGACAGAAGAGAGUGAGCAC	UUGCUGUCUCUCUUCUGUUG	Cleavage	cDNA|ribosomal protein S13p/S18e, putative, expressed
osmir606	Os03g0783700	osa-miR156h-5p	3	-1	1	20	588	607	UGACAGAAGAGAGUGAGCAC	AUGUUUGCUCUCUUUUGUUG	Cleavage	cDNA|clathrin adaptor complex small chain domain containing protein, expressed
osmir606	Os03g0783700	osa-miR156h-5p	3	-1	1	20	802	821	UGACAGAAGAGAGUGAGCAC	AUGUUUGCUCUCUUUUGUUG	Cleavage	cDNA|clathrin adaptor complex small chain domain containing protein, expressed
osmir606	Os08g0206400	osa-miR156h-5p	3	-1	1	20	88	107	UGACAGAAGAGAGUGAGCAC	CCUCCCACUCUCUUCUGUCA	Cleavage	cDNA|potassium transporter, putative, expressed
osmir606	Os08g0460000	osa-miR156h-5p	3	-1	1	20	1053	1072	UGACAGAAGAGAGUGAGCAC	UUGGUCAUUUUUUUUUGUCA	Cleavage	cDNA|Cupin domain containing protein, expressed
osmir606	Os09g0513100	osa-miR156h-5p	3	-1	1	20	1384	1403	UGACAGAAGAGAGUGAGCAC	GUAGUCGCUCUUUUCUGUCA	Cleavage	cDNA|lecithine cholesterol acyltransferase, putative, expressed
osmir613	Os01g0588200	osa-miR396b-3p	3	-1	1	20	1212	1231	GUUCAAUAAAGCUGUGGGAA	GUUCCACAUCUUUGUUGAAU	Cleavage	cDNA|outer mitochondrial membrane porin, putative, expressed
osmir613	Os02g0226000	osa-miR396b-3p	3	-1	1	20	795	814	GUUCAAUAAAGCUGUGGGAA	UUUCCACAGCUUUGUUGCAU	Cleavage	cDNA|Mpv17 / PMP22 family domain containing protein, expressed
osmir613	Os03g0411900	osa-miR396b-3p	3	-1	1	20	2598	2617	GUUCAAUAAAGCUGUGGGAA	CUCUCACAGCUUUAUUGAUU	Cleavage	cDNA|retrotransposon protein, putative, unclassified, expressed
osmir613	Os08g0566900	osa-miR396b-3p	3	-1	1	20	817	836	GUUCAAUAAAGCUGUGGGAA	UUUCCACAGCUUUGUUGCAU	Cleavage	cDNA|Mpv17 / PMP22 family domain containing protein, expressed
osmir613	Os08g0566900	osa-miR396b-3p	3	-1	1	20	821	840	GUUCAAUAAAGCUGUGGGAA	UUUCCACAGCUUUGUUGCAU	Cleavage	cDNA|Mpv17 / PMP22 family domain containing protein, expressed
osmir334	Os01g0673500	osa-miR395w	3	-1	1	22	602	623	GUGAAGUGUUUGGGGGAUUCUC	UAAAAUACCCCAAGUACUUCAA	Cleavage	cDNA|AAA-type ATPase family protein, putative, expressed
osmir334	Os03g0363400	osa-miR395w	3	-1	1	22	203	224	GUGAAGUGUUUGGGGGAUUCUC	UGCAAUCCCUCAAGCGCAUCAC	Cleavage	cDNA|expressed protein
osmir334	Os03g0363400	osa-miR395w	3	-1	1	22	203	224	GUGAAGUGUUUGGGGGAUUCUC	UGCAAUCCCUCAAGCGCAUCAC	Cleavage	cDNA|expressed protein
osmir334	Os04g0382800	osa-miR395w	3	-1	1	22	340	361	GUGAAGUGUUUGGGGGAUUCUC	CUGAAUCCAUCAACCACUUCAC	Cleavage	cDNA|expressed protein
osmir334	Os04g0388500	osa-miR395w	3	-1	1	22	1923	1944	GUGAAGUGUUUGGGGGAUUCUC	UCUAGUUUCCUAGACAUUUCAC	Cleavage	cDNA|calmodulin-binding transcription activator 4, putative, expressed
osmir334	Os04g0486900	osa-miR395w	3	-1	1	22	241	262	GUGAAGUGUUUGGGGGAUUCUC	CGCAGUCCUCCAAAUUCUUCAC	Cleavage	cDNA|Divergent PAP2 family domain containing protein, expressed
osmir334	Os04g0650900	osa-miR395w	3	-1	1	22	2546	2567	GUGAAGUGUUUGGGGGAUUCUC	GAACAUCUCCCGGACACUUUAC	Cleavage	cDNA|alpha-N-acetylglucosaminidase, putative, expressed
osmir334	Os05g0346300	osa-miR395w	3	-1	1	22	909	930	GUGAAGUGUUUGGGGGAUUCUC	AAUAAUCUCCCAAAUGUUUCAG	Cleavage	cDNA|40S ribosomal protein S7, putative, expressed
osmir334	Os12g0600701	osa-miR395w	3	-1	1	22	494	515	GUGAAGUGUUUGGGGGAUUCUC	CAUAAUCUCUCGAAUACUUCAA	Cleavage	cDNA|expressed protein
osmir167	Os01g0588200	osa-miR396a-3p	3	-1	1	20	1212	1231	GUUCAAUAAAGCUGUGGGAA	GUUCCACAUCUUUGUUGAAU	Cleavage	cDNA|outer mitochondrial membrane porin, putative, expressed
osmir167	Os02g0226000	osa-miR396a-3p	3	-1	1	20	795	814	GUUCAAUAAAGCUGUGGGAA	UUUCCACAGCUUUGUUGCAU	Cleavage	cDNA|Mpv17 / PMP22 family domain containing protein, expressed
osmir167	Os03g0411900	osa-miR396a-3p	3	-1	1	20	2598	2617	GUUCAAUAAAGCUGUGGGAA	CUCUCACAGCUUUAUUGAUU	Cleavage	cDNA|retrotransposon protein, putative, unclassified, expressed
osmir167	Os08g0566900	osa-miR396a-3p	3	-1	1	20	817	836	GUUCAAUAAAGCUGUGGGAA	UUUCCACAGCUUUGUUGCAU	Cleavage	cDNA|Mpv17 / PMP22 family domain containing protein, expressed
osmir167	Os08g0566900	osa-miR396a-3p	3	-1	1	20	821	840	GUUCAAUAAAGCUGUGGGAA	UUUCCACAGCUUUGUUGCAU	Cleavage	cDNA|Mpv17 / PMP22 family domain containing protein, expressed
osmir569	Os02g0724100	osa-miR160a-3p	3	-1	1	21	780	800	GCGUGCAAGGAGCCAAGCAUG	CGAGCUUGGAUUCUUGCACGC	Cleavage	cDNA|expressed protein
osmir569	Os03g0607800	osa-miR160a-3p	3	-1	1	21	181	201	GCGUGCAAGGAGCCAAGCAUG	GGGGGUUGGCUUCUUGCGCGC	Cleavage	cDNA|expressed protein
osmir569	Os07g0557400	osa-miR160a-3p	3	-1	1	21	12	32	GCGUGCAAGGAGCCAAGCAUG	AAUCCUUGGCUCCUUGCAUCC	Cleavage	cDNA|FUR1, putative, expressed
osmir569	Os07g0557400	osa-miR160a-3p	3	-1	1	21	12	32	GCGUGCAAGGAGCCAAGCAUG	AAUCCUUGGCUCCUUGCAUCC	Cleavage	cDNA|FUR1, putative, expressed
osmir569	Os07g0557400	osa-miR160a-3p	3	-1	1	21	12	32	GCGUGCAAGGAGCCAAGCAUG	AAUCCUUGGCUCCUUGCAUCC	Cleavage	cDNA|FUR1, putative, expressed
osmir569	Os08g0549200	osa-miR160a-3p	3	-1	1	21	2776	2796	GCGUGCAAGGAGCCAAGCAUG	CAUGCUCAGCUCCUUGUAUGC	Cleavage	cDNA|beta-galactosidase precursor, putative, expressed
osmir559	Os02g0724100	osa-miR160b-3p	3	-1	1	21	780	800	GCGUGCAAGGAGCCAAGCAUG	CGAGCUUGGAUUCUUGCACGC	Cleavage	cDNA|expressed protein
osmir559	Os03g0607800	osa-miR160b-3p	3	-1	1	21	181	201	GCGUGCAAGGAGCCAAGCAUG	GGGGGUUGGCUUCUUGCGCGC	Cleavage	cDNA|expressed protein
osmir559	Os07g0557400	osa-miR160b-3p	3	-1	1	21	12	32	GCGUGCAAGGAGCCAAGCAUG	AAUCCUUGGCUCCUUGCAUCC	Cleavage	cDNA|FUR1, putative, expressed
osmir559	Os07g0557400	osa-miR160b-3p	3	-1	1	21	12	32	GCGUGCAAGGAGCCAAGCAUG	AAUCCUUGGCUCCUUGCAUCC	Cleavage	cDNA|FUR1, putative, expressed
osmir559	Os07g0557400	osa-miR160b-3p	3	-1	1	21	12	32	GCGUGCAAGGAGCCAAGCAUG	AAUCCUUGGCUCCUUGCAUCC	Cleavage	cDNA|FUR1, putative, expressed
osmir559	Os08g0549200	osa-miR160b-3p	3	-1	1	21	2776	2796	GCGUGCAAGGAGCCAAGCAUG	CAUGCUCAGCUCCUUGUAUGC	Cleavage	cDNA|beta-galactosidase precursor, putative, expressed
osmir482	Os01g0511800	osa-miR444c.1	3	-1	1	21	2767	2787	UGUUGUCUCAAGCUUGCUGCC	GCCAGUAAGCUUGGGAUUACA	Cleavage	cDNA|expressed protein
osmir482	Os02g0772300	osa-miR444c.1	3	-1	1	21	1207	1227	UGUUGUCUCAAGCUUGCUGCC	UGUCGUAGGCUUGAGACGACA	Cleavage	cDNA|acetyltransferase, GNAT family, putative, expressed
osmir482	Os04g0249500	osa-miR444c.1	3	-1	1	21	613	633	UGUUGUCUCAAGCUUGCUGCC	GUGAGCAAGCUUCAGACAGCA	Cleavage	cDNA|sucrose synthase, putative, expressed
osmir482	Os04g0309600	osa-miR444c.1	3	-1	1	21	688	708	UGUUGUCUCAAGCUUGCUGCC	GUGAGCAAGCUUCAGACAGCA	Cleavage	cDNA|sucrose synthase, putative, expressed
osmir482	Os05g0176500	osa-miR444c.1	3	-1	1	21	268	288	UGUUGUCUCAAGCUUGCUGCC	GGCGGCAAGCUUGCGACAGCG	Cleavage	cDNA|ATP10 protein, expressed
osmir482	Os05g0176500	osa-miR444c.1	3	-1	1	21	268	288	UGUUGUCUCAAGCUUGCUGCC	GGCGGCAAGCUUGCGACAGCG	Cleavage	cDNA|ATP10 protein, expressed
osmir482	Os05g0478300	osa-miR444c.1	3	-1	1	21	2695	2715	UGUUGUCUCAAGCUUGCUGCC	GUCAGCAUGCUUGAGAUGAUG	Cleavage	cDNA|receptor-like protein kinase 2 precursor, putative, expressed
osmir482	Os10g0478600	osa-miR444c.1	3	-1	1	21	2589	2609	UGUUGUCUCAAGCUUGCUGCC	AGCAGCAAGCUUGGGAUAUUA	Cleavage	cDNA|expressed protein
osmir482	Os10g0478600	osa-miR444c.1	3	-1	1	21	2510	2530	UGUUGUCUCAAGCUUGCUGCC	AGCAGCAAGCUUGGGAUAUUA	Cleavage	cDNA|expressed protein
osmir482	Os11g0207000	osa-miR444c.1	3	-1	1	21	2023	2043	UGUUGUCUCAAGCUUGCUGCC	ACCAGUAAGCUUGAGAAAGCG	Cleavage	cDNA|transcriptional corepressor SEUSS, putative, expressed
osmir482	Os11g0540600	osa-miR444c.1	3	-1	1	21	1538	1558	UGUUGUCUCAAGCUUGCUGCC	UGCCGUAGGCUUGAGAUGACA	Cleavage	cDNA|plant protein of unknown function domain containing protein, expressed
osmir482	Os11g0640600	osa-miR444c.1	3	-1	1	21	293	313	UGUUGUCUCAAGCUUGCUGCC	CGCGGCGAGCUUGAGGCAAUC	Cleavage	cDNA|Leucine Rich Repeat family protein, expressed
osmir1	Os01g0511800	osa-miR444b.1	3	-1	1	21	2767	2787	UGUUGUCUCAAGCUUGCUGCC	GCCAGUAAGCUUGGGAUUACA	Cleavage	cDNA|expressed protein
osmir1	Os02g0772300	osa-miR444b.1	3	-1	1	21	1207	1227	UGUUGUCUCAAGCUUGCUGCC	UGUCGUAGGCUUGAGACGACA	Cleavage	cDNA|acetyltransferase, GNAT family, putative, expressed
osmir1	Os04g0249500	osa-miR444b.1	3	-1	1	21	613	633	UGUUGUCUCAAGCUUGCUGCC	GUGAGCAAGCUUCAGACAGCA	Cleavage	cDNA|sucrose synthase, putative, expressed
osmir1	Os04g0309600	osa-miR444b.1	3	-1	1	21	688	708	UGUUGUCUCAAGCUUGCUGCC	GUGAGCAAGCUUCAGACAGCA	Cleavage	cDNA|sucrose synthase, putative, expressed
osmir1	Os05g0176500	osa-miR444b.1	3	-1	1	21	268	288	UGUUGUCUCAAGCUUGCUGCC	GGCGGCAAGCUUGCGACAGCG	Cleavage	cDNA|ATP10 protein, expressed
osmir1	Os05g0176500	osa-miR444b.1	3	-1	1	21	268	288	UGUUGUCUCAAGCUUGCUGCC	GGCGGCAAGCUUGCGACAGCG	Cleavage	cDNA|ATP10 protein, expressed
osmir1	Os05g0478300	osa-miR444b.1	3	-1	1	21	2695	2715	UGUUGUCUCAAGCUUGCUGCC	GUCAGCAUGCUUGAGAUGAUG	Cleavage	cDNA|receptor-like protein kinase 2 precursor, putative, expressed
osmir1	Os10g0478600	osa-miR444b.1	3	-1	1	21	2589	2609	UGUUGUCUCAAGCUUGCUGCC	AGCAGCAAGCUUGGGAUAUUA	Cleavage	cDNA|expressed protein
osmir1	Os10g0478600	osa-miR444b.1	3	-1	1	21	2510	2530	UGUUGUCUCAAGCUUGCUGCC	AGCAGCAAGCUUGGGAUAUUA	Cleavage	cDNA|expressed protein
osmir1	Os11g0207000	osa-miR444b.1	3	-1	1	21	2023	2043	UGUUGUCUCAAGCUUGCUGCC	ACCAGUAAGCUUGAGAAAGCG	Cleavage	cDNA|transcriptional corepressor SEUSS, putative, expressed
osmir1	Os11g0540600	osa-miR444b.1	3	-1	1	21	1538	1558	UGUUGUCUCAAGCUUGCUGCC	UGCCGUAGGCUUGAGAUGACA	Cleavage	cDNA|plant protein of unknown function domain containing protein, expressed
osmir1	Os11g0640600	osa-miR444b.1	3	-1	1	21	293	313	UGUUGUCUCAAGCUUGCUGCC	CGCGGCGAGCUUGAGGCAAUC	Cleavage	cDNA|Leucine Rich Repeat family protein, expressed
osmir437	Os01g0558800	osa-miR2105	3	-1	1	20	1137	1156	UUGUGAUGUGAAUGAUUCAU	CUGAAUCAUCCACCUCACAA	Translation	cDNA|oxidoreductase/ transition metal ion binding protein, putative, expressed
osmir437	Os01g0846500	osa-miR2105	3	-1	1	20	377	396	UUGUGAUGUGAAUGAUUCAU	UUGGAUCCUUCGUAUCACAA	Cleavage	cDNA|expressed protein
osmir437	Os03g0209800	osa-miR2105	3	-1	1	20	2669	2688	UUGUGAUGUGAAUGAUUCAU	AUGGAUCAUUUACAUCAAAG	Cleavage	cDNA|pleckstrin homology domain-containing protein-related taxo, putative, expressed
osmir437	Os03g0209800	osa-miR2105	3	-1	1	20	2643	2662	UUGUGAUGUGAAUGAUUCAU	AUGGAUCAUUUACAUCAAAG	Cleavage	cDNA|pleckstrin homology domain-containing protein-related taxo, putative, expressed
osmir437	Os03g0209800	osa-miR2105	3	-1	1	20	2677	2696	UUGUGAUGUGAAUGAUUCAU	AUGGAUCAUUUACAUCAAAG	Cleavage	cDNA|pleckstrin homology domain-containing protein-related taxo, putative, expressed
osmir437	Os03g0209800	osa-miR2105	3	-1	1	20	2780	2799	UUGUGAUGUGAAUGAUUCAU	AUGGAUCAUUUACAUCAAAG	Cleavage	cDNA|pleckstrin homology domain-containing protein-related taxo, putative, expressed
osmir437	Os05g0361900	osa-miR2105	3	-1	1	20	416	435	UUGUGAUGUGAAUGAUUCAU	UUGCAUCAUUUAUGUUACAA	Cleavage	cDNA|mitochondrial carrier protein, putative, expressed
osmir437	Os07g0101200	osa-miR2105	3	-1	1	20	1980	1999	UUGUGAUGUGAAUGAUUCAU	UGGAAUUAUUCACAUCAUGG	Cleavage	cDNA|pentatricopeptide containing protein, putative, expressed
osmir437	Os07g0101300	osa-miR2105	3	-1	1	20	1980	1999	UUGUGAUGUGAAUGAUUCAU	UGGAAUUAUUCACAUCAUGG	Cleavage	cDNA|pentatricopeptide containing protein, putative, expressed
osmir437	Os08g0421800	osa-miR2105	3	-1	1	20	891	910	UUGUGAUGUGAAUGAUUCAU	CUGGAGUAUUUACAUCGCAA	Cleavage	cDNA|STE_MEKK_ste11_MAP3K.21 - STE kinases include homologs to sterile 7, sterile 11 and sterile 20 from yeast, expressed
osmir59	Os01g0185900	osa-miR413	3	-1	1	21	1628	1648	CUAGUUUCACUUGUUCUGCAC	GCGCCGAACAAGUGAAGCAAG	Cleavage	cDNA|WRKY107, expressed
osmir59	Os02g0282900	osa-miR413	3	-1	1	21	1440	1460	CUAGUUUCACUUGUUCUGCAC	UGGCAGGACGAGUGAAGCCAG	Cleavage	cDNA|ATP-binding cassette sub-family E member 1, putative, expressed
osmir59	Os03g0211850	osa-miR413	3	-1	1	21	80	100	CUAGUUUCACUUGUUCUGCAC	GAGCAGAGCAGGUGGGACUAA	Cleavage	cDNA|expressed protein
osmir59	Os08g0232700	osa-miR413	3	-1	1	21	1987	2007	CUAGUUUCACUUGUUCUGCAC	GUGUAUGACAGGUGAGACUAG	Cleavage	cDNA|exo70 exocyst complex subunit family protein, putative, expressed
osmir452	Os01g0103000	osa-miR5523	3	-1	1	22	899	920	UGAGGAGGAACAUAUUUACUAG	UCUGUGUAUGUGUUUCUCUUCA	Cleavage	cDNA|SNF7 domain containing protein, putative, expressed
osmir452	Os01g0103000	osa-miR5523	3	-1	1	22	1322	1343	UGAGGAGGAACAUAUUUACUAG	UCUGUGUAUGUGUUUCUCUUCA	Cleavage	cDNA|SNF7 domain containing protein, putative, expressed
osmir452	Os02g0297200	osa-miR5523	3	-1	1	22	2434	2455	UGAGGAGGAACAUAUUUACUAG	UAUUUAAUUGUGUUCCUCCUUA	Cleavage	cDNA|expressed protein
osmir452	Os02g0690800	osa-miR5523	3	-1	1	22	1132	1153	UGAGGAGGAACAUAUUUACUAG	UAUCUAAAUAUGUUCUUCCUGA	Cleavage	cDNA|hydrolase, putative, expressed
osmir452	Os06g0184900	osa-miR5523	3	-1	1	22	1704	1725	UGAGGAGGAACAUAUUUACUAG	UACGUAAGUAUGUUUCUCUCCA	Cleavage	cDNA|transferase family protein, putative, expressed
osmir452	Os06g0556600	osa-miR5523	3	-1	1	22	614	635	UGAGGAGGAACAUAUUUACUAG	AUCAUAUAUAUGUUUCUCCUUA	Cleavage	cDNA|POEI21 - Pollen Ole e I allergen and extensin family protein precursor, expressed
osmir452	Os07g0635300	osa-miR5523	3	-1	1	22	1224	1245	UGAGGAGGAACAUAUUUACUAG	UUGGUCAACAUGUUCCUUCUCG	Cleavage	cDNA|cytochrome P450 72A1, putative, expressed
osmir690	Os02g0722800	osa-miR5484	3	-1	1	21	817	837	AACCGAGCGCGCUGUUGAUUA	ACAUCAACACCGCGCUCCGUU	Cleavage	cDNA|WD domain, G-beta repeat domain containing protein, expressed
osmir690	Os02g0722800	osa-miR5484	3	-1	1	21	817	837	AACCGAGCGCGCUGUUGAUUA	ACAUCAACACCGCGCUCCGUU	Cleavage	cDNA|WD domain, G-beta repeat domain containing protein, expressed
osmir690	Os02g0793300	osa-miR5484	3	-1	1	21	2499	2519	AACCGAGCGCGCUGUUGAUUA	CGAUCAGUAGGGUGCUCGGUU	Translation	cDNA|hydrolase, NUDIX family, domain containing protein, expressed
osmir690	Os05g0553300	osa-miR5484	3	-1	1	21	73	93	AACCGAGCGCGCUGUUGAUUA	GCUGCAGCAGCGCGCUUGGUU	Cleavage	cDNA|expressed protein
osmir265	Os01g0127300	osa-miR1846a-5p	3	-1	1	21	221	241	AGUGAGGAGGCCGGGGCCGCU	CUCGGUCGCGGCCUCCUCGCC	Cleavage	cDNA|sufB/sufD domain containing protein, putative, expressed
osmir265	Os01g0642900	osa-miR1846a-5p	3	-1	1	21	59	79	AGUGAGGAGGCCGGGGCCGCU	GGCGGCCACGGCCUCCUCCUU	Cleavage	cDNA|single-stranded DNA-binding protein, putative, expressed
osmir265	Os01g0684900	osa-miR1846a-5p	3	-1	1	21	431	451	AGUGAGGAGGCCGGGGCCGCU	ACCGGCUUCAGCCUCCUCAUU	Cleavage	cDNA|MATE efflux family protein, putative, expressed
osmir265	Os01g0951500	osa-miR1846a-5p	3	-1	1	21	413	433	AGUGAGGAGGCCGGGGCCGCU	CUCGGCCGCGGCCUCUUCGCC	Cleavage	cDNA|cytochrome P450, putative, expressed
osmir265	Os02g0290900	osa-miR1846a-5p	3	-1	1	21	75	95	AGUGAGGAGGCCGGGGCCGCU	CGCGGCCCCCGCCUCCUCGCC	Cleavage	cDNA|GDSL-like lipase/acylhydrolase, putative, expressed
osmir265	Os02g0329800	osa-miR1846a-5p	3	-1	1	21	377	397	AGUGAGGAGGCCGGGGCCGCU	CUCGGCGUCGGCCUCCUCGCC	Cleavage	cDNA|glycosyltransferase protein, putative, expressed
osmir265	Os03g0223200	osa-miR1846a-5p	3	-1	1	21	580	600	AGUGAGGAGGCCGGGGCCGCU	GGCGGCCUCGGCCAUCUCGCU	Cleavage	cDNA|dehydrogenase, putative, expressed
osmir265	Os03g0609200	osa-miR1846a-5p	3	-1	1	21	550	570	AGUGAGGAGGCCGGGGCCGCU	GACGGUCUCGGUCUUCUUGCU	Cleavage	cDNA|expressed protein
osmir265	Os04g0177400	osa-miR1846a-5p	3	-1	1	21	135	155	AGUGAGGAGGCCGGGGCCGCU	CGCGGCCAUGGCCUCCUCGCC	Cleavage	cDNA|riboflavin biosynthesis protein ribD, putative, expressed
osmir265	Os04g0337000	osa-miR1846a-5p	3	-1	1	21	529	549	AGUGAGGAGGCCGGGGCCGCU	GGCGGCCUCGGCCUCCCCACC	Cleavage	cDNA|eukaryotic aspartyl protease domain containing protein, expressed
osmir265	Os04g0413100	osa-miR1846a-5p	3	-1	1	21	118	138	AGUGAGGAGGCCGGGGCCGCU	GGCGGCCUCGACCUCCUCACG	Translation	cDNA|expressed protein
osmir265	Os04g0539500	osa-miR1846a-5p	3	-1	1	21	1434	1454	AGUGAGGAGGCCGGGGCCGCU	GUCGGCUCCGGACUCCUCACC	Translation	cDNA|expressed protein
osmir265	Os04g0591000	osa-miR1846a-5p	3	-1	1	21	180	200	AGUGAGGAGGCCGGGGCCGCU	CGCGGUCGCGGCCUCCUCGCC	Cleavage	cDNA|RNA recognition motif containing protein, putative, expressed
osmir265	Os04g0608700	osa-miR1846a-5p	3	-1	1	21	1102	1122	AGUGAGGAGGCCGGGGCCGCU	CGCUGCCUCGGUCUCUUCGCU	Cleavage	cDNA|retrotransposon protein, putative, LINE subclass, expressed
osmir265	Os04g0608750	osa-miR1846a-5p	3	-1	1	21	1102	1122	AGUGAGGAGGCCGGGGCCGCU	CGCUGCCUCGGUCUCUUCGCU	Cleavage	cDNA|retrotransposon protein, putative, LINE subclass, expressed
osmir265	Os04g0636700	osa-miR1846a-5p	3	-1	1	21	83	103	AGUGAGGAGGCCGGGGCCGCU	CGCCGCCGCGGUCUCCUCGCU	Cleavage	cDNA|protein of unknown function, DUF618 domain containing protein, expressed
osmir265	Os05g0282500	osa-miR1846a-5p	3	-1	1	21	111	131	AGUGAGGAGGCCGGGGCCGCU	GGCAGCCACGGCCUCCUUGCU	Cleavage	cDNA|expressed protein
osmir265	Os06g0237502	osa-miR1846a-5p	3	-1	1	21	775	795	AGUGAGGAGGCCGGGGCCGCU	CGAGGCCUCGGCCUCCUCGCC	Cleavage	cDNA|peroxidase family protein, expressed
osmir265	Os06g0237600	osa-miR1846a-5p	3	-1	1	21	775	795	AGUGAGGAGGCCGGGGCCGCU	CGAGGCCUCGGCCUCCUCGCC	Cleavage	cDNA|peroxidase family protein, expressed
osmir265	Os06g0306500	osa-miR1846a-5p	3	-1	1	21	997	1017	AGUGAGGAGGCCGGGGCCGCU	GGCGGCGCCGGGUUCCUCACU	Translation	cDNA|aspartic proteinase nepenthesin-2 precursor, putative, expressed
osmir265	Os07g0578300	osa-miR1846a-5p	3	-1	1	21	745	765	AGUGAGGAGGCCGGGGCCGCU	CACGGCGCCGGCCUCUUCAUG	Cleavage	cDNA|OsSub53 - Putative Subtilisin homologue, expressed
osmir265	Os07g0578800	osa-miR1846a-5p	3	-1	1	21	1261	1281	AGUGAGGAGGCCGGGGCCGCU	GCCGGCCUUGGCCUCUGCACU	Cleavage	cDNA|pentatricopeptide repeat domain containing protein, putative, expressed
osmir265	Os07g0578866	osa-miR1846a-5p	3	-1	1	21	1261	1281	AGUGAGGAGGCCGGGGCCGCU	GCCGGCCUUGGCCUCUGCACU	Cleavage	cDNA|pentatricopeptide repeat domain containing protein, putative, expressed
osmir265	Os07g0649700	osa-miR1846a-5p	3	-1	1	21	1030	1050	AGUGAGGAGGCCGGGGCCGCU	CGCUGCCUCGGUCUCUUCGCU	Cleavage	cDNA|retrotransposon protein, putative, unclassified, expressed
osmir265	Os07g0649733	osa-miR1846a-5p	3	-1	1	21	1030	1050	AGUGAGGAGGCCGGGGCCGCU	CGCUGCCUCGGUCUCUUCGCU	Cleavage	cDNA|retrotransposon protein, putative, unclassified, expressed
osmir265	Os07g0649766	osa-miR1846a-5p	3	-1	1	21	1030	1050	AGUGAGGAGGCCGGGGCCGCU	CGCUGCCUCGGUCUCUUCGCU	Cleavage	cDNA|retrotransposon protein, putative, unclassified, expressed
osmir265	Os07g0684800	osa-miR1846a-5p	3	-1	1	21	526	546	AGUGAGGAGGCCGGGGCCGCU	CGCGGCCGCGGCCUCCUCGUC	Cleavage	cDNA|no apical meristem protein, putative, expressed
osmir265	Os08g0242500	osa-miR1846a-5p	3	-1	1	21	208	228	AGUGAGGAGGCCGGGGCCGCU	GGUGUCCCUGGCCUCCUCGUU	Cleavage	cDNA|expressed protein
osmir265	Os08g0429800	osa-miR1846a-5p	3	-1	1	21	430	450	AGUGAGGAGGCCGGGGCCGCU	AUCGGCCGUGGCCUCCUCAUG	Cleavage	cDNA|cytochrome P450 72A1, putative, expressed
osmir265	Os08g0566000	osa-miR1846a-5p	3	-1	1	21	93	113	AGUGAGGAGGCCGGGGCCGCU	GUCGGCUUCGGCUUCUUCGUU	Cleavage	cDNA|TENA/THI-4 family protein, putative, expressed
osmir265	Os10g0206500	osa-miR1846a-5p	3	-1	1	21	537	557	AGUGAGGAGGCCGGGGCCGCU	CCCGGCUCCGACCUCCUCACC	Translation	cDNA|POEI27 - Pollen Ole e I allergen and extensin family protein precursor, expressed
osmir265	Os10g0576100	osa-miR1846a-5p	3	-1	1	21	544	564	AGUGAGGAGGCCGGGGCCGCU	UCCGACUCCGGCCUCCUCGCC	Cleavage	cDNA|Inositol 1, 3, 4-trisphosphate 5/6-kinase, putative, expressed
osmir265	Os10g0580300	osa-miR1846a-5p	3	-1	1	21	176	196	AGUGAGGAGGCCGGGGCCGCU	UACGGCCUCGUCUUCCUCGCU	Translation	cDNA|cyclin-dependent kinase E-1, putative, expressed
osmir265	Os10g0580300	osa-miR1846a-5p	3	-1	1	21	176	196	AGUGAGGAGGCCGGGGCCGCU	UACGGCCUCGUCUUCCUCGCU	Translation	cDNA|cyclin-dependent kinase E-1, putative, expressed
osmir265	Os10g0580300	osa-miR1846a-5p	3	-1	1	21	138	158	AGUGAGGAGGCCGGGGCCGCU	UACGGCCUCGUCUUCCUCGCU	Translation	cDNA|cyclin-dependent kinase E-1, putative, expressed
osmir265	Os10g0580300	osa-miR1846a-5p	3	-1	1	21	176	196	AGUGAGGAGGCCGGGGCCGCU	UACGGCCUCGUCUUCCUCGCU	Translation	cDNA|cyclin-dependent kinase E-1, putative, expressed
osmir265	Os10g0580300	osa-miR1846a-5p	3	-1	1	21	176	196	AGUGAGGAGGCCGGGGCCGCU	UACGGCCUCGUCUUCCUCGCU	Translation	cDNA|cyclin-dependent kinase E-1, putative, expressed
osmir265	Os11g0599500	osa-miR1846a-5p	3	-1	1	21	205	225	AGUGAGGAGGCCGGGGCCGCU	GCCGCCCCUGGCCUCCUCGCC	Cleavage	cDNA|DEAD-box ATP-dependent RNA helicase, putative, expressed
osmir265	Os12g0518000	osa-miR1846a-5p	3	-1	1	21	181	201	AGUGAGGAGGCCGGGGCCGCU	GGUGACCCCGGUCUCCUCACC	Cleavage	cDNA|expressed protein
osmir614	Os01g0127300	osa-miR1846b-5p	3	-1	1	21	221	241	AGUGAGGAGGCCGGGGCCGCU	CUCGGUCGCGGCCUCCUCGCC	Cleavage	cDNA|sufB/sufD domain containing protein, putative, expressed
osmir614	Os01g0642900	osa-miR1846b-5p	3	-1	1	21	59	79	AGUGAGGAGGCCGGGGCCGCU	GGCGGCCACGGCCUCCUCCUU	Cleavage	cDNA|single-stranded DNA-binding protein, putative, expressed
osmir614	Os01g0684900	osa-miR1846b-5p	3	-1	1	21	431	451	AGUGAGGAGGCCGGGGCCGCU	ACCGGCUUCAGCCUCCUCAUU	Cleavage	cDNA|MATE efflux family protein, putative, expressed
osmir614	Os01g0951500	osa-miR1846b-5p	3	-1	1	21	413	433	AGUGAGGAGGCCGGGGCCGCU	CUCGGCCGCGGCCUCUUCGCC	Cleavage	cDNA|cytochrome P450, putative, expressed
osmir614	Os02g0290900	osa-miR1846b-5p	3	-1	1	21	75	95	AGUGAGGAGGCCGGGGCCGCU	CGCGGCCCCCGCCUCCUCGCC	Cleavage	cDNA|GDSL-like lipase/acylhydrolase, putative, expressed
osmir614	Os02g0329800	osa-miR1846b-5p	3	-1	1	21	377	397	AGUGAGGAGGCCGGGGCCGCU	CUCGGCGUCGGCCUCCUCGCC	Cleavage	cDNA|glycosyltransferase protein, putative, expressed
osmir614	Os03g0223200	osa-miR1846b-5p	3	-1	1	21	580	600	AGUGAGGAGGCCGGGGCCGCU	GGCGGCCUCGGCCAUCUCGCU	Cleavage	cDNA|dehydrogenase, putative, expressed
osmir614	Os03g0609200	osa-miR1846b-5p	3	-1	1	21	550	570	AGUGAGGAGGCCGGGGCCGCU	GACGGUCUCGGUCUUCUUGCU	Cleavage	cDNA|expressed protein
osmir614	Os04g0177400	osa-miR1846b-5p	3	-1	1	21	135	155	AGUGAGGAGGCCGGGGCCGCU	CGCGGCCAUGGCCUCCUCGCC	Cleavage	cDNA|riboflavin biosynthesis protein ribD, putative, expressed
osmir614	Os04g0337000	osa-miR1846b-5p	3	-1	1	21	529	549	AGUGAGGAGGCCGGGGCCGCU	GGCGGCCUCGGCCUCCCCACC	Cleavage	cDNA|eukaryotic aspartyl protease domain containing protein, expressed
osmir614	Os04g0413100	osa-miR1846b-5p	3	-1	1	21	118	138	AGUGAGGAGGCCGGGGCCGCU	GGCGGCCUCGACCUCCUCACG	Translation	cDNA|expressed protein
osmir614	Os04g0539500	osa-miR1846b-5p	3	-1	1	21	1434	1454	AGUGAGGAGGCCGGGGCCGCU	GUCGGCUCCGGACUCCUCACC	Translation	cDNA|expressed protein
osmir614	Os04g0591000	osa-miR1846b-5p	3	-1	1	21	180	200	AGUGAGGAGGCCGGGGCCGCU	CGCGGUCGCGGCCUCCUCGCC	Cleavage	cDNA|RNA recognition motif containing protein, putative, expressed
osmir614	Os04g0608700	osa-miR1846b-5p	3	-1	1	21	1102	1122	AGUGAGGAGGCCGGGGCCGCU	CGCUGCCUCGGUCUCUUCGCU	Cleavage	cDNA|retrotransposon protein, putative, LINE subclass, expressed
osmir614	Os04g0608750	osa-miR1846b-5p	3	-1	1	21	1102	1122	AGUGAGGAGGCCGGGGCCGCU	CGCUGCCUCGGUCUCUUCGCU	Cleavage	cDNA|retrotransposon protein, putative, LINE subclass, expressed
osmir614	Os04g0636700	osa-miR1846b-5p	3	-1	1	21	83	103	AGUGAGGAGGCCGGGGCCGCU	CGCCGCCGCGGUCUCCUCGCU	Cleavage	cDNA|protein of unknown function, DUF618 domain containing protein, expressed
osmir614	Os05g0282500	osa-miR1846b-5p	3	-1	1	21	111	131	AGUGAGGAGGCCGGGGCCGCU	GGCAGCCACGGCCUCCUUGCU	Cleavage	cDNA|expressed protein
osmir614	Os06g0237502	osa-miR1846b-5p	3	-1	1	21	775	795	AGUGAGGAGGCCGGGGCCGCU	CGAGGCCUCGGCCUCCUCGCC	Cleavage	cDNA|peroxidase family protein, expressed
osmir614	Os06g0237600	osa-miR1846b-5p	3	-1	1	21	775	795	AGUGAGGAGGCCGGGGCCGCU	CGAGGCCUCGGCCUCCUCGCC	Cleavage	cDNA|peroxidase family protein, expressed
osmir614	Os06g0306500	osa-miR1846b-5p	3	-1	1	21	997	1017	AGUGAGGAGGCCGGGGCCGCU	GGCGGCGCCGGGUUCCUCACU	Translation	cDNA|aspartic proteinase nepenthesin-2 precursor, putative, expressed
osmir614	Os07g0578300	osa-miR1846b-5p	3	-1	1	21	745	765	AGUGAGGAGGCCGGGGCCGCU	CACGGCGCCGGCCUCUUCAUG	Cleavage	cDNA|OsSub53 - Putative Subtilisin homologue, expressed
osmir614	Os07g0578800	osa-miR1846b-5p	3	-1	1	21	1261	1281	AGUGAGGAGGCCGGGGCCGCU	GCCGGCCUUGGCCUCUGCACU	Cleavage	cDNA|pentatricopeptide repeat domain containing protein, putative, expressed
osmir614	Os07g0578866	osa-miR1846b-5p	3	-1	1	21	1261	1281	AGUGAGGAGGCCGGGGCCGCU	GCCGGCCUUGGCCUCUGCACU	Cleavage	cDNA|pentatricopeptide repeat domain containing protein, putative, expressed
osmir614	Os07g0649700	osa-miR1846b-5p	3	-1	1	21	1030	1050	AGUGAGGAGGCCGGGGCCGCU	CGCUGCCUCGGUCUCUUCGCU	Cleavage	cDNA|retrotransposon protein, putative, unclassified, expressed
osmir614	Os07g0649733	osa-miR1846b-5p	3	-1	1	21	1030	1050	AGUGAGGAGGCCGGGGCCGCU	CGCUGCCUCGGUCUCUUCGCU	Cleavage	cDNA|retrotransposon protein, putative, unclassified, expressed
osmir614	Os07g0649766	osa-miR1846b-5p	3	-1	1	21	1030	1050	AGUGAGGAGGCCGGGGCCGCU	CGCUGCCUCGGUCUCUUCGCU	Cleavage	cDNA|retrotransposon protein, putative, unclassified, expressed
osmir614	Os07g0684800	osa-miR1846b-5p	3	-1	1	21	526	546	AGUGAGGAGGCCGGGGCCGCU	CGCGGCCGCGGCCUCCUCGUC	Cleavage	cDNA|no apical meristem protein, putative, expressed
osmir614	Os08g0242500	osa-miR1846b-5p	3	-1	1	21	208	228	AGUGAGGAGGCCGGGGCCGCU	GGUGUCCCUGGCCUCCUCGUU	Cleavage	cDNA|expressed protein
osmir614	Os08g0429800	osa-miR1846b-5p	3	-1	1	21	430	450	AGUGAGGAGGCCGGGGCCGCU	AUCGGCCGUGGCCUCCUCAUG	Cleavage	cDNA|cytochrome P450 72A1, putative, expressed
osmir614	Os08g0566000	osa-miR1846b-5p	3	-1	1	21	93	113	AGUGAGGAGGCCGGGGCCGCU	GUCGGCUUCGGCUUCUUCGUU	Cleavage	cDNA|TENA/THI-4 family protein, putative, expressed
osmir614	Os10g0206500	osa-miR1846b-5p	3	-1	1	21	537	557	AGUGAGGAGGCCGGGGCCGCU	CCCGGCUCCGACCUCCUCACC	Translation	cDNA|POEI27 - Pollen Ole e I allergen and extensin family protein precursor, expressed
osmir614	Os10g0576100	osa-miR1846b-5p	3	-1	1	21	544	564	AGUGAGGAGGCCGGGGCCGCU	UCCGACUCCGGCCUCCUCGCC	Cleavage	cDNA|Inositol 1, 3, 4-trisphosphate 5/6-kinase, putative, expressed
osmir614	Os10g0580300	osa-miR1846b-5p	3	-1	1	21	176	196	AGUGAGGAGGCCGGGGCCGCU	UACGGCCUCGUCUUCCUCGCU	Translation	cDNA|cyclin-dependent kinase E-1, putative, expressed
osmir614	Os10g0580300	osa-miR1846b-5p	3	-1	1	21	176	196	AGUGAGGAGGCCGGGGCCGCU	UACGGCCUCGUCUUCCUCGCU	Translation	cDNA|cyclin-dependent kinase E-1, putative, expressed
osmir614	Os10g0580300	osa-miR1846b-5p	3	-1	1	21	138	158	AGUGAGGAGGCCGGGGCCGCU	UACGGCCUCGUCUUCCUCGCU	Translation	cDNA|cyclin-dependent kinase E-1, putative, expressed
osmir614	Os10g0580300	osa-miR1846b-5p	3	-1	1	21	176	196	AGUGAGGAGGCCGGGGCCGCU	UACGGCCUCGUCUUCCUCGCU	Translation	cDNA|cyclin-dependent kinase E-1, putative, expressed
osmir614	Os10g0580300	osa-miR1846b-5p	3	-1	1	21	176	196	AGUGAGGAGGCCGGGGCCGCU	UACGGCCUCGUCUUCCUCGCU	Translation	cDNA|cyclin-dependent kinase E-1, putative, expressed
osmir614	Os11g0599500	osa-miR1846b-5p	3	-1	1	21	205	225	AGUGAGGAGGCCGGGGCCGCU	GCCGCCCCUGGCCUCCUCGCC	Cleavage	cDNA|DEAD-box ATP-dependent RNA helicase, putative, expressed
osmir614	Os12g0518000	osa-miR1846b-5p	3	-1	1	21	181	201	AGUGAGGAGGCCGGGGCCGCU	GGUGACCCCGGUCUCCUCACC	Cleavage	cDNA|expressed protein
osmir310	Os01g0127300	osa-miR1846c-5p	3	-1	1	21	221	241	AGUGAGGAGGCCGGGGCCGCU	CUCGGUCGCGGCCUCCUCGCC	Cleavage	cDNA|sufB/sufD domain containing protein, putative, expressed
osmir310	Os01g0642900	osa-miR1846c-5p	3	-1	1	21	59	79	AGUGAGGAGGCCGGGGCCGCU	GGCGGCCACGGCCUCCUCCUU	Cleavage	cDNA|single-stranded DNA-binding protein, putative, expressed
osmir310	Os01g0684900	osa-miR1846c-5p	3	-1	1	21	431	451	AGUGAGGAGGCCGGGGCCGCU	ACCGGCUUCAGCCUCCUCAUU	Cleavage	cDNA|MATE efflux family protein, putative, expressed
osmir310	Os01g0951500	osa-miR1846c-5p	3	-1	1	21	413	433	AGUGAGGAGGCCGGGGCCGCU	CUCGGCCGCGGCCUCUUCGCC	Cleavage	cDNA|cytochrome P450, putative, expressed
osmir310	Os02g0290900	osa-miR1846c-5p	3	-1	1	21	75	95	AGUGAGGAGGCCGGGGCCGCU	CGCGGCCCCCGCCUCCUCGCC	Cleavage	cDNA|GDSL-like lipase/acylhydrolase, putative, expressed
osmir310	Os02g0329800	osa-miR1846c-5p	3	-1	1	21	377	397	AGUGAGGAGGCCGGGGCCGCU	CUCGGCGUCGGCCUCCUCGCC	Cleavage	cDNA|glycosyltransferase protein, putative, expressed
osmir310	Os03g0223200	osa-miR1846c-5p	3	-1	1	21	580	600	AGUGAGGAGGCCGGGGCCGCU	GGCGGCCUCGGCCAUCUCGCU	Cleavage	cDNA|dehydrogenase, putative, expressed
osmir310	Os03g0609200	osa-miR1846c-5p	3	-1	1	21	550	570	AGUGAGGAGGCCGGGGCCGCU	GACGGUCUCGGUCUUCUUGCU	Cleavage	cDNA|expressed protein
osmir310	Os04g0177400	osa-miR1846c-5p	3	-1	1	21	135	155	AGUGAGGAGGCCGGGGCCGCU	CGCGGCCAUGGCCUCCUCGCC	Cleavage	cDNA|riboflavin biosynthesis protein ribD, putative, expressed
osmir310	Os04g0337000	osa-miR1846c-5p	3	-1	1	21	529	549	AGUGAGGAGGCCGGGGCCGCU	GGCGGCCUCGGCCUCCCCACC	Cleavage	cDNA|eukaryotic aspartyl protease domain containing protein, expressed
osmir310	Os04g0413100	osa-miR1846c-5p	3	-1	1	21	118	138	AGUGAGGAGGCCGGGGCCGCU	GGCGGCCUCGACCUCCUCACG	Translation	cDNA|expressed protein
osmir310	Os04g0539500	osa-miR1846c-5p	3	-1	1	21	1434	1454	AGUGAGGAGGCCGGGGCCGCU	GUCGGCUCCGGACUCCUCACC	Translation	cDNA|expressed protein
osmir310	Os04g0591000	osa-miR1846c-5p	3	-1	1	21	180	200	AGUGAGGAGGCCGGGGCCGCU	CGCGGUCGCGGCCUCCUCGCC	Cleavage	cDNA|RNA recognition motif containing protein, putative, expressed
osmir310	Os04g0608700	osa-miR1846c-5p	3	-1	1	21	1102	1122	AGUGAGGAGGCCGGGGCCGCU	CGCUGCCUCGGUCUCUUCGCU	Cleavage	cDNA|retrotransposon protein, putative, LINE subclass, expressed
osmir310	Os04g0608750	osa-miR1846c-5p	3	-1	1	21	1102	1122	AGUGAGGAGGCCGGGGCCGCU	CGCUGCCUCGGUCUCUUCGCU	Cleavage	cDNA|retrotransposon protein, putative, LINE subclass, expressed
osmir310	Os04g0636700	osa-miR1846c-5p	3	-1	1	21	83	103	AGUGAGGAGGCCGGGGCCGCU	CGCCGCCGCGGUCUCCUCGCU	Cleavage	cDNA|protein of unknown function, DUF618 domain containing protein, expressed
osmir310	Os05g0282500	osa-miR1846c-5p	3	-1	1	21	111	131	AGUGAGGAGGCCGGGGCCGCU	GGCAGCCACGGCCUCCUUGCU	Cleavage	cDNA|expressed protein
osmir310	Os06g0237502	osa-miR1846c-5p	3	-1	1	21	775	795	AGUGAGGAGGCCGGGGCCGCU	CGAGGCCUCGGCCUCCUCGCC	Cleavage	cDNA|peroxidase family protein, expressed
osmir310	Os06g0237600	osa-miR1846c-5p	3	-1	1	21	775	795	AGUGAGGAGGCCGGGGCCGCU	CGAGGCCUCGGCCUCCUCGCC	Cleavage	cDNA|peroxidase family protein, expressed
osmir310	Os06g0306500	osa-miR1846c-5p	3	-1	1	21	997	1017	AGUGAGGAGGCCGGGGCCGCU	GGCGGCGCCGGGUUCCUCACU	Translation	cDNA|aspartic proteinase nepenthesin-2 precursor, putative, expressed
osmir310	Os07g0578300	osa-miR1846c-5p	3	-1	1	21	745	765	AGUGAGGAGGCCGGGGCCGCU	CACGGCGCCGGCCUCUUCAUG	Cleavage	cDNA|OsSub53 - Putative Subtilisin homologue, expressed
osmir310	Os07g0578800	osa-miR1846c-5p	3	-1	1	21	1261	1281	AGUGAGGAGGCCGGGGCCGCU	GCCGGCCUUGGCCUCUGCACU	Cleavage	cDNA|pentatricopeptide repeat domain containing protein, putative, expressed
osmir310	Os07g0578866	osa-miR1846c-5p	3	-1	1	21	1261	1281	AGUGAGGAGGCCGGGGCCGCU	GCCGGCCUUGGCCUCUGCACU	Cleavage	cDNA|pentatricopeptide repeat domain containing protein, putative, expressed
osmir310	Os07g0649700	osa-miR1846c-5p	3	-1	1	21	1030	1050	AGUGAGGAGGCCGGGGCCGCU	CGCUGCCUCGGUCUCUUCGCU	Cleavage	cDNA|retrotransposon protein, putative, unclassified, expressed
osmir310	Os07g0649733	osa-miR1846c-5p	3	-1	1	21	1030	1050	AGUGAGGAGGCCGGGGCCGCU	CGCUGCCUCGGUCUCUUCGCU	Cleavage	cDNA|retrotransposon protein, putative, unclassified, expressed
osmir310	Os07g0649766	osa-miR1846c-5p	3	-1	1	21	1030	1050	AGUGAGGAGGCCGGGGCCGCU	CGCUGCCUCGGUCUCUUCGCU	Cleavage	cDNA|retrotransposon protein, putative, unclassified, expressed
osmir310	Os07g0684800	osa-miR1846c-5p	3	-1	1	21	526	546	AGUGAGGAGGCCGGGGCCGCU	CGCGGCCGCGGCCUCCUCGUC	Cleavage	cDNA|no apical meristem protein, putative, expressed
osmir310	Os08g0242500	osa-miR1846c-5p	3	-1	1	21	208	228	AGUGAGGAGGCCGGGGCCGCU	GGUGUCCCUGGCCUCCUCGUU	Cleavage	cDNA|expressed protein
osmir310	Os08g0429800	osa-miR1846c-5p	3	-1	1	21	430	450	AGUGAGGAGGCCGGGGCCGCU	AUCGGCCGUGGCCUCCUCAUG	Cleavage	cDNA|cytochrome P450 72A1, putative, expressed
osmir310	Os08g0566000	osa-miR1846c-5p	3	-1	1	21	93	113	AGUGAGGAGGCCGGGGCCGCU	GUCGGCUUCGGCUUCUUCGUU	Cleavage	cDNA|TENA/THI-4 family protein, putative, expressed
osmir310	Os10g0206500	osa-miR1846c-5p	3	-1	1	21	537	557	AGUGAGGAGGCCGGGGCCGCU	CCCGGCUCCGACCUCCUCACC	Translation	cDNA|POEI27 - Pollen Ole e I allergen and extensin family protein precursor, expressed
osmir310	Os10g0576100	osa-miR1846c-5p	3	-1	1	21	544	564	AGUGAGGAGGCCGGGGCCGCU	UCCGACUCCGGCCUCCUCGCC	Cleavage	cDNA|Inositol 1, 3, 4-trisphosphate 5/6-kinase, putative, expressed
osmir310	Os10g0580300	osa-miR1846c-5p	3	-1	1	21	176	196	AGUGAGGAGGCCGGGGCCGCU	UACGGCCUCGUCUUCCUCGCU	Translation	cDNA|cyclin-dependent kinase E-1, putative, expressed
osmir310	Os10g0580300	osa-miR1846c-5p	3	-1	1	21	176	196	AGUGAGGAGGCCGGGGCCGCU	UACGGCCUCGUCUUCCUCGCU	Translation	cDNA|cyclin-dependent kinase E-1, putative, expressed
osmir310	Os10g0580300	osa-miR1846c-5p	3	-1	1	21	138	158	AGUGAGGAGGCCGGGGCCGCU	UACGGCCUCGUCUUCCUCGCU	Translation	cDNA|cyclin-dependent kinase E-1, putative, expressed
osmir310	Os10g0580300	osa-miR1846c-5p	3	-1	1	21	176	196	AGUGAGGAGGCCGGGGCCGCU	UACGGCCUCGUCUUCCUCGCU	Translation	cDNA|cyclin-dependent kinase E-1, putative, expressed
osmir310	Os10g0580300	osa-miR1846c-5p	3	-1	1	21	176	196	AGUGAGGAGGCCGGGGCCGCU	UACGGCCUCGUCUUCCUCGCU	Translation	cDNA|cyclin-dependent kinase E-1, putative, expressed
osmir310	Os11g0599500	osa-miR1846c-5p	3	-1	1	21	205	225	AGUGAGGAGGCCGGGGCCGCU	GCCGCCCCUGGCCUCCUCGCC	Cleavage	cDNA|DEAD-box ATP-dependent RNA helicase, putative, expressed
osmir310	Os12g0518000	osa-miR1846c-5p	3	-1	1	21	181	201	AGUGAGGAGGCCGGGGCCGCU	GGUGACCCCGGUCUCCUCACC	Cleavage	cDNA|expressed protein
osmir484	Os01g0683100	osa-miR156b-3p	3	-1	1	21	1045	1065	GCUCACUCUCUAUCUGUCAGC	AAUGGCGGGGAGAGAGUGAGC	Cleavage	cDNA|katanin p60 ATPase-containing subunit, putative, expressed
osmir484	Os02g0617400	osa-miR156b-3p	3	-1	1	21	56	76	GCUCACUCUCUAUCUGUCAGC	AAGGACAGGUAGAGAGUCAGC	Cleavage	cDNA|GDSL-like lipase/acylhydrolase, putative, expressed
osmir484	Os06g0649600	osa-miR156b-3p	3	-1	1	21	298	317	GCUCACUCUCUAUCUGUCAGC	GUUGACAGA-AGAGAGUGAGC	Cleavage	cDNA|expressed protein
osmir484	Os12g0270100	osa-miR156b-3p	3	-1	1	21	3021	3041	GCUCACUCUCUAUCUGUCAGC	CAUGAUAUAUAGAGAAUGAGC	Cleavage	cDNA|radical SAM enzyme, putative, expressed
osmir484	Os12g0270100	osa-miR156b-3p	3	-1	1	21	1484	1504	GCUCACUCUCUAUCUGUCAGC	CAUGAUAUAUAGAGAAUGAGC	Cleavage	cDNA|radical SAM enzyme, putative, expressed
osmir57	Os01g0278900	osa-miR528-5p	3	-1	1	21	195	215	UGGAAGGGGCAUGCAGAGGAG	GCCCUCUGAAUGCUUCUUUCA	Cleavage	cDNA|plastid-specific 50S ribosomal protein 5, chloroplast precursor, putative, expressed
osmir57	Os01g0583700	osa-miR528-5p	3	-1	1	21	2693	2713	UGGAAGGGGCAUGCAGAGGAG	CUCCUCUGUGUCUCCCUUCCA	Translation	cDNA|eukaryotic translation initiation factor 5B, putative, expressed
osmir57	Os02g0768000	osa-miR528-5p	3	-1	1	21	313	333	UGGAAGGGGCAUGCAGAGGAG	GUCCUCUUCAUGCUUCUUCCU	Cleavage	cDNA|zinc finger protein, putative, expressed
osmir57	Os03g0129400	osa-miR528-5p	3	-1	1	21	146	166	UGGAAGGGGCAUGCAGAGGAG	CUCCUGUGCUUGCCUCUUCCA	Cleavage	cDNA|expressed protein
osmir57	Os03g0129400	osa-miR528-5p	3	-1	1	21	146	166	UGGAAGGGGCAUGCAGAGGAG	CUCCUGUGCUUGCCUCUUCCA	Cleavage	cDNA|expressed protein
osmir57	Os04g0465388	osa-miR528-5p	3	-1	1	21	269	289	UGGAAGGGGCAUGCAGAGGAG	CUCCUCUGCAUGUCCCUGCCU	Cleavage	cDNA|copper amine oxidase, putative, expressed
osmir57	Os07g0570550	osa-miR528-5p	3	-1	1	21	528	547	UGGAAGGGGCAUGCAGAGGAG	CUCCUCUGC-UGCCCCUUCCA	Cleavage	cDNA|plastocyanin-like domain containing protein, putative, expressed
osmir57	Os07g0570600	osa-miR528-5p	3	-1	1	21	528	547	UGGAAGGGGCAUGCAGAGGAG	CUCCUCUGC-UGCCCCUUCCA	Cleavage	cDNA|plastocyanin-like domain containing protein, putative, expressed
osmir57	Os07g0693400	osa-miR528-5p	3	-1	1	21	2305	2325	UGGAAGGGGCAUGCAGAGGAG	CCCUUUUGAAUGCUCCUUCCA	Cleavage	cDNA|importin subunit beta, putative, expressed
osmir57	Os09g0512900	osa-miR528-5p	3	-1	1	21	371	391	UGGAAGGGGCAUGCAGAGGAG	CUCCUCCGCGUGUCCUUUCCG	Cleavage	cDNA|arabinogalactan protein, putative, expressed
osmir57	Os09g0518700	osa-miR528-5p	3	-1	1	21	1182	1202	UGGAAGGGGCAUGCAGAGGAG	AACCUUAGUGUGCCUCUUCCA	Cleavage	cDNA|Inositol 1, 3, 4-trisphosphate 5/6-kinase, putative, expressed
osmir57	Os11g0149400	osa-miR528-5p	3	-1	1	21	608	628	UGGAAGGGGCAUGCAGAGGAG	UACCUCUGCAUGCUGUUUUCA	Cleavage	cDNA|phytosulfokines precursor, putative, expressed
osmir245	Os02g0148500	osa-miR1430	3	-1	1	21	763	783	UGGUGAGCCUUCCUGGCUAAG	ACUAGUUCGGAAGGUUCGCCA	Cleavage	cDNA|GATA transcription factor 25, putative, expressed
osmir245	Os02g0148500	osa-miR1430	3	-1	1	21	763	783	UGGUGAGCCUUCCUGGCUAAG	ACUAGUUCGGAAGGUUCGCCA	Cleavage	cDNA|GATA transcription factor 25, putative, expressed
osmir245	Os06g0138900	osa-miR1430	3	-1	1	21	459	479	UGGUGAGCCUUCCUGGCUAAG	GGUGACCCGGAAGGCUCGCCA	Cleavage	cDNA|expressed protein
osmir245	Os06g0139150	osa-miR1430	3	-1	1	21	375	395	UGGUGAGCCUUCCUGGCUAAG	GGUGACCCGGAAGGCUCGCCA	Cleavage	cDNA|expressed protein
osmir245	Os06g0156900	osa-miR1430	3	-1	1	21	1412	1432	UGGUGAGCCUUCCUGGCUAAG	UCUUGCCAGGAAUGCUCAUCA	Cleavage	cDNA|galactosyltransferase family protein, putative, expressed
osmir245	Os06g0156900	osa-miR1430	3	-1	1	21	1334	1354	UGGUGAGCCUUCCUGGCUAAG	UCUUGCCAGGAAUGCUCAUCA	Cleavage	cDNA|galactosyltransferase family protein, putative, expressed
osmir245	Os10g0341700	osa-miR1430	3	-1	1	21	2061	2081	UGGUGAGCCUUCCUGGCUAAG	CUGAGCCAGGGAGGUUCACCU	Cleavage	cDNA|CSLH1 - cellulose synthase-like family H, expressed
osmir245	Os10g0341700	osa-miR1430	3	-1	1	21	2054	2074	UGGUGAGCCUUCCUGGCUAAG	CUGAGCCAGGGAGGUUCACCU	Cleavage	cDNA|CSLH1 - cellulose synthase-like family H, expressed
osmir245	Os10g0341700	osa-miR1430	3	-1	1	21	2226	2246	UGGUGAGCCUUCCUGGCUAAG	CUGAGCCAGGGAGGUUCACCU	Cleavage	cDNA|CSLH1 - cellulose synthase-like family H, expressed
osmir245	Os12g0618000	osa-miR1430	3	-1	1	21	237	257	UGGUGAGCCUUCCUGGCUAAG	CCUCGCCGGGAAGGAUCACCA	Cleavage	cDNA|sublingual apomucin, putative, expressed
osmir608	Os05g0156200	osa-miR156l-5p	3	-1	1	21	515	535	CGACAGAAGAGAGUGAGCAUA	GCUGCUCACUCUCGUCGGUCG	Cleavage	cDNA|expressed protein
osmir608	Os10g0497000	osa-miR156l-5p	3	-1	1	21	1549	1569	CGACAGAAGAGAGUGAGCAUA	GCUCCUCGCUUUCUUUUGUUG	Cleavage	cDNA|expressed protein
osmir608	Os12g0456700	osa-miR156l-5p	3	-1	1	21	1146	1166	CGACAGAAGAGAGUGAGCAUA	UUAGCUCACUUGCUUCUGUCG	Translation	cDNA|glycerophosphoryl diester phosphodiesterase family protein, putative, expressed
osmir608	Os12g0456700	osa-miR156l-5p	3	-1	1	21	335	355	CGACAGAAGAGAGUGAGCAUA	UUAGCUCACUUGCUUCUGUCG	Translation	cDNA|glycerophosphoryl diester phosphodiesterase family protein, putative, expressed
osmir608	Os12g0456700	osa-miR156l-5p	3	-1	1	21	1346	1366	CGACAGAAGAGAGUGAGCAUA	UUAGCUCACUUGCUUCUGUCG	Translation	cDNA|glycerophosphoryl diester phosphodiesterase family protein, putative, expressed
osmir117	Os01g0103900	osa-miR408-3p	3	-1	1	21	726	746	CUGCACUGCCUCUUCCCUGGC	GACAAGGAGGAGGCAUUGCAG	Cleavage	cDNA|expressed protein
osmir117	Os01g0216500	osa-miR408-3p	3	-1	1	21	777	797	CUGCACUGCCUCUUCCCUGGC	AUAAAGGAAGGGGCGGUGCAG	Cleavage	cDNA|GDSL-like lipase/acylhydrolase, putative, expressed
osmir117	Os02g0228151	osa-miR408-3p	3	-1	1	21	268	288	CUGCACUGCCUCUUCCCUGGC	GGUGGGGCGGAGGCGGUGCAG	Cleavage	cDNA|transposon protein, putative, unclassified, expressed
osmir117	Os02g0653200	osa-miR408-3p	3	-1	1	21	681	701	CUGCACUGCCUCUUCCCUGGC	GCUAGGCAAGAGGCAGUGCUG	Cleavage	cDNA|plastocyanin-like domain containing protein, putative, expressed
osmir117	Os03g0166800	osa-miR408-3p	3	-1	1	21	44	64	CUGCACUGCCUCUUCCCUGGC	GAAAGGGGAGAGGCAGGGCAG	Cleavage	cDNA|endonuclease/exonuclease/phosphatase family domain containing protein, expressed
osmir117	Os03g0166800	osa-miR408-3p	3	-1	1	21	40	60	CUGCACUGCCUCUUCCCUGGC	GAAAGGGGAGAGGCAGGGCAG	Cleavage	cDNA|endonuclease/exonuclease/phosphatase family domain containing protein, expressed
osmir117	Os03g0742300	osa-miR408-3p	3	-1	1	21	142	162	CUGCACUGCCUCUUCCCUGGC	AACGGGGAGGUGGCGGUGCAG	Translation	cDNA|response regulator receiver domain containing protein, expressed
osmir117	Os04g0538800	osa-miR408-3p	3	-1	1	21	325	345	CUGCACUGCCUCUUCCCUGGC	GGCGGGGAUGAGGUGGUGCAG	Cleavage	cDNA|kinesin motor domain containing protein, expressed
osmir117	Os04g0653200	osa-miR408-3p	3	-1	1	21	292	312	CUGCACUGCCUCUUCCCUGGC	CCUAGGGAAGGGGCGGUGCCG	Cleavage	cDNA|sodium/calcium exchanger protein, putative, expressed
osmir117	Os05g0129000	osa-miR408-3p	3	-1	1	21	247	267	CUGCACUGCCUCUUCCCUGGC	CCGACGGAGGAGGCGGUGCAG	Cleavage	cDNA|glutamate--cysteine ligase, chloroplast precursor, putative, expressed
osmir117	Os05g0129000	osa-miR408-3p	3	-1	1	21	237	257	CUGCACUGCCUCUUCCCUGGC	CCGACGGAGGAGGCGGUGCAG	Cleavage	cDNA|glutamate--cysteine ligase, chloroplast precursor, putative, expressed
osmir117	Os05g0129000	osa-miR408-3p	3	-1	1	21	243	263	CUGCACUGCCUCUUCCCUGGC	CCGACGGAGGAGGCGGUGCAG	Cleavage	cDNA|glutamate--cysteine ligase, chloroplast precursor, putative, expressed
osmir117	Os05g0151000	osa-miR408-3p	3	-1	1	21	40	60	CUGCACUGCCUCUUCCCUGGC	GCCAAGGUGGAGGCGGUGCAG	Cleavage	cDNA|retrotransposon protein, putative, unclassified, expressed
osmir117	Os06g0218600	osa-miR408-3p	3	-1	1	21	741	761	CUGCACUGCCUCUUCCCUGGC	GCCAGGGUGGAGGCAGUGCUG	Cleavage	cDNA|plastocyanin-like domain containing protein, putative, expressed
osmir117	Os07g0462000	osa-miR408-3p	3	-1	1	21	282	302	CUGCACUGCCUCUUCCCUGGC	CCGACGGAGGAGGCGGUGCAG	Cleavage	cDNA|glutamate--cysteine ligase, chloroplast precursor, putative, expressed
osmir117	Os08g0421800	osa-miR408-3p	3	-1	1	21	475	495	CUGCACUGCCUCUUCCCUGGC	CCCAAGGGGGAGGCGGUGCGG	Cleavage	cDNA|STE_MEKK_ste11_MAP3K.21 - STE kinases include homologs to sterile 7, sterile 11 and sterile 20 from yeast, expressed
osmir117	Os08g0482700	osa-miR408-3p	3	-1	1	21	657	677	CUGCACUGCCUCUUCCCUGGC	GCCAGGAUAGAGGCAGUGCAU	Cleavage	cDNA|plastocyanin-like domain containing protein, putative, expressed
osmir379	Os01g0766000	osa-miR5488	3	-1	1	21	1196	1216	UGAAGGCGACUGAUGAUUUCA	GGCAGUCAUCGGUUGCCUUCG	Cleavage	cDNA|MATE efflux family protein, putative, expressed
osmir379	Os02g0603800	osa-miR5488	3	-1	1	21	1335	1355	UGAAGGCGACUGAUGAUUUCA	AGAAGUGGUCAGUUGCCUUUA	Cleavage	cDNA|hydroxymethylbutenyl 4-diphosphate synthase, putative, expressed
osmir379	Os08g0402800	osa-miR5488	3	-1	1	21	1045	1065	UGAAGGCGACUGAUGAUUUCA	GUCCAUUAUCAGUCGUCUUCA	Cleavage	cDNA|integral membrane protein DUF6 containing protein, expressed
osmir379	Os12g0287500	osa-miR5488	3	-1	1	21	1445	1465	UGAAGGCGACUGAUGAUUUCA	GGAGGUCGUCAGUUGCUUUCG	Cleavage	cDNA|transposon protein, putative, unclassified, expressed
osmir379	Os12g0287550	osa-miR5488	3	-1	1	21	1445	1465	UGAAGGCGACUGAUGAUUUCA	GGAGGUCGUCAGUUGCUUUCG	Cleavage	cDNA|transposon protein, putative, unclassified, expressed
osmir459	Os01g0104800	osa-miR426	3	-1	1	21	1460	1480	UUUUGGAAGUUUGUCCUUACG	GGUGAUGACGAGCUUCCAAAG	Cleavage	cDNA|sas10/Utp3 family protein, expressed
osmir459	Os01g0104800	osa-miR426	3	-1	1	21	1434	1454	UUUUGGAAGUUUGUCCUUACG	GGUGAUGACGAGCUUCCAAAG	Cleavage	cDNA|sas10/Utp3 family protein, expressed
osmir459	Os01g0304100	osa-miR426	3	-1	1	21	1351	1371	UUUUGGAAGUUUGUCCUUACG	CCUUGGGGUAAACUUCCAGAA	Cleavage	cDNA|amino acid permease family protein, putative, expressed
osmir459	Os04g0334700	osa-miR426	3	-1	1	21	1148	1168	UUUUGGAAGUUUGUCCUUACG	GUUGAUGAUAAAUUUCCAAAG	Cleavage	cDNA|eukaryotic aspartyl protease domain containing protein, expressed
osmir459	Os06g0174350	osa-miR426	3	-1	1	21	2123	2143	UUUUGGAAGUUUGUCCUUACG	UUACAGGAUGAACUUCCAAAA	Cleavage	cDNA|expressed protein
osmir459	Os06g0174375	osa-miR426	3	-1	1	21	2123	2143	UUUUGGAAGUUUGUCCUUACG	UUACAGGAUGAACUUCCAAAA	Cleavage	cDNA|expressed protein
osmir459	Os06g0686500	osa-miR426	3	-1	1	21	2084	2104	UUUUGGAAGUUUGUCCUUACG	CUUAGGGACAAAUUUUUGAAG	Cleavage	cDNA|oligopeptidase, putative, expressed
osmir459	Os07g0531700	osa-miR426	3	-1	1	21	1656	1676	UUUUGGAAGUUUGUCCUUACG	GGAAAGGACAAACUCCCAGAA	Cleavage	cDNA|NUC153 domain containing protein, expressed
osmir459	Os08g0323700	osa-miR426	3	-1	1	21	2185	2205	UUUUGGAAGUUUGUCCUUACG	CCUUGGGGUAAACUUCCAGAA	Cleavage	cDNA|amino acid permease family protein, putative, expressed
osmir459	Os08g0323800	osa-miR426	3	-1	1	21	2185	2205	UUUUGGAAGUUUGUCCUUACG	CCUUGGGGUAAACUUCCAGAA	Cleavage	cDNA|amino acid permease family protein, putative, expressed
osmir459	Os08g0539900	osa-miR426	3	-1	1	21	628	648	UUUUGGAAGUUUGUCCUUACG	GUGAAGGACAGAUUUCCGGAA	Cleavage	cDNA|NB-ARC domain containing protein, expressed
osmir459	Os11g0273500	osa-miR426	3	-1	1	21	306	326	UUUUGGAAGUUUGUCCUUACG	UCUAAGGUCAAGCUUCCAGAU	Cleavage	cDNA|expressed protein
osmir459	Os12g0619000	osa-miR426	3	-1	1	21	247	267	UUUUGGAAGUUUGUCCUUACG	AAAAAGCACAAACUUCUGAAA	Cleavage	cDNA|IQ calmodulin-binding motif domain containing protein, expressed
osmir459	Os12g0619000	osa-miR426	3	-1	1	21	249	269	UUUUGGAAGUUUGUCCUUACG	AAAAAGCACAAACUUCUGAAA	Cleavage	cDNA|IQ calmodulin-binding motif domain containing protein, expressed
osmir459	Os12g0619000	osa-miR426	3	-1	1	21	247	267	UUUUGGAAGUUUGUCCUUACG	AAAAAGCACAAACUUCUGAAA	Cleavage	cDNA|IQ calmodulin-binding motif domain containing protein, expressed
osmir212	Os05g0542001	osa-miR5830	3	-1	1	24	189	212	AUGUAGAUGAGGUGAUGUUACACA	GAUGAAAGAUCAUUUCAUCUACAA	Cleavage	cDNA|expressed protein
osmir212	Os08g0524000	osa-miR5830	3	-1	1	24	1061	1084	AUGUAGAUGAGGUGAUGUUACACA	AAACCUUCAUCAUCUCAUCUGCAU	Cleavage	cDNA|signal recognition particle receptor subunit beta, putative, expressed
osmir212	Os08g0524000	osa-miR5830	3	-1	1	24	1167	1190	AUGUAGAUGAGGUGAUGUUACACA	AAACCUUCAUCAUCUCAUCUGCAU	Cleavage	cDNA|signal recognition particle receptor subunit beta, putative, expressed
osmir212	Os11g0211600	osa-miR5830	3	-1	1	24	2308	2331	AUGUAGAUGAGGUGAUGUUACACA	UCACUAACAUCACUACAUCUGUAU	Translation	cDNA|NBS-LRR disease resistance protein, putative, expressed
osmir212	Os11g0211650	osa-miR5830	3	-1	1	24	2308	2331	AUGUAGAUGAGGUGAUGUUACACA	UCACUAACAUCACUACAUCUGUAU	Translation	cDNA|NBS-LRR disease resistance protein, putative, expressed
osmir39	Os02g0677800	osa-miR1862g	3	-1	1	20	3045	3064	AUGAGGUUGGUUUAUUUUGG	GCAAAAUAGACCAGUGUCAU	Cleavage	cDNA|expressed protein
osmir39	Os02g0677800	osa-miR1862g	3	-1	1	20	2963	2982	AUGAGGUUGGUUUAUUUUGG	GCAAAAUAGACCAGUGUCAU	Cleavage	cDNA|expressed protein
osmir39	Os02g0786000	osa-miR1862g	3	-1	1	20	3464	3483	AUGAGGUUGGUUUAUUUUGG	GCAAAAUAGACCAGUGUCAU	Cleavage	cDNA|WD40-like, putative, expressed
osmir39	Os02g0798700	osa-miR1862g	3	-1	1	20	1356	1375	AUGAGGUUGGUUUAUUUUGG	GCAAGAUGAAUCAAGCUCAU	Cleavage	cDNA|neurochondrin family protein, putative, expressed
osmir39	Os03g0333800	osa-miR1862g	3	-1	1	20	1369	1388	AUGAGGUUGGUUUAUUUUGG	GCAGAAUCAGCCAGCCUCAU	Cleavage	cDNA|expressed protein
osmir39	Os03g0333800	osa-miR1862g	3	-1	1	20	1365	1384	AUGAGGUUGGUUUAUUUUGG	GCAGAAUCAGCCAGCCUCAU	Cleavage	cDNA|expressed protein
osmir39	Os03g0618700	osa-miR1862g	3	-1	1	20	66	85	AUGAGGUUGGUUUAUUUUGG	ACAAGCUGGACCAACUUCAU	Cleavage	cDNA|hypothetical protein
osmir39	Os05g0215000	osa-miR1862g	3	-1	1	20	1125	1144	AUGAGGUUGGUUUAUUUUGG	CCAAAAUAAACCAACUUCUA	Cleavage	cDNA|BURP domain containing protein, expressed
osmir39	Os07g0508200	osa-miR1862g	3	-1	1	20	1058	1077	AUGAGGUUGGUUUAUUUUGG	ACAACAUAAAUCAACCACAU	Cleavage	cDNA|protein kinase PKN/PRK1, effector, putative, expressed
osmir39	Os07g0642100	osa-miR1862g	3	-1	1	20	1471	1490	AUGAGGUUGGUUUAUUUUGG	UCAAGAUAAACAGAUCUCAU	Cleavage	cDNA|expressed protein
osmir39	Os07g0648900	osa-miR1862g	3	-1	1	20	832	851	AUGAGGUUGGUUUAUUUUGG	CCAAAGAAGAUCAGCCUCAU	Cleavage	cDNA|expressed protein
osmir39	Os07g0649300	osa-miR1862g	3	-1	1	20	1216	1235	AUGAGGUUGGUUUAUUUUGG	CCAAAGAAGAUCAGCCUCAU	Cleavage	cDNA|expressed protein
osmir39	Os07g0653151	osa-miR1862g	3	-1	1	20	1213	1232	AUGAGGUUGGUUUAUUUUGG	CCAAAGAAGAUCAGCCUCAU	Cleavage	cDNA|retrotransposon protein, putative, unclassified, expressed
osmir39	Os07g0653200	osa-miR1862g	3	-1	1	20	1213	1232	AUGAGGUUGGUUUAUUUUGG	CCAAAGAAGAUCAGCCUCAU	Cleavage	cDNA|retrotransposon protein, putative, unclassified, expressed
osmir39	Os07g0653366	osa-miR1862g	3	-1	1	20	1213	1232	AUGAGGUUGGUUUAUUUUGG	CCAAAGAAGAUCAGCCUCAU	Cleavage	cDNA|retrotransposon protein, putative, unclassified, expressed
osmir39	Os07g0686700	osa-miR1862g	3	-1	1	20	607	626	AUGAGGUUGGUUUAUUUUGG	CCACAAUGGACCAAUCUUAU	Cleavage	cDNA|MAG2, putative, expressed
osmir39	Os07g0686700	osa-miR1862g	3	-1	1	20	494	513	AUGAGGUUGGUUUAUUUUGG	CCACAAUGGACCAAUCUUAU	Cleavage	cDNA|MAG2, putative, expressed
osmir39	Os07g0686700	osa-miR1862g	3	-1	1	20	660	679	AUGAGGUUGGUUUAUUUUGG	CCACAAUGGACCAAUCUUAU	Cleavage	cDNA|MAG2, putative, expressed
osmir39	Os09g0241700	osa-miR1862g	3	-1	1	20	3499	3518	AUGAGGUUGGUUUAUUUUGG	CCAGAAUGGGCCAGCUUCAU	Cleavage	cDNA|transposon protein, putative, Pong sub-class, expressed
osmir39	Os09g0241700	osa-miR1862g	3	-1	1	20	917	936	AUGAGGUUGGUUUAUUUUGG	CCAGAAUGGGCCAGCUUCAU	Cleavage	cDNA|transposon protein, putative, Pong sub-class, expressed
osmir39	Os12g0442800	osa-miR1862g	3	-1	1	20	1526	1545	AUGAGGUUGGUUUAUUUUGG	ACAGGCUAGAUCAACCUCAU	Cleavage	cDNA|sulfite oxidase, putative, expressed
osmir89	Os02g0677800	osa-miR1862f	3	-1	1	20	3045	3064	AUGAGGUUGGUUUAUUUUGG	GCAAAAUAGACCAGUGUCAU	Cleavage	cDNA|expressed protein
osmir89	Os02g0677800	osa-miR1862f	3	-1	1	20	2963	2982	AUGAGGUUGGUUUAUUUUGG	GCAAAAUAGACCAGUGUCAU	Cleavage	cDNA|expressed protein
osmir89	Os02g0786000	osa-miR1862f	3	-1	1	20	3464	3483	AUGAGGUUGGUUUAUUUUGG	GCAAAAUAGACCAGUGUCAU	Cleavage	cDNA|WD40-like, putative, expressed
osmir89	Os02g0798700	osa-miR1862f	3	-1	1	20	1356	1375	AUGAGGUUGGUUUAUUUUGG	GCAAGAUGAAUCAAGCUCAU	Cleavage	cDNA|neurochondrin family protein, putative, expressed
osmir89	Os03g0333800	osa-miR1862f	3	-1	1	20	1369	1388	AUGAGGUUGGUUUAUUUUGG	GCAGAAUCAGCCAGCCUCAU	Cleavage	cDNA|expressed protein
osmir89	Os03g0333800	osa-miR1862f	3	-1	1	20	1365	1384	AUGAGGUUGGUUUAUUUUGG	GCAGAAUCAGCCAGCCUCAU	Cleavage	cDNA|expressed protein
osmir89	Os03g0618700	osa-miR1862f	3	-1	1	20	66	85	AUGAGGUUGGUUUAUUUUGG	ACAAGCUGGACCAACUUCAU	Cleavage	cDNA|hypothetical protein
osmir89	Os05g0215000	osa-miR1862f	3	-1	1	20	1125	1144	AUGAGGUUGGUUUAUUUUGG	CCAAAAUAAACCAACUUCUA	Cleavage	cDNA|BURP domain containing protein, expressed
osmir89	Os07g0508200	osa-miR1862f	3	-1	1	20	1058	1077	AUGAGGUUGGUUUAUUUUGG	ACAACAUAAAUCAACCACAU	Cleavage	cDNA|protein kinase PKN/PRK1, effector, putative, expressed
osmir89	Os07g0642100	osa-miR1862f	3	-1	1	20	1471	1490	AUGAGGUUGGUUUAUUUUGG	UCAAGAUAAACAGAUCUCAU	Cleavage	cDNA|expressed protein
osmir89	Os07g0648900	osa-miR1862f	3	-1	1	20	832	851	AUGAGGUUGGUUUAUUUUGG	CCAAAGAAGAUCAGCCUCAU	Cleavage	cDNA|expressed protein
osmir89	Os07g0649300	osa-miR1862f	3	-1	1	20	1216	1235	AUGAGGUUGGUUUAUUUUGG	CCAAAGAAGAUCAGCCUCAU	Cleavage	cDNA|expressed protein
osmir89	Os07g0653151	osa-miR1862f	3	-1	1	20	1213	1232	AUGAGGUUGGUUUAUUUUGG	CCAAAGAAGAUCAGCCUCAU	Cleavage	cDNA|retrotransposon protein, putative, unclassified, expressed
osmir89	Os07g0653200	osa-miR1862f	3	-1	1	20	1213	1232	AUGAGGUUGGUUUAUUUUGG	CCAAAGAAGAUCAGCCUCAU	Cleavage	cDNA|retrotransposon protein, putative, unclassified, expressed
osmir89	Os07g0653366	osa-miR1862f	3	-1	1	20	1213	1232	AUGAGGUUGGUUUAUUUUGG	CCAAAGAAGAUCAGCCUCAU	Cleavage	cDNA|retrotransposon protein, putative, unclassified, expressed
osmir89	Os07g0686700	osa-miR1862f	3	-1	1	20	607	626	AUGAGGUUGGUUUAUUUUGG	CCACAAUGGACCAAUCUUAU	Cleavage	cDNA|MAG2, putative, expressed
osmir89	Os07g0686700	osa-miR1862f	3	-1	1	20	494	513	AUGAGGUUGGUUUAUUUUGG	CCACAAUGGACCAAUCUUAU	Cleavage	cDNA|MAG2, putative, expressed
osmir89	Os07g0686700	osa-miR1862f	3	-1	1	20	660	679	AUGAGGUUGGUUUAUUUUGG	CCACAAUGGACCAAUCUUAU	Cleavage	cDNA|MAG2, putative, expressed
osmir89	Os09g0241700	osa-miR1862f	3	-1	1	20	3499	3518	AUGAGGUUGGUUUAUUUUGG	CCAGAAUGGGCCAGCUUCAU	Cleavage	cDNA|transposon protein, putative, Pong sub-class, expressed
osmir89	Os09g0241700	osa-miR1862f	3	-1	1	20	917	936	AUGAGGUUGGUUUAUUUUGG	CCAGAAUGGGCCAGCUUCAU	Cleavage	cDNA|transposon protein, putative, Pong sub-class, expressed
osmir89	Os12g0442800	osa-miR1862f	3	-1	1	20	1526	1545	AUGAGGUUGGUUUAUUUUGG	ACAGGCUAGAUCAACCUCAU	Cleavage	cDNA|sulfite oxidase, putative, expressed
osmir288	Os01g0744700	osa-miR5793	3	-1	1	21	476	496	CGAGGACGAGAUACAGUGCAG	UGGCACUGUAUAUUGUUCUUG	Translation	cDNA|expressed protein
osmir288	Os01g0853700	osa-miR5793	3	-1	1	21	11	31	CGAGGACGAGAUACAGUGCAG	UCUCCCUGUGUCUCGUCUUCG	Cleavage	cDNA|MYB family transcription factor, putative, expressed
osmir288	Os07g0166700	osa-miR5793	3	-1	1	21	2401	2421	CGAGGACGAGAUACAGUGCAG	CGCAAUUGUAUCUCGUCUUCG	Cleavage	cDNA|protein kinase, putative, expressed
osmir288	Os07g0166700	osa-miR5793	3	-1	1	21	2378	2398	CGAGGACGAGAUACAGUGCAG	CGCAAUUGUAUCUCGUCUUCG	Cleavage	cDNA|protein kinase, putative, expressed
osmir105	Os01g0911700	osa-miR5836	3	-1	1	21	2490	2510	UGAGCAGCCGGACCAUGGGAU	UACGCAUGGUUUGGUUGUUCA	Cleavage	cDNA|B3 DNA binding domain containing protein, expressed
osmir105	Os01g0911700	osa-miR5836	3	-1	1	21	2423	2443	UGAGCAGCCGGACCAUGGGAU	UACGCAUGGUUUGGUUGUUCA	Cleavage	cDNA|B3 DNA binding domain containing protein, expressed
osmir105	Os01g0911700	osa-miR5836	3	-1	1	21	2420	2440	UGAGCAGCCGGACCAUGGGAU	UACGCAUGGUUUGGUUGUUCA	Cleavage	cDNA|B3 DNA binding domain containing protein, expressed
osmir105	Os01g0911700	osa-miR5836	3	-1	1	21	2417	2437	UGAGCAGCCGGACCAUGGGAU	UACGCAUGGUUUGGUUGUUCA	Cleavage	cDNA|B3 DNA binding domain containing protein, expressed
osmir105	Os02g0308800	osa-miR5836	3	-1	1	21	225	245	UGAGCAGCCGGACCAUGGGAU	ACACCUUCGUCCGGCUGCUCA	Cleavage	cDNA|fasciclin domain containing protein, expressed
osmir105	Os02g0782600	osa-miR5836	3	-1	1	21	1379	1399	UGAGCAGCCGGACCAUGGGAU	AUACAGUGGUUCGGCUGCUCA	Cleavage	cDNA|SAC domain containing protein, putative, expressed
osmir105	Os03g0781800	osa-miR5836	3	-1	1	21	303	323	UGAGCAGCCGGACCAUGGGAU	ACCCAAUUGUUUGGCUGCUCA	Cleavage	cDNA|expressed protein
osmir105	Os06g0694700	osa-miR5836	3	-1	1	21	374	394	UGAGCAGCCGGACCAUGGGAU	UGACCCUGGUCCGGCUGCUCC	Cleavage	cDNA|nucleic acid binding protein, putative, expressed
osmir105	Os11g0186400	osa-miR5836	3	-1	1	21	327	347	UGAGCAGCCGGACCAUGGGAU	GACCUAGCGUCCGGCUGCUCG	Cleavage	cDNA|POLD1 - Putative DNA polymerase delta catalytic subunit, expressed
osmir11	Os02g0602900	osa-miR162a	3	-1	1	21	292	312	UCGAUAAACCUCUGCAUCCAG	CUGGGCGCAGUGGUUUAUCGA	Translation	cDNA|expressed protein
osmir11	Os03g0121800	osa-miR162a	3	-1	1	21	2977	2998	UCGAU-AAACCUCUGCAUCCAG	CUGGAUGCAGAGGUUUUAUCGA	Cleavage	cDNA|Dicer, putative, expressed
osmir11	Os03g0121901	osa-miR162a	3	-1	1	21	2977	2998	UCGAU-AAACCUCUGCAUCCAG	CUGGAUGCAGAGGUUUUAUCGA	Cleavage	cDNA|Dicer, putative, expressed
osmir11	Os05g0494100	osa-miR162a	3	-1	1	21	1265	1288	UCGAUAAACCUCUG---CAUCCAG	UAGGAUGUUACAGAGGUUUAUCGA	Cleavage	cDNA|histone-like transcription factor and archaeal histone, putative, expressed
osmir208	Os02g0572400	osa-miR816	3	-1	1	20	733	752	GUGACAUAUUUUACUACAAC	UUUGUUGUAAGAUAUGGCAC	Cleavage	cDNA|riboflavin biosynthesis protein ribAB, chloroplast precursor, putative, expressed
osmir208	Os02g0572400	osa-miR816	3	-1	1	20	706	725	GUGACAUAUUUUACUACAAC	UUUGUUGUAAGAUAUGGCAC	Cleavage	cDNA|riboflavin biosynthesis protein ribAB, chloroplast precursor, putative, expressed
osmir208	Os03g0170400	osa-miR816	3	-1	1	20	2486	2505	GUGACAUAUUUUACUACAAC	AUAGUAUUAGGAUAUGUCAC	Cleavage	cDNA|protein kinase domain containing protein, expressed
osmir208	Os03g0170400	osa-miR816	3	-1	1	20	2483	2502	GUGACAUAUUUUACUACAAC	AUAGUAUUAGGAUAUGUCAC	Cleavage	cDNA|protein kinase domain containing protein, expressed
osmir208	Os03g0170400	osa-miR816	3	-1	1	20	2380	2399	GUGACAUAUUUUACUACAAC	AUAGUAUUAGGAUAUGUCAC	Cleavage	cDNA|protein kinase domain containing protein, expressed
osmir208	Os03g0170400	osa-miR816	3	-1	1	20	3231	3250	GUGACAUAUUUUACUACAAC	AUAGUAUUAGGAUAUGUCAC	Cleavage	cDNA|protein kinase domain containing protein, expressed
osmir208	Os03g0170400	osa-miR816	3	-1	1	20	2407	2426	GUGACAUAUUUUACUACAAC	AUAGUAUUAGGAUAUGUCAC	Cleavage	cDNA|protein kinase domain containing protein, expressed
osmir208	Os03g0786800	osa-miR816	3	-1	1	20	832	851	GUGACAUAUUUUACUACAAC	CUUGAUGUAAAAUAUGUCAA	Cleavage	cDNA|cullin, putative, expressed
osmir208	Os05g0332300	osa-miR816	3	-1	1	20	812	831	GUGACAUAUUUUACUACAAC	UUUGUGCUAGAAUAUGUCAA	Cleavage	cDNA|CAMK_KIN1/SNF1/Nim1_like.20 - CAMK includes calcium/calmodulin depedent protein kinases, expressed
osmir208	Os05g0534500	osa-miR816	3	-1	1	20	1260	1279	GUGACAUAUUUUACUACAAC	GUAGUACUAGAAUAUGUUAC	Cleavage	cDNA|heavy metal-associated domain containing protein, expressed
osmir208	Os07g0464600	osa-miR816	3	-1	1	20	2565	2584	GUGACAUAUUUUACUACAAC	AUUGUAGUAGAAUAUAUCGU	Cleavage	cDNA|ABC transporter, ATP-binding protein, putative, expressed
osmir208	Os10g0571200	osa-miR816	3	-1	1	20	2083	2102	GUGACAUAUUUUACUACAAC	AUAGUAGUAGAAUAUAUCAC	Cleavage	cDNA|pyruvate kinase, putative, expressed
osmir208	Os11g0134232	osa-miR816	3	-1	1	20	517	536	GUGACAUAUUUUACUACAAC	AUUGUUUUAGAAUAUGUUAC	Cleavage	cDNA|CAMK_KIN1/SNF1/Nim1_like.5 - CAMK includes calcium/calmodulin depedent protein kinases, expressed
osmir208	Os11g0134232	osa-miR816	3	-1	1	20	501	520	GUGACAUAUUUUACUACAAC	AUUGUUUUAGAAUAUGUUAC	Cleavage	cDNA|CAMK_KIN1/SNF1/Nim1_like.5 - CAMK includes calcium/calmodulin depedent protein kinases, expressed
osmir208	Os11g0134300	osa-miR816	3	-1	1	20	517	536	GUGACAUAUUUUACUACAAC	AUUGUUUUAGAAUAUGUUAC	Cleavage	cDNA|CAMK_KIN1/SNF1/Nim1_like.5 - CAMK includes calcium/calmodulin depedent protein kinases, expressed
osmir208	Os11g0134300	osa-miR816	3	-1	1	20	501	520	GUGACAUAUUUUACUACAAC	AUUGUUUUAGAAUAUGUUAC	Cleavage	cDNA|CAMK_KIN1/SNF1/Nim1_like.5 - CAMK includes calcium/calmodulin depedent protein kinases, expressed
osmir208	Os11g0189350	osa-miR816	3	-1	1	20	3115	3134	GUGACAUAUUUUACUACAAC	AUUGUGAUGAAGUGUGUCAC	Cleavage	cDNA|retrotransposon protein, putative, unclassified, expressed
osmir208	Os11g0189475	osa-miR816	3	-1	1	20	3115	3134	GUGACAUAUUUUACUACAAC	AUUGUGAUGAAGUGUGUCAC	Cleavage	cDNA|retrotransposon protein, putative, unclassified, expressed
osmir208	Os12g0105800	osa-miR816	3	-1	1	20	2156	2175	GUGACAUAUUUUACUACAAC	AUUGUACUAGAAUACGUCAC	Cleavage	cDNA|MRH1, putative, expressed
osmir208	Os12g0105800	osa-miR816	3	-1	1	20	2076	2095	GUGACAUAUUUUACUACAAC	AUUGUACUAGAAUACGUCAC	Cleavage	cDNA|MRH1, putative, expressed
osmir208	Os12g0105800	osa-miR816	3	-1	1	20	2349	2368	GUGACAUAUUUUACUACAAC	AUUGUACUAGAAUACGUCAC	Cleavage	cDNA|MRH1, putative, expressed
osmir208	Os12g0105800	osa-miR816	3	-1	1	20	2301	2320	GUGACAUAUUUUACUACAAC	AUUGUACUAGAAUACGUCAC	Cleavage	cDNA|MRH1, putative, expressed
osmir208	Os12g0132200	osa-miR816	3	-1	1	20	810	829	GUGACAUAUUUUACUACAAC	AUUGUUUUAGAAUAUGUUAC	Cleavage	cDNA|CAMK_KIN1/SNF1/Nim1_like.37 - CAMK includes calcium/calmodulin depedent protein kinases, expressed
osmir208	Os12g0132200	osa-miR816	3	-1	1	20	561	580	GUGACAUAUUUUACUACAAC	AUUGUUUUAGAAUAUGUUAC	Cleavage	cDNA|CAMK_KIN1/SNF1/Nim1_like.37 - CAMK includes calcium/calmodulin depedent protein kinases, expressed
osmir208	Os12g0132200	osa-miR816	3	-1	1	20	561	580	GUGACAUAUUUUACUACAAC	AUUGUUUUAGAAUAUGUUAC	Cleavage	cDNA|CAMK_KIN1/SNF1/Nim1_like.37 - CAMK includes calcium/calmodulin depedent protein kinases, expressed
osmir208	Os12g0636900	osa-miR816	3	-1	1	20	1681	1700	GUGACAUAUUUUACUACAAC	AUCGUAUUAGAAUAUGUCGC	Cleavage	cDNA|purple acid phosphatase precursor, putative, expressed
osmir208	Os12g0637000	osa-miR816	3	-1	1	20	1681	1700	GUGACAUAUUUUACUACAAC	AUCGUAUUAGAAUAUGUCGC	Cleavage	cDNA|purple acid phosphatase precursor, putative, expressed
osmir390	Os01g0589300	osa-miR535-3p	3	-1	1	21	297	317	GUGCUUUCUCCCGUUGUCACU	CGUGGCGGCGGGGGAGAGCGC	Cleavage	cDNA|single myb histone, putative, expressed
osmir390	Os01g0589300	osa-miR535-3p	3	-1	1	21	297	317	GUGCUUUCUCCCGUUGUCACU	CGUGGCGGCGGGGGAGAGCGC	Cleavage	cDNA|single myb histone, putative, expressed
osmir390	Os02g0642600	osa-miR535-3p	3	-1	1	21	2216	2236	GUGCUUUCUCCCGUUGUCACU	ACUGAUAACGGGAGAAGGUUC	Cleavage	cDNA|expressed protein
osmir390	Os03g0188100	osa-miR535-3p	3	-1	1	21	32	52	GUGCUUUCUCCCGUUGUCACU	AUUGACAUCGGGGGAAAACAC	Cleavage	cDNA|MATE efflux family protein, putative, expressed
osmir390	Os04g0563801	osa-miR535-3p	3	-1	1	21	3521	3541	GUGCUUUCUCCCGUUGUCACU	GUUGACAACGGGAGAAUUCAC	Cleavage	cDNA|niemann-Pick C1 protein precursor, putative, expressed
osmir390	Os07g0621600	osa-miR535-3p	3	-1	1	21	100	120	GUGCUUUCUCCCGUUGUCACU	CAUGGCGGCGGGAGAAGGCAA	Cleavage	cDNA|cytochrome c oxidase subunit, putative, expressed
osmir38	Os06g0659300	osa-miR812r	3	-1	1	24	336	359	ACGUUAGACACGAAUUUCUACGGC	GCUCUAGGAAUUUGUCUUUAACGU	Cleavage	cDNA|villin protein, putative, expressed
osmir38	Os11g0186200	osa-miR812r	3	-1	1	24	1318	1341	ACGUUAGACACGAAUUUCUACGGC	GCAAGAGGAAUUUGUGUCCAAUGU	Cleavage	cDNA|aldehyde dehydrogenase, putative, expressed
osmir38	Os11g0186200	osa-miR812r	3	-1	1	24	1427	1450	ACGUUAGACACGAAUUUCUACGGC	GCAAGAGGAAUUUGUGUCCAAUGU	Cleavage	cDNA|aldehyde dehydrogenase, putative, expressed
osmir38	Os11g0186200	osa-miR812r	3	-1	1	24	1410	1433	ACGUUAGACACGAAUUUCUACGGC	GCAAGAGGAAUUUGUGUCCAAUGU	Cleavage	cDNA|aldehyde dehydrogenase, putative, expressed
osmir610	Os02g0106800	osa-miR2095-3p	3	-1	1	20	570	589	CUUCCAUUUAUGAUAAGUAU	GUGUUGAUUGUAAAUGGAAG	Cleavage	cDNA|transmembrane protein 120A, putative, expressed
osmir354	Os03g0226400	osa-miR156g-3p	3	-1	1	22	100	121	GCUCACUUCUCUCUCUGUCAGC	GGAGACAGGGAGAGAAGAGAGA	Cleavage	cDNA|cation efflux family protein, putative, expressed
osmir354	Os03g0237600	osa-miR156g-3p	3	-1	1	22	333	354	GCUCACUUCUCUCUCUGUCAGC	GGAGAGAGAGAGAGGAGUGGGA	Cleavage	cDNA|microtubule associated protein, putative, expressed
osmir354	Os03g0237600	osa-miR156g-3p	3	-1	1	22	333	354	GCUCACUUCUCUCUCUGUCAGC	GGAGAGAGAGAGAGGAGUGGGA	Cleavage	cDNA|microtubule associated protein, putative, expressed
osmir354	Os03g0596400	osa-miR156g-3p	3	-1	1	22	1709	1730	GCUCACUUCUCUCUCUGUCAGC	GGAGACAGAGAGAGGGGUGGCC	Cleavage	cDNA|XH domain containing protein, expressed
osmir354	Os03g0727000	osa-miR156g-3p	3	-1	1	22	817	838	GCUCACUUCUCUCUCUGUCAGC	AUUGAGAGGGAGAGGAGUGAGA	Cleavage	cDNA|Homeobox domain containing protein, expressed
osmir354	Os03g0727000	osa-miR156g-3p	3	-1	1	22	817	838	GCUCACUUCUCUCUCUGUCAGC	AUUGAGAGGGAGAGGAGUGAGA	Cleavage	cDNA|Homeobox domain containing protein, expressed
osmir354	Os05g0181000	osa-miR156g-3p	3	-1	1	22	150	171	GCUCACUUCUCUCUCUGUCAGC	AGAGAGAGAGAGAGAAGGGAGU	Cleavage	cDNA|DnaK family protein, putative, expressed
osmir354	Os06g0664300	osa-miR156g-3p	3	-1	1	22	406	427	GCUCACUUCUCUCUCUGUCAGC	AGAGAGAGAGAGAGAGGUGAUC	Cleavage	cDNA|vacuolar-sorting receptor precursor, putative, expressed
osmir354	Os06g0729000	osa-miR156g-3p	3	-1	1	22	1323	1344	GCUCACUUCUCUCUCUGUCAGC	GGAGGCAGAGAGAGGGGUGACC	Cleavage	cDNA|phytoene synthase, chloroplast precursor, putative, expressed
osmir354	Os06g0729000	osa-miR156g-3p	3	-1	1	22	1228	1249	GCUCACUUCUCUCUCUGUCAGC	GGAGGCAGAGAGAGGGGUGACC	Cleavage	cDNA|phytoene synthase, chloroplast precursor, putative, expressed
osmir354	Os06g0729000	osa-miR156g-3p	3	-1	1	22	1234	1255	GCUCACUUCUCUCUCUGUCAGC	GGAGGCAGAGAGAGGGGUGACC	Cleavage	cDNA|phytoene synthase, chloroplast precursor, putative, expressed
osmir354	Os06g0729000	osa-miR156g-3p	3	-1	1	22	1323	1344	GCUCACUUCUCUCUCUGUCAGC	GGAGGCAGAGAGAGGGGUGACC	Cleavage	cDNA|phytoene synthase, chloroplast precursor, putative, expressed
osmir354	Os08g0135900	osa-miR156g-3p	3	-1	1	22	1101	1122	GCUCACUUCUCUCUCUGUCAGC	UUUGACAAAGGGAGAAGUGGGA	Cleavage	cDNA|tryptophan synthase beta chain 1, putative, expressed
osmir354	Os10g0479900	osa-miR156g-3p	3	-1	1	22	2320	2341	GCUCACUUCUCUCUCUGUCAGC	GGCGACAGGGAGAGAAUUGAGA	Cleavage	cDNA|auxin response factor 18, putative, expressed
osmir273	Os03g0226400	osa-miR156c-3p	3	-1	1	22	100	121	GCUCACUUCUCUCUCUGUCAGC	GGAGACAGGGAGAGAAGAGAGA	Cleavage	cDNA|cation efflux family protein, putative, expressed
osmir273	Os03g0237600	osa-miR156c-3p	3	-1	1	22	333	354	GCUCACUUCUCUCUCUGUCAGC	GGAGAGAGAGAGAGGAGUGGGA	Cleavage	cDNA|microtubule associated protein, putative, expressed
osmir273	Os03g0237600	osa-miR156c-3p	3	-1	1	22	333	354	GCUCACUUCUCUCUCUGUCAGC	GGAGAGAGAGAGAGGAGUGGGA	Cleavage	cDNA|microtubule associated protein, putative, expressed
osmir273	Os03g0596400	osa-miR156c-3p	3	-1	1	22	1709	1730	GCUCACUUCUCUCUCUGUCAGC	GGAGACAGAGAGAGGGGUGGCC	Cleavage	cDNA|XH domain containing protein, expressed
osmir273	Os03g0727000	osa-miR156c-3p	3	-1	1	22	817	838	GCUCACUUCUCUCUCUGUCAGC	AUUGAGAGGGAGAGGAGUGAGA	Cleavage	cDNA|Homeobox domain containing protein, expressed
osmir273	Os03g0727000	osa-miR156c-3p	3	-1	1	22	817	838	GCUCACUUCUCUCUCUGUCAGC	AUUGAGAGGGAGAGGAGUGAGA	Cleavage	cDNA|Homeobox domain containing protein, expressed
osmir273	Os05g0181000	osa-miR156c-3p	3	-1	1	22	150	171	GCUCACUUCUCUCUCUGUCAGC	AGAGAGAGAGAGAGAAGGGAGU	Cleavage	cDNA|DnaK family protein, putative, expressed
osmir273	Os06g0664300	osa-miR156c-3p	3	-1	1	22	406	427	GCUCACUUCUCUCUCUGUCAGC	AGAGAGAGAGAGAGAGGUGAUC	Cleavage	cDNA|vacuolar-sorting receptor precursor, putative, expressed
osmir273	Os06g0729000	osa-miR156c-3p	3	-1	1	22	1323	1344	GCUCACUUCUCUCUCUGUCAGC	GGAGGCAGAGAGAGGGGUGACC	Cleavage	cDNA|phytoene synthase, chloroplast precursor, putative, expressed
osmir273	Os06g0729000	osa-miR156c-3p	3	-1	1	22	1228	1249	GCUCACUUCUCUCUCUGUCAGC	GGAGGCAGAGAGAGGGGUGACC	Cleavage	cDNA|phytoene synthase, chloroplast precursor, putative, expressed
osmir273	Os06g0729000	osa-miR156c-3p	3	-1	1	22	1234	1255	GCUCACUUCUCUCUCUGUCAGC	GGAGGCAGAGAGAGGGGUGACC	Cleavage	cDNA|phytoene synthase, chloroplast precursor, putative, expressed
osmir273	Os06g0729000	osa-miR156c-3p	3	-1	1	22	1323	1344	GCUCACUUCUCUCUCUGUCAGC	GGAGGCAGAGAGAGGGGUGACC	Cleavage	cDNA|phytoene synthase, chloroplast precursor, putative, expressed
osmir273	Os08g0135900	osa-miR156c-3p	3	-1	1	22	1101	1122	GCUCACUUCUCUCUCUGUCAGC	UUUGACAAAGGGAGAAGUGGGA	Cleavage	cDNA|tryptophan synthase beta chain 1, putative, expressed
osmir273	Os10g0479900	osa-miR156c-3p	3	-1	1	22	2320	2341	GCUCACUUCUCUCUCUGUCAGC	GGCGACAGGGAGAGAAUUGAGA	Cleavage	cDNA|auxin response factor 18, putative, expressed
osmir351	Os01g0104900	osa-miR2927	3	-1	1	23	1138	1160	UGUCGUCGUCGAUGGAGCCCAUG	CAAGGACUGCAUCGACGACGACU	Cleavage	cDNA|transferase family protein, putative, expressed
osmir351	Os01g0813300	osa-miR2927	3	-1	1	23	1097	1119	UGUCGUCGUCGAUGGAGCCCAUG	CGUGGGCUUCGUCGACGACGUCG	Cleavage	cDNA|AP2 domain containing protein, expressed
osmir351	Os01g0813300	osa-miR2927	2.5	-1	1	23	1052	1074	UGUCGUCGUCGAUGGAGCCCAUG	CGCCGCCUCCGUCGACGAUGACG	Cleavage	cDNA|AP2 domain containing protein, expressed
osmir351	Os02g0179600	osa-miR2927	3	-1	1	23	1351	1373	UGUCGUCGUCGAUGGAGCCCAUG	CAUCAGCUCCCUCGACGACGACG	Cleavage	cDNA|gp176, putative, expressed
osmir351	Os02g0242550	osa-miR2927	3	-1	1	23	243	265	UGUCGUCGUCGAUGGAGCCCAUG	UCUGCGCUCCAUCGGCGGCGGCG	Cleavage	cDNA|UDP-glucoronosyl and UDP-glucosyl transferase domain containing protein, expressed
osmir351	Os02g0315600	osa-miR2927	3	-1	1	23	899	921	UGUCGUCGUCGAUGGAGCCCAUG	CGUCGGCUACGACGACGACGACA	Cleavage	cDNA|CPuORF33 - conserved peptide uORF-containing transcript, expressed
osmir351	Os02g0315600	osa-miR2927	3	-1	1	23	1138	1160	UGUCGUCGUCGAUGGAGCCCAUG	CGUCGGCUACGACGACGACGACA	Cleavage	cDNA|CPuORF33 - conserved peptide uORF-containing transcript, expressed
osmir351	Os02g0315600	osa-miR2927	3	-1	1	23	1352	1374	UGUCGUCGUCGAUGGAGCCCAUG	CGUCGGCUACGACGACGACGACA	Cleavage	cDNA|CPuORF33 - conserved peptide uORF-containing transcript, expressed
osmir351	Os02g0697400	osa-miR2927	2	-1	1	23	1621	1643	UGUCGUCGUCGAUGGAGCCCAUG	CAUCGGCUACGUCGACGACGACG	Cleavage	cDNA|AMP-binding domain containing protein, expressed
osmir351	Os02g0697400	osa-miR2927	3	-1	1	23	763	785	UGUCGUCGUCGAUGGAGCCCAUG	CGCCUGCACCGUCGGCGACGACA	Cleavage	cDNA|AMP-binding domain containing protein, expressed
osmir351	Os03g0207400	osa-miR2927	3	-1	1	23	550	572	UGUCGUCGUCGAUGGAGCCCAUG	CGUCGGCGCCAUCGAGGACGGCA	Cleavage	cDNA|protein phosphatase 2C, putative, expressed
osmir351	Os03g0364400	osa-miR2927	3	-1	1	23	558	580	UGUCGUCGUCGAUGGAGCCCAUG	CAAGGGCUUCGUCGACGCCGGCA	Cleavage	cDNA|tyrosine protein kinase domain containing protein, putative, expressed
osmir351	Os04g0467800	osa-miR2927	3	-1	1	23	999	1020	UGUCGUCGUCGAUGGAGCCCAUG	CGUGGG-UCCAUCGACGGCGGCA	Cleavage	cDNA|ATPOT1, putative, expressed
osmir351	Os04g0467800	osa-miR2927	3	-1	1	23	999	1020	UGUCGUCGUCGAUGGAGCCCAUG	CGUGGG-UCCAUCGACGGCGGCA	Cleavage	cDNA|ATPOT1, putative, expressed
osmir351	Os04g0467901	osa-miR2927	3	-1	1	23	999	1020	UGUCGUCGUCGAUGGAGCCCAUG	CGUGGG-UCCAUCGACGGCGGCA	Cleavage	cDNA|ATPOT1, putative, expressed
osmir351	Os04g0467901	osa-miR2927	3	-1	1	23	999	1020	UGUCGUCGUCGAUGGAGCCCAUG	CGUGGG-UCCAUCGACGGCGGCA	Cleavage	cDNA|ATPOT1, putative, expressed
osmir351	Os04g0650300	osa-miR2927	3	-1	1	23	1372	1394	UGUCGUCGUCGAUGGAGCCCAUG	CAUCGACGCCAUCGACGACGGCG	Cleavage	cDNA|glycosyltransferase family 43 protein, putative, expressed
osmir351	Os04g0650366	osa-miR2927	3	-1	1	23	1372	1394	UGUCGUCGUCGAUGGAGCCCAUG	CAUCGACGCCAUCGACGACGGCG	Cleavage	cDNA|glycosyltransferase family 43 protein, putative, expressed
osmir351	Os04g0659800	osa-miR2927	3	-1	1	23	447	469	UGUCGUCGUCGAUGGAGCCCAUG	CCUGGGCGCCAUCCACGACGACG	Translation	cDNA|MBTB9 - Bric-a-Brac, Tramtrack, Broad Complex BTB domain with Meprin and TRAF Homology MATH domain, expressed
osmir351	Os04g0659800	osa-miR2927	2	-1	1	23	930	952	UGUCGUCGUCGAUGGAGCCCAUG	GUGCCGCUUCAUCGGCGACGACA	Cleavage	cDNA|MBTB9 - Bric-a-Brac, Tramtrack, Broad Complex BTB domain with Meprin and TRAF Homology MATH domain, expressed
osmir351	Os06g0708200	osa-miR2927	3	-1	1	23	1354	1376	UGUCGUCGUCGAUGGAGCCCAUG	AGGGGGUUUCAUUGAUGACGAUG	Cleavage	cDNA|expressed protein
osmir351	Os07g0103500	osa-miR2927	3	-1	1	23	492	514	UGUCGUCGUCGAUGGAGCCCAUG	CAUGGGCGCCAUCGACGUCGACG	Cleavage	cDNA|gibberellin 2-beta-dioxygenase 7, putative, expressed
osmir351	Os07g0634300	osa-miR2927	3	-1	1	23	204	226	UGUCGUCGUCGAUGGAGCCCAUG	CCCGGGCUUCGCCGACGACGACG	Cleavage	cDNA|expressed protein
osmir351	Os08g0490000	osa-miR2927	3	-1	1	23	687	709	UGUCGUCGUCGAUGGAGCCCAUG	CGCGGGCUUCGACGACGACGACG	Cleavage	cDNA|transcription factor BIM2, putative, expressed
osmir351	Os08g0490000	osa-miR2927	3	-1	1	23	573	595	UGUCGUCGUCGAUGGAGCCCAUG	CGCGGGCUUCGACGACGACGACG	Cleavage	cDNA|transcription factor BIM2, putative, expressed
osmir351	Os08g0490000	osa-miR2927	3	-1	1	23	209	231	UGUCGUCGUCGAUGGAGCCCAUG	CGCGGGCUUCGACGACGACGACG	Cleavage	cDNA|transcription factor BIM2, putative, expressed
osmir351	Os08g0494100	osa-miR2927	3	-1	1	23	714	736	UGUCGUCGUCGAUGGAGCCCAUG	GGUGGGGUGCGUCGACGACGACG	Cleavage	cDNA|OsMADS62 - MADS-box family gene with MIKC* type-box, expressed
osmir351	Os08g0564300	osa-miR2927	3	-1	1	23	4121	4143	UGUCGUCGUCGAUGGAGCCCAUG	CAUCGCCGUCAUCGACGACGGCA	Cleavage	cDNA|multidrug resistance protein, putative, expressed
osmir351	Os09g0279400	osa-miR2927	3	-1	1	23	324	346	UGUCGUCGUCGAUGGAGCCCAUG	GGUGAGCUUCGUCGACGGCGACG	Cleavage	cDNA|rhodanese-like, putative, expressed
osmir351	Os09g0329200	osa-miR2927	3	-1	1	23	552	574	UGUCGUCGUCGAUGGAGCCCAUG	CAGGGACGCCGUCGACGACGACG	Cleavage	cDNA|cytokinin-O-glucosyltransferase 1, putative, expressed
osmir351	Os09g0420300	osa-miR2927	3	-1	1	23	1465	1487	UGUCGUCGUCGAUGGAGCCCAUG	CAUUCGCUCAAUCGACGGCGGCA	Cleavage	cDNA|methyladenine glycosylase, putative, expressed
osmir351	Os09g0442100	osa-miR2927	3	-1	1	23	442	464	UGUCGUCGUCGAUGGAGCCCAUG	CAAGGGCGCCGUCGACGACGGCC	Cleavage	cDNA|tyrosine protein kinase domain containing protein, putative, expressed
osmir351	Os09g0521100	osa-miR2927	3	-1	1	23	299	321	UGUCGUCGUCGAUGGAGCCCAUG	CAUCGGCUGCUUCGACGACGGCA	Cleavage	cDNA|3-ketoacyl-CoA synthase precursor, putative, expressed
osmir351	Os10g0140700	osa-miR2927	3	-1	1	23	600	622	UGUCGUCGUCGAUGGAGCCCAUG	CGUCGGCUCCGGCGACGGCGACG	Cleavage	cDNA|expressed protein
osmir351	Os11g0687200	osa-miR2927	3	-1	1	23	1091	1113	UGUCGUCGUCGAUGGAGCCCAUG	CGUCGACGUCAUCGACGACGACG	Cleavage	cDNA|von Willebrand factor type A domain containing protein, putative, expressed
osmir351	Os11g0687200	osa-miR2927	3	-1	1	23	981	1003	UGUCGUCGUCGAUGGAGCCCAUG	CGUCGACGUCAUCGACGACGACG	Cleavage	cDNA|von Willebrand factor type A domain containing protein, putative, expressed
osmir351	Os12g0122400	osa-miR2927	3	-1	1	23	238	260	UGUCGUCGUCGAUGGAGCCCAUG	CGUCCGCUCCGACGACGACGACA	Cleavage	cDNA|glycosyl transferase, family 8, putative, expressed
osmir351	Os12g0236600	osa-miR2927	3	-1	1	23	415	437	UGUCGUCGUCGAUGGAGCCCAUG	CACGGGCGUCGUCGACGACGACU	Cleavage	cDNA|expressed protein
osmir351	Os12g0258700	osa-miR2927	3	-1	1	23	1313	1335	UGUCGUCGUCGAUGGAGCCCAUG	CAAGGGCUCCAUCGACGGCGUCU	Cleavage	cDNA|laccase precursor protein, putative, expressed
osmir5	Os01g0147800	osa-miR6248	3	-1	1	21	959	979	UAUUUGAGGAUGGAGGUAGUA	GCUUACCUCCAUCUCCAGAUA	Cleavage	cDNA|expressed protein
osmir5	Os01g0147800	osa-miR6248	3	-1	1	21	885	905	UAUUUGAGGAUGGAGGUAGUA	GCUUACCUCCAUCUCCAGAUA	Cleavage	cDNA|expressed protein
osmir5	Os01g0147800	osa-miR6248	3	-1	1	21	1316	1336	UAUUUGAGGAUGGAGGUAGUA	GCUUACCUCCAUCUCCAGAUA	Cleavage	cDNA|expressed protein
osmir5	Os01g0235100	osa-miR6248	3	-1	1	21	1044	1064	UAUUUGAGGAUGGAGGUAGUA	UACUCCCUCCGUCCUAAAAUA	Cleavage	cDNA|expressed protein
osmir5	Os01g0562600	osa-miR6248	3	-1	1	21	1497	1517	UAUUUGAGGAUGGAGGUAGUA	UACUACAUCCGUCCUCUAAUA	Cleavage	cDNA|plant protein of unknown function domain containing protein, expressed
osmir5	Os01g0915800	osa-miR6248	3	-1	1	21	853	873	UAUUUGAGGAUGGAGGUAGUA	UACUACAUUCAUCCUAAAAUA	Cleavage	cDNA|peptidyl-prolyl cis-trans isomerase, FKBP-type, putative, expressed
osmir5	Os01g0915800	osa-miR6248	3	-1	1	21	777	797	UAUUUGAGGAUGGAGGUAGUA	UACUACAUUCAUCCUAAAAUA	Cleavage	cDNA|peptidyl-prolyl cis-trans isomerase, FKBP-type, putative, expressed
osmir5	Os01g0915800	osa-miR6248	3	-1	1	21	790	810	UAUUUGAGGAUGGAGGUAGUA	UACUACAUUCAUCCUAAAAUA	Cleavage	cDNA|peptidyl-prolyl cis-trans isomerase, FKBP-type, putative, expressed
osmir5	Os01g0963600	osa-miR6248	3	-1	1	21	916	936	UAUUUGAGGAUGGAGGUAGUA	UACUCCCUCCAUCCCUAAAUA	Cleavage	cDNA|abscisic stress-ripening, putative, expressed
osmir5	Os01g0966000	osa-miR6248	3	-1	1	21	4065	4085	UAUUUGAGGAUGGAGGUAGUA	UCCUACUUUUAUCCACAAAUA	Cleavage	cDNA|5-oxoprolinase, putative, expressed
osmir5	Os02g0610000	osa-miR6248	3	-1	1	21	583	603	UAUUUGAGGAUGGAGGUAGUA	AACUAUCUCUCUCUUCAAAUA	Translation	cDNA|retrotransposon, putative, centromere-specific, expressed
osmir5	Os03g0130900	osa-miR6248	3	-1	1	21	2700	2720	UAUUUGAGGAUGGAGGUAGUA	UACUCCCUCCCUCCUUAAAUA	Translation	cDNA|protein kinase, putative, expressed
osmir5	Os03g0216800	osa-miR6248	3	-1	1	21	1429	1449	UAUUUGAGGAUGGAGGUAGUA	UACUCCCUCCAUUCUAAAAUA	Cleavage	cDNA|polygalacturonase, putative, expressed
osmir5	Os03g0275900	osa-miR6248	3	-1	1	21	2829	2849	UAUUUGAGGAUGGAGGUAGUA	UACACCCUCUAUUCUCAAAUA	Cleavage	cDNA|spotted leaf 11, putative, expressed
osmir5	Os04g0663700	osa-miR6248	3	-1	1	21	1392	1412	UAUUUGAGGAUGGAGGUAGUA	UGCCACCUACAUCCUCAGAUA	Cleavage	cDNA|TLD family protein, putative, expressed
osmir5	Os04g0680700	osa-miR6248	3	-1	1	21	3300	3320	UAUUUGAGGAUGGAGGUAGUA	UACAACUUCCAUCCUAAAAUA	Cleavage	cDNA|smr domain containing protein, expressed
osmir5	Os04g0680700	osa-miR6248	3	-1	1	21	3378	3398	UAUUUGAGGAUGGAGGUAGUA	UACAACUUCCAUCCUAAAAUA	Cleavage	cDNA|smr domain containing protein, expressed
osmir5	Os04g0688600	osa-miR6248	3	-1	1	21	2187	2207	UAUUUGAGGAUGGAGGUAGUA	UACUACCUCCGUUUUCUAAUA	Cleavage	cDNA|peroxidase precursor, putative, expressed
osmir5	Os05g0118900	osa-miR6248	3	-1	1	21	264	284	UAUUUGAGGAUGGAGGUAGUA	UACUCCCUCCGUCCUAAAAUA	Cleavage	cDNA|expressed protein
osmir5	Os06g0163000	osa-miR6248	3	-1	1	21	3046	3066	UAUUUGAGGAUGGAGGUAGUA	AACUAUUUCUGUUCUCAAAUG	Cleavage	cDNA|protein kinase, putative, expressed
osmir5	Os06g0502800	osa-miR6248	3	-1	1	21	5007	5027	UAUUUGAGGAUGGAGGUAGUA	UAAUACCUCCGUCCUAAAAUA	Cleavage	cDNA|transposon protein, putative, unclassified, expressed
osmir5	Os06g0660200	osa-miR6248	3	-1	1	21	1872	1892	UAUUUGAGGAUGGAGGUAGUA	UACAAUUGCCAUCCUCAAAUA	Cleavage	cDNA|auxin efflux carrier component, putative, expressed
osmir5	Os07g0123300	osa-miR6248	3	-1	1	21	525	545	UAUUUGAGGAUGGAGGUAGUA	UGCUACCUCCGUACUCAAAUC	Cleavage	cDNA|PDV2, putative, expressed
osmir5	Os07g0152301	osa-miR6248	3	-1	1	21	5020	5040	UAUUUGAGGAUGGAGGUAGUA	CACUACUUCCGUUCUAAAAUA	Cleavage	cDNA|retrotransposon protein, putative, Ty3-gypsy subclass, expressed
osmir213	Os01g0793200	osa-miR5832	3	-1	1	21	112	132	UUGGCGGAGCGGUUGCUGUCA	CCACGGCCACCGCUCCGCCGC	Cleavage	cDNA|membrane-associated salt-inducible protein, putative, expressed
osmir213	Os01g0793200	osa-miR5832	3	-1	1	21	112	132	UUGGCGGAGCGGUUGCUGUCA	CCACGGCCACCGCUCCGCCGC	Cleavage	cDNA|membrane-associated salt-inducible protein, putative, expressed
osmir213	Os01g0793200	osa-miR5832	3	-1	1	21	59	79	UUGGCGGAGCGGUUGCUGUCA	CCACGGCCACCGCUCCGCCGC	Cleavage	cDNA|membrane-associated salt-inducible protein, putative, expressed
osmir213	Os02g0134500	osa-miR5832	3	-1	1	21	329	349	UUGGCGGAGCGGUUGCUGUCA	GAACGGCGGCCGCACCGCCAA	Cleavage	cDNA|transposon protein, putative, CACTA, En/Spm sub-class, expressed
osmir213	Os02g0557700	osa-miR5832	3	-1	1	21	161	181	UUGGCGGAGCGGUUGCUGUCA	CGGCUGCGGCCGCUCCGCCGA	Cleavage	cDNA|uncharacterized oxidoreductase yoxD, putative, expressed
osmir213	Os02g0557700	osa-miR5832	3	-1	1	21	161	181	UUGGCGGAGCGGUUGCUGUCA	CGGCUGCGGCCGCUCCGCCGA	Cleavage	cDNA|uncharacterized oxidoreductase yoxD, putative, expressed
osmir213	Os02g0681100	osa-miR5832	3	-1	1	21	705	725	UUGGCGGAGCGGUUGCUGUCA	CCGCGGCCACCGCUCCGCCAU	Cleavage	cDNA|fringe-related protein, putative, expressed
osmir213	Os02g0681100	osa-miR5832	3	-1	1	21	705	725	UUGGCGGAGCGGUUGCUGUCA	CCGCGGCCACCGCUCCGCCAU	Cleavage	cDNA|fringe-related protein, putative, expressed
osmir213	Os04g0578800	osa-miR5832	3	-1	1	21	779	799	UUGGCGGAGCGGUUGCUGUCA	CCGCGGCCACCGCUCCGCCAU	Cleavage	cDNA|fringe-related protein, putative, expressed
osmir213	Os04g0645100	osa-miR5832	3	-1	1	21	2083	2103	UUGGCGGAGCGGUUGCUGUCA	UGACAGUAACUGCUCUGUCAU	Cleavage	cDNA|tetratricopeptide repeat domain containing protein, putative, expressed
osmir213	Os05g0188700	osa-miR5832	3	-1	1	21	351	371	UUGGCGGAGCGGUUGCUGUCA	CAACAGCAACCGCCUCGCCGG	Cleavage	cDNA|uncharacterized protein At4g06744 precursor, putative, expressed
osmir213	Os07g0109600	osa-miR5832	3	-1	1	21	552	572	UUGGCGGAGCGGUUGCUGUCA	CAGCAGCAGCUGCUUCGCCAC	Cleavage	cDNA|VIP4, putative, expressed
osmir213	Os07g0192800	osa-miR5832	3	-1	1	21	1006	1026	UUGGCGGAGCGGUUGCUGUCA	GGACAUCGACUGCUCCGUCGA	Cleavage	cDNA|ATPase, putative, expressed
osmir213	Os08g0206800	osa-miR5832	3	-1	1	21	1253	1273	UUGGCGGAGCGGUUGCUGUCA	CCACAGCACCCGCUCAGCCAA	Cleavage	cDNA|expressed protein
osmir213	Os09g0432300	osa-miR5832	3	-1	1	21	888	908	UUGGCGGAGCGGUUGCUGUCA	GGACAUCGACUGCUCCGUCGA	Cleavage	cDNA|AAA-type ATPase family protein, putative, expressed
osmir213	Os09g0539400	osa-miR5832	3	-1	1	21	324	344	UUGGCGGAGCGGUUGCUGUCA	GAUCACCAACCGCUUCGCCGA	Cleavage	cDNA|MCM10 - Putative minichromosome maintenance MCM protein 10, expressed
osmir213	Os10g0113000	osa-miR5832	3	-1	1	21	539	559	UUGGCGGAGCGGUUGCUGUCA	CGUCAGCAACUUCUCCGCCAA	Translation	cDNA|oxidoreductase, aldo/keto reductase family protein, putative, expressed
osmir213	Os10g0113100	osa-miR5832	3	-1	1	21	539	559	UUGGCGGAGCGGUUGCUGUCA	CGUCAGCAACUUCUCCGCCAA	Translation	cDNA|oxidoreductase, aldo/keto reductase family protein, putative, expressed
osmir213	Os12g0477200	osa-miR5832	3	-1	1	21	510	530	UUGGCGGAGCGGUUGCUGUCA	UCCCAGCGACCGCUACGCCAA	Cleavage	cDNA|CESA10 - cellulose synthase, expressed
osmir213	Os12g0620400	osa-miR5832	3	-1	1	21	850	870	UUGGCGGAGCGGUUGCUGUCA	AAGCAGCAGCUGCUCCACCAA	Cleavage	cDNA|methyl-CpG binding domain containing protein, putative, expressed
osmir213	Os12g0620400	osa-miR5832	3	-1	1	21	838	858	UUGGCGGAGCGGUUGCUGUCA	AAGCAGCAGCUGCUCCACCAA	Cleavage	cDNA|methyl-CpG binding domain containing protein, putative, expressed
osmir213	Os12g0639200	osa-miR5832	3	-1	1	21	978	998	UUGGCGGAGCGGUUGCUGUCA	GGACAUCGACUGCUCCGUCGA	Cleavage	cDNA|ATPase 3, putative, expressed
osmir4	Os01g0695300	osa-miR5827	3	-1	1	21	716	736	UUUGUUGCAAUUUGGACUACC	AUUAGAUCAAAUUACAACAAA	Cleavage	cDNA|polyprenyl synthetase, putative, expressed
osmir4	Os01g0695300	osa-miR5827	3	-1	1	21	813	833	UUUGUUGCAAUUUGGACUACC	AUUAGAUCAAAUUACAACAAA	Cleavage	cDNA|polyprenyl synthetase, putative, expressed
osmir4	Os06g0101800	osa-miR5827	3	-1	1	21	981	1001	UUUGUUGCAAUUUGGACUACC	UUUAGUCCAAAUUACACCAAA	Cleavage	cDNA|no apical meristem protein, putative, expressed
osmir4	Os06g0101800	osa-miR5827	3	-1	1	21	981	1001	UUUGUUGCAAUUUGGACUACC	UUUAGUCCAAAUUACACCAAA	Cleavage	cDNA|no apical meristem protein, putative, expressed
osmir4	Os06g0133000	osa-miR5827	3	-1	1	21	578	598	UUUGUUGCAAUUUGGACUACC	CCCAAUCCAAAUUGUAAUAAA	Cleavage	cDNA|starch synthase, putative, expressed
osmir4	Os07g0568700	osa-miR5827	3	-1	1	21	1224	1244	UUUGUUGCAAUUUGGACUACC	GUUAGUACAAAUUGUAACCAA	Cleavage	cDNA|polygalacturonase inhibitor 1 precursor, putative, expressed
osmir4	Os07g0644200	osa-miR5827	3	-1	1	21	223	244	UUUGUUGCAAUUUGG-ACUACC	UAUAGUACCAAAUUGCAAUAAG	Cleavage	cDNA|nodulation protein-related, putative, expressed
osmir4	Os08g0176200	osa-miR5827	3	-1	1	21	3933	3953	UUUGUUGCAAUUUGGACUACC	AGAACUUCAAGUUGCAACAAA	Cleavage	cDNA|NB-ARC domain containing protein, expressed
osmir4	Os09g0371200	osa-miR5827	3	-1	1	21	1491	1511	UUUGUUGCAAUUUGGACUACC	UAGAGUCUGAAUUGCAGCAGA	Cleavage	cDNA|transporter, putative, expressed
osmir4	Os09g0416200	osa-miR5827	3	-1	1	21	1950	1970	UUUGUUGCAAUUUGGACUACC	GGUUGUUCAGAUUGUAGCAAA	Cleavage	cDNA|transporter family protein, putative, expressed
osmir4	Os11g0151002	osa-miR5827	3	-1	1	21	3298	3318	UUUGUUGCAAUUUGGACUACC	UGUAGUGCAAAUUGUGACAAC	Cleavage	cDNA|transposon protein, putative, unclassified, expressed
osmir4	Os12g0477200	osa-miR5827	3	-1	1	21	704	724	UUUGUUGCAAUUUGGACUACC	UAUGGUCCAGGUUGAAACAAA	Cleavage	cDNA|CESA10 - cellulose synthase, expressed
osmir377	Os02g0574900	osa-miR396c-3p	3	-1	1	21	1105	1125	GGUCAAGAAAGCUGUGGGAAG	UUACCAACAGCUUUCUUGGCU	Cleavage	cDNA|OsFBK9 - F-box domain and kelch repeat containing protein, expressed
osmir377	Os03g0411900	osa-miR396c-3p	3	-1	1	21	2597	2617	GGUCAAGAAAGCUGUGGGAAG	GCUCUCACAGCUUUAUUGAUU	Cleavage	cDNA|retrotransposon protein, putative, unclassified, expressed
osmir377	Os03g0416500	osa-miR396c-3p	3	-1	1	21	554	574	GGUCAAGAAAGCUGUGGGAAG	UUAUCUACAGCUUUCUUGAUU	Cleavage	cDNA|6-phosphogluconolactonase, putative, expressed
osmir377	Os03g0736300	osa-miR396c-3p	3	-1	1	21	2473	2493	GGUCAAGAAAGCUGUGGGAAG	CUUUAUACAGCUUUCUUGAUU	Cleavage	cDNA|endoglucanase, putative, expressed
osmir377	Os03g0736300	osa-miR396c-3p	3	-1	1	21	1884	1904	GGUCAAGAAAGCUGUGGGAAG	CUUUAUACAGCUUUCUUGAUU	Cleavage	cDNA|endoglucanase, putative, expressed
osmir377	Os05g0426800	osa-miR396c-3p	3	-1	1	21	552	572	GGUCAAGAAAGCUGUGGGAAG	AUUCUUGCAGCUUUCUUGCCC	Cleavage	cDNA|expressed protein
osmir377	Os06g0699900	osa-miR396c-3p	3	-1	1	21	1794	1814	GGUCAAGAAAGCUGUGGGAAG	AAUCUCACAGCUUUUCUGACU	Cleavage	cDNA|proteasome/cyclosome repeat containing protein, expressed
osmir377	Os06g0699900	osa-miR396c-3p	3	-1	1	21	1794	1814	GGUCAAGAAAGCUGUGGGAAG	AAUCUCACAGCUUUUCUGACU	Cleavage	cDNA|proteasome/cyclosome repeat containing protein, expressed
osmir377	Os06g0699900	osa-miR396c-3p	3	-1	1	21	1794	1814	GGUCAAGAAAGCUGUGGGAAG	AAUCUCACAGCUUUUCUGACU	Cleavage	cDNA|proteasome/cyclosome repeat containing protein, expressed
osmir377	Os09g0450300	osa-miR396c-3p	3	-1	1	21	179	199	GGUCAAGAAAGCUGUGGGAAG	CCCUCCACAGCUUUCUUCACC	Cleavage	cDNA|microtubule associated protein, putative, expressed
osmir377	Os09g0450300	osa-miR396c-3p	3	-1	1	21	179	199	GGUCAAGAAAGCUGUGGGAAG	CCCUCCACAGCUUUCUUCACC	Cleavage	cDNA|microtubule associated protein, putative, expressed
osmir377	Os11g0601600	osa-miR396c-3p	3	-1	1	21	115	135	GGUCAAGAAAGCUGUGGGAAG	AAUUCCUCAUCUUUCUUGACC	Cleavage	cDNA|methyltransferase, putative, expressed
osmir377	Os12g0291000	osa-miR396c-3p	3	-1	1	21	4244	4264	GGUCAAGAAAGCUGUGGGAAG	GGUUUGACAGUUUUCUUGAUC	Cleavage	cDNA|DNA polymerase I family protein, expressed
osmir377	Os12g0291033	osa-miR396c-3p	3	-1	1	21	4244	4264	GGUCAAGAAAGCUGUGGGAAG	GGUUUGACAGUUUUCUUGAUC	Cleavage	cDNA|DNA polymerase I family protein, expressed
osmir377	Os12g0612500	osa-miR396c-3p	3	-1	1	21	1111	1131	GGUCAAGAAAGCUGUGGGAAG	GUUCCCACAGUUUUUUGGAUC	Cleavage	cDNA|Methyltransferase small domain containing protein, expressed
osmir589	Os01g0510600	osa-miR5540	3	-1	1	21	784	804	UUGUGCGAGAUCGACGGUAUA	GCUGCUUUUGAUCUUGCACAA	Cleavage	cDNA|tetratricopeptide repeat containing protein, putative, expressed
osmir589	Os01g0510600	osa-miR5540	3	-1	1	21	898	918	UUGUGCGAGAUCGACGGUAUA	GCUGCUUUUGAUCUUGCACAA	Cleavage	cDNA|tetratricopeptide repeat containing protein, putative, expressed
osmir589	Os10g0343000	osa-miR5540	3	-1	1	21	789	809	UUGUGCGAGAUCGACGGUAUA	CUUACCGUGGAUCUUGCAUGA	Cleavage	cDNA|expressed protein
osmir589	Os10g0343000	osa-miR5540	3	-1	1	21	789	809	UUGUGCGAGAUCGACGGUAUA	CUUACCGUGGAUCUUGCAUGA	Cleavage	cDNA|expressed protein
osmir725	Os01g0140400	osa-miR1428d	3	-1	1	21	2772	2792	UAAGAUAAUGCCAUGAAUUCG	AGCAUCCAUGGCAUUAUUUUG	Cleavage	cDNA|leucine-rich repeat protein-related, putative, expressed
osmir725	Os01g0140400	osa-miR1428d	3	-1	1	21	3492	3512	UAAGAUAAUGCCAUGAAUUCG	AGCAUCCAUGGCAUUAUUUUG	Cleavage	cDNA|leucine-rich repeat protein-related, putative, expressed
osmir725	Os01g0232300	osa-miR1428d	3	-1	1	21	3103	3123	UAAGAUAAUGCCAUGAAUUCG	UCAAUUUUUGGCGUUGUCUUG	Cleavage	cDNA|metallo-beta-lactamase family protein, putative, expressed
osmir725	Os07g0627700	osa-miR1428d	3	-1	1	21	719	739	UAAGAUAAUGCCAUGAAUUCG	UGGAUUCAUGGCAGUAUUUUG	Cleavage	cDNA|sphingolipid C4-hydroxylase SUR2, putative, expressed
osmir725	Os10g0469600	osa-miR1428d	3	-1	1	21	3308	3328	UAAGAUAAUGCCAUGAAUUCG	UUAAUUCUUGGCAUUGUUUUC	Cleavage	cDNA|leucine-rich repeat receptor protein kinase EXS precursor, putative, expressed
osmir725	Os10g0477800	osa-miR1428d	3	-1	1	21	953	973	UAAGAUAAUGCCAUGAAUUCG	UUAAUUUCUGGCAUCAUCUUA	Cleavage	cDNA|importin-beta N-terminal domain containing protein, expressed
osmir725	Os12g0533800	osa-miR1428d	3	-1	1	21	1324	1344	UAAGAUAAUGCCAUGAAUUCG	UUAAUUCAAGGCAUUAUUUUC	Cleavage	cDNA|mitochondrial carrier protein, putative, expressed
osmir725	Os12g0533800	osa-miR1428d	3	-1	1	21	1343	1363	UAAGAUAAUGCCAUGAAUUCG	UUAAUUCAAGGCAUUAUUUUC	Cleavage	cDNA|mitochondrial carrier protein, putative, expressed
osmir556	Os01g0140400	osa-miR1428b	3	-1	1	21	2772	2792	UAAGAUAAUGCCAUGAAUUCG	AGCAUCCAUGGCAUUAUUUUG	Cleavage	cDNA|leucine-rich repeat protein-related, putative, expressed
osmir556	Os01g0140400	osa-miR1428b	3	-1	1	21	3492	3512	UAAGAUAAUGCCAUGAAUUCG	AGCAUCCAUGGCAUUAUUUUG	Cleavage	cDNA|leucine-rich repeat protein-related, putative, expressed
osmir556	Os01g0232300	osa-miR1428b	3	-1	1	21	3103	3123	UAAGAUAAUGCCAUGAAUUCG	UCAAUUUUUGGCGUUGUCUUG	Cleavage	cDNA|metallo-beta-lactamase family protein, putative, expressed
osmir556	Os07g0627700	osa-miR1428b	3	-1	1	21	719	739	UAAGAUAAUGCCAUGAAUUCG	UGGAUUCAUGGCAGUAUUUUG	Cleavage	cDNA|sphingolipid C4-hydroxylase SUR2, putative, expressed
osmir556	Os10g0469600	osa-miR1428b	3	-1	1	21	3308	3328	UAAGAUAAUGCCAUGAAUUCG	UUAAUUCUUGGCAUUGUUUUC	Cleavage	cDNA|leucine-rich repeat receptor protein kinase EXS precursor, putative, expressed
osmir556	Os10g0477800	osa-miR1428b	3	-1	1	21	953	973	UAAGAUAAUGCCAUGAAUUCG	UUAAUUUCUGGCAUCAUCUUA	Cleavage	cDNA|importin-beta N-terminal domain containing protein, expressed
osmir556	Os12g0533800	osa-miR1428b	3	-1	1	21	1324	1344	UAAGAUAAUGCCAUGAAUUCG	UUAAUUCAAGGCAUUAUUUUC	Cleavage	cDNA|mitochondrial carrier protein, putative, expressed
osmir556	Os12g0533800	osa-miR1428b	3	-1	1	21	1343	1363	UAAGAUAAUGCCAUGAAUUCG	UUAAUUCAAGGCAUUAUUUUC	Cleavage	cDNA|mitochondrial carrier protein, putative, expressed
osmir345	Os01g0140400	osa-miR1428c	3	-1	1	21	2772	2792	UAAGAUAAUGCCAUGAAUUCG	AGCAUCCAUGGCAUUAUUUUG	Cleavage	cDNA|leucine-rich repeat protein-related, putative, expressed
osmir345	Os01g0140400	osa-miR1428c	3	-1	1	21	3492	3512	UAAGAUAAUGCCAUGAAUUCG	AGCAUCCAUGGCAUUAUUUUG	Cleavage	cDNA|leucine-rich repeat protein-related, putative, expressed
osmir345	Os01g0232300	osa-miR1428c	3	-1	1	21	3103	3123	UAAGAUAAUGCCAUGAAUUCG	UCAAUUUUUGGCGUUGUCUUG	Cleavage	cDNA|metallo-beta-lactamase family protein, putative, expressed
osmir345	Os07g0627700	osa-miR1428c	3	-1	1	21	719	739	UAAGAUAAUGCCAUGAAUUCG	UGGAUUCAUGGCAGUAUUUUG	Cleavage	cDNA|sphingolipid C4-hydroxylase SUR2, putative, expressed
osmir345	Os10g0469600	osa-miR1428c	3	-1	1	21	3308	3328	UAAGAUAAUGCCAUGAAUUCG	UUAAUUCUUGGCAUUGUUUUC	Cleavage	cDNA|leucine-rich repeat receptor protein kinase EXS precursor, putative, expressed
osmir345	Os10g0477800	osa-miR1428c	3	-1	1	21	953	973	UAAGAUAAUGCCAUGAAUUCG	UUAAUUUCUGGCAUCAUCUUA	Cleavage	cDNA|importin-beta N-terminal domain containing protein, expressed
osmir345	Os12g0533800	osa-miR1428c	3	-1	1	21	1324	1344	UAAGAUAAUGCCAUGAAUUCG	UUAAUUCAAGGCAUUAUUUUC	Cleavage	cDNA|mitochondrial carrier protein, putative, expressed
osmir345	Os12g0533800	osa-miR1428c	3	-1	1	21	1343	1363	UAAGAUAAUGCCAUGAAUUCG	UUAAUUCAAGGCAUUAUUUUC	Cleavage	cDNA|mitochondrial carrier protein, putative, expressed
osmir128	Os01g0106700	osa-miR5837.2	3	-1	1	21	4391	4411	GGUGAUGUGGAGCGUUCGGCA	GUCUGAAUGCUCUGCAUUGCC	Cleavage	cDNA|phosphatidylinositol 3- and 4-kinase family protein, expressed
osmir128	Os01g0106700	osa-miR5837.2	3	-1	1	21	4391	4411	GGUGAUGUGGAGCGUUCGGCA	GUCUGAAUGCUCUGCAUUGCC	Cleavage	cDNA|phosphatidylinositol 3- and 4-kinase family protein, expressed
osmir128	Os01g0106750	osa-miR5837.2	3	-1	1	21	4391	4411	GGUGAUGUGGAGCGUUCGGCA	GUCUGAAUGCUCUGCAUUGCC	Cleavage	cDNA|phosphatidylinositol 3- and 4-kinase family protein, expressed
osmir128	Os01g0106750	osa-miR5837.2	3	-1	1	21	4391	4411	GGUGAUGUGGAGCGUUCGGCA	GUCUGAAUGCUCUGCAUUGCC	Cleavage	cDNA|phosphatidylinositol 3- and 4-kinase family protein, expressed
osmir128	Os01g0147800	osa-miR5837.2	3	-1	1	21	40	60	GGUGAUGUGGAGCGUUCGGCA	CGCCGCGCGCUUCGCGUCACC	Cleavage	cDNA|expressed protein
osmir128	Os01g0762700	osa-miR5837.2	3	-1	1	21	214	234	GGUGAUGUGGAGCGUUCGGCA	AACCCAACGCUCCGCACCACC	Cleavage	cDNA|DNA-binding protein, putative, expressed
osmir128	Os03g0264000	osa-miR5837.2	3	-1	1	21	267	287	GGUGAUGUGGAGCGUUCGGCA	CGCCGAACCCUUCACAUUAUC	Cleavage	cDNA|ASC1, putative, expressed
osmir128	Os03g0314500	osa-miR5837.2	3	-1	1	21	352	373	GGUGAUGUGGAGCGU-UCGGCA	CCUCGAGACGCUCCACAUCGCC	Cleavage	cDNA|WD40-like Beta Propeller Repeat family protein, expressed
osmir128	Os03g0408600	osa-miR5837.2	3	-1	1	21	766	786	GGUGAUGUGGAGCGUUCGGCA	CCCCGGCCGCUCCACGUCGUC	Cleavage	cDNA|nodulation-signaling pathway 1 protein, putative, expressed
osmir128	Os06g0340833	osa-miR5837.2	3	-1	1	21	236	256	GGUGAUGUGGAGCGUUCGGCA	UGUUGAAUGCUCCACGUCGCU	Cleavage	cDNA|transposon protein, putative, CACTA, En/Spm sub-class, expressed
osmir128	Os06g0341066	osa-miR5837.2	3	-1	1	21	236	256	GGUGAUGUGGAGCGUUCGGCA	UGUUGAAUGCUCCACGUCGCU	Cleavage	cDNA|transposon protein, putative, CACTA, En/Spm sub-class, expressed
osmir128	Os06g0649700	osa-miR5837.2	3	-1	1	21	685	705	GGUGAUGUGGAGCGUUCGGCA	CGCUGGACGCUCCACGGCACC	Cleavage	cDNA|DOMON domain containing protein, expressed
osmir128	Os07g0464050	osa-miR5837.2	3	-1	1	21	236	256	GGUGAUGUGGAGCGUUCGGCA	UGUUGAAUGCUCCACGUCGCU	Cleavage	cDNA|transposon protein, putative, CACTA, En/Spm sub-class, expressed
osmir128	Os07g0464099	osa-miR5837.2	3	-1	1	21	236	256	GGUGAUGUGGAGCGUUCGGCA	UGUUGAAUGCUCCACGUCGCU	Cleavage	cDNA|transposon protein, putative, CACTA, En/Spm sub-class, expressed
osmir128	Os07g0464148	osa-miR5837.2	3	-1	1	21	236	256	GGUGAUGUGGAGCGUUCGGCA	UGUUGAAUGCUCCACGUCGCU	Cleavage	cDNA|transposon protein, putative, CACTA, En/Spm sub-class, expressed
osmir128	Os11g0641900	osa-miR5837.2	3	-1	1	21	643	663	GGUGAUGUGGAGCGUUCGGCA	CUCCGGGUGCUCGACAUCACC	Cleavage	cDNA|OsFBX430 - F-box domain containing protein, expressed
osmir93	Os01g0195000	osa-miR812f	3	-1	1	24	2664	2687	ACGGAUGAUUAAAGUUGGACACGG	CUGUAUUCAACUUUAAUUGUCCAU	Cleavage	cDNA|ZOS1-04 - C2H2 zinc finger protein, expressed
osmir93	Os01g0728300	osa-miR812f	3	-1	1	24	2017	2040	ACGGAUGAUUAAAGUUGGACACGG	UUGUGUCUAACUUUGAUCGCCCGU	Cleavage	cDNA|cytochrome P450 72A1, putative, expressed
osmir93	Os03g0227300	osa-miR812f	3	-1	1	24	2101	2124	ACGGAUGAUUAAAGUUGGACACGG	UCGUGUCCAACUUUGACUGUCCGU	Cleavage	cDNA|DNA polymerase I, putative, expressed
osmir93	Os06g0580100	osa-miR812f	3	-1	1	24	2504	2527	ACGGAUGAUUAAAGUUGGACACGG	CCGUGUCCAACUUUGACUGUCCGU	Cleavage	cDNA|expressed protein
osmir93	Os06g0610400	osa-miR812f	3	-1	1	24	327	350	ACGGAUGAUUAAAGUUGGACACGG	CUGUAUCCAACUUUGAACGUUCGU	Cleavage	cDNA|expressed protein
osmir93	Os10g0113000	osa-miR812f	3	-1	1	24	1086	1109	ACGGAUGAUUAAAGUUGGACACGG	UGUAAUUCAAUUUUAAUCUUCUGU	Cleavage	cDNA|oxidoreductase, aldo/keto reductase family protein, putative, expressed
osmir93	Os10g0113100	osa-miR812f	3	-1	1	24	1086	1109	ACGGAUGAUUAAAGUUGGACACGG	UGUAAUUCAAUUUUAAUCUUCUGU	Cleavage	cDNA|oxidoreductase, aldo/keto reductase family protein, putative, expressed
osmir93	Os11g0441900	osa-miR812f	3	-1	1	24	1468	1491	ACGGAUGAUUAAAGUUGGACACGG	UCAUGCACAACUUUAAUUAUUCGU	Cleavage	cDNA|protein kinase domain containing protein, expressed
osmir116	Os02g0585700	osa-miR1442	3	-1	1	20	658	677	AUUCAUAGUACUAGAUGUGU	AUAUAUAUAGUACUAUGAAA	Cleavage	cDNA|expressed protein
osmir116	Os06g0596300	osa-miR1442	3	-1	1	20	1485	1504	AUUCAUAGUACUAGAUGUGU	AUACAUUUAGUACUAUUGAU	Cleavage	cDNA|myristoyl-acyl carrier protein thioesterase, chloroplast precursor, putative, expressed
osmir672	Os01g0195000	osa-miR812p	3	-1	1	24	2665	2688	GACGGACGAUUAAAGUUGGGCAUG	UGUAUUCAACUUUAAUUGUCCAUU	Cleavage	cDNA|ZOS1-04 - C2H2 zinc finger protein, expressed
osmir672	Os05g0153066	osa-miR812p	3	-1	1	24	1853	1876	GACGGACGAUUAAAGUUGGGCAUG	CAUCGCCGACGUUGAUCGUCCGUG	Cleavage	cDNA|ubiquitin conjugating enzyme protein, putative, expressed
osmir672	Os05g0153132	osa-miR812p	3	-1	1	24	1853	1876	GACGGACGAUUAAAGUUGGGCAUG	CAUCGCCGACGUUGAUCGUCCGUG	Cleavage	cDNA|ubiquitin conjugating enzyme protein, putative, expressed
osmir672	Os06g0715400	osa-miR812p	3	-1	1	24	1237	1260	GACGGACGAUUAAAGUUGGGCAUG	CGUGUCCAACUUUAACGGUCCGUC	Cleavage	cDNA|calcium-dependent protein kinase CPK1 adapter protein 2, putative, expressed
osmir672	Os10g0113000	osa-miR812p	3	-1	1	24	1087	1110	GACGGACGAUUAAAGUUGGGCAUG	GUAAUUCAAUUUUAAUCUUCUGUC	Cleavage	cDNA|oxidoreductase, aldo/keto reductase family protein, putative, expressed
osmir672	Os10g0113100	osa-miR812p	3	-1	1	24	1087	1110	GACGGACGAUUAAAGUUGGGCAUG	GUAAUUCAAUUUUAAUCUUCUGUC	Cleavage	cDNA|oxidoreductase, aldo/keto reductase family protein, putative, expressed
osmir672	Os11g0517200	osa-miR812p	3	-1	1	24	1644	1668	GACGGACGAUUAAA-GUUGGGCAUG	UGUGUCCAACGUUUGAUUGUCCGUC	Cleavage	cDNA|expressed protein
osmir672	Os11g0517200	osa-miR812p	3	-1	1	24	1645	1669	GACGGACGAUUAAA-GUUGGGCAUG	UGUGUCCAACGUUUGAUUGUCCGUC	Cleavage	cDNA|expressed protein
osmir432	Os01g0306100	osa-miR168a-5p	3	-1	1	21	583	603	UCGCUUGGUGCAGAUCGGGAC	GGCUCGGUCUGCACCGAUCGA	Cleavage	cDNA|expressed protein
osmir432	Os01g0355400	osa-miR168a-5p	3	-1	1	21	1081	1101	UCGCUUGGUGCAGAUCGGGAC	ACCCUGGUCUCCGCCAAGCGA	Translation	cDNA|expressed protein
osmir432	Os02g0129700	osa-miR168a-5p	3	-1	1	21	176	196	UCGCUUGGUGCAGAUCGGGAC	AUCCCGCCUUGCACCAAGUGA	Cleavage	cDNA|expressed protein
osmir432	Os02g0831600	osa-miR168a-5p	3	-1	1	21	445	465	UCGCUUGGUGCAGAUCGGGAC	CUCCCGAGCUGCGCCAAGCAA	Cleavage	cDNA|PINHEAD, putative, expressed
osmir432	Os03g0687000	osa-miR168a-5p	3	-1	1	21	1806	1826	UCGCUUGGUGCAGAUCGGGAC	UUCAUGAUCUGCGCCAAGUGG	Cleavage	cDNA|peptide transporter PTR2, putative, expressed
osmir432	Os03g0687000	osa-miR168a-5p	3	-1	1	21	1904	1924	UCGCUUGGUGCAGAUCGGGAC	UUCAUGAUCUGCGCCAAGUGG	Cleavage	cDNA|peptide transporter PTR2, putative, expressed
osmir432	Os08g0494200	osa-miR168a-5p	3	-1	1	21	337	357	UCGCUUGGUGCAGAUCGGGAC	CUCGCGCUCUGCGCCAAGCGG	Cleavage	cDNA|pentatricopeptide, putative, expressed
osmir432	Os08g0494350	osa-miR168a-5p	3	-1	1	21	337	357	UCGCUUGGUGCAGAUCGGGAC	CUCGCGCUCUGCGCCAAGCGG	Cleavage	cDNA|pentatricopeptide, putative, expressed
osmir432	Os09g0115400	osa-miR168a-5p	3	-1	1	21	2381	2401	UCGCUUGGUGCAGAUCGGGAC	GUCUUGAUCUGCACCAAAUGA	Cleavage	cDNA|polyadenylate-binding protein, putative, expressed
osmir551	Os01g0870100	osa-miR169p	3	-1	1	22	653	674	UAGCCAAGGACAAACUUGCCGG	GUCAUAAGUUUUUCCUUGGCUA	Translation	cDNA|ion channel DMI1, chloroplast precursor, putative, expressed
osmir551	Os01g0870100	osa-miR169p	3	-1	1	22	653	674	UAGCCAAGGACAAACUUGCCGG	GUCAUAAGUUUUUCCUUGGCUA	Translation	cDNA|ion channel DMI1, chloroplast precursor, putative, expressed
osmir551	Os04g0615800	osa-miR169p	3	-1	1	22	1064	1085	UAGCCAAGGACAAACUUGCCGG	UCGGCAAGAUUGUCCUUGGUCA	Cleavage	cDNA|PAZ domain-containing protein, putative, expressed
osmir551	Os10g0385451	osa-miR169p	3	-1	1	22	634	655	UAGCCAAGGACAAACUUGCCGG	GAUGCUGCUUUGUCUUUGGCUA	Cleavage	cDNA|retrotransposon protein, putative, unclassified, expressed
osmir732	Os01g0264400	osa-miR818b	3	-1	1	22	546	567	AAUCCCUUAUAUUAUGGGACGG	CCGUCCUACAAUAUAAGAGAUU	Cleavage	cDNA|expressed protein
osmir732	Os01g0785700	osa-miR818b	3	-1	1	22	1825	1846	AAUCCCUUAUAUUAUGGGACGG	CCGUUCCAAAAUAUAAAGGAUU	Cleavage	cDNA|pentatricopeptide containing protein, putative, expressed
osmir732	Os02g0699700	osa-miR818b	3	-1	1	22	2719	2740	AAUCCCUUAUAUUAUGGGACGG	UGGACCCAUGGUAUAGGGGGUU	Cleavage	cDNA|DNA topoisomerase 2, putative, expressed
osmir732	Os03g0376350	osa-miR818b	3	-1	1	22	1597	1618	AAUCCCUUAUAUUAUGGGACGG	UUGUUACAUAAUAUAAGAGAUU	Cleavage	cDNA|expressed protein
osmir732	Os03g0747300	osa-miR818b	3	-1	1	22	1366	1387	AAUCCCUUAUAUUAUGGGACGG	UCGUCUCAAAAUAUAAGGGUUU	Cleavage	cDNA|HTH DNA-binding protein, putative, expressed
osmir732	Os03g0747300	osa-miR818b	3	-1	1	22	1361	1382	AAUCCCUUAUAUUAUGGGACGG	UCGUCUCAAAAUAUAAGGGUUU	Cleavage	cDNA|HTH DNA-binding protein, putative, expressed
osmir732	Os03g0747300	osa-miR818b	3	-1	1	22	1400	1421	AAUCCCUUAUAUUAUGGGACGG	UCGUCUCAAAAUAUAAGGGUUU	Cleavage	cDNA|HTH DNA-binding protein, putative, expressed
osmir732	Os04g0451200	osa-miR818b	3	-1	1	22	1602	1623	AAUCCCUUAUAUUAUGGGACGG	CCCUCCCAUAAUACAAGAGAUU	Cleavage	cDNA|cytokinin-O-glucosyltransferase 2, putative, expressed
osmir732	Os05g0511400	osa-miR818b	3	-1	1	22	2570	2592	AAUCCC-UUAUAUUAUGGGACGG	CCGUCCCAUAAUAUAAAGGGAUU	Cleavage	cDNA|AGC_AGC_other_NDRh_TRCd.2 - ACG kinases include homologs to PKA, PKG and PKC, expressed
osmir732	Os07g0144732	osa-miR818b	3	-1	1	22	840	861	AAUCCCUUAUAUUAUGGGACGG	CCGUCCUAAAAUAUAAUGGAUU	Cleavage	cDNA|expressed protein
osmir732	Os07g0194950	osa-miR818b	3	-1	1	22	2541	2562	AAUCCCUUAUAUUAUGGGACGG	AUGUUCCAUAAUAUAAGGCAUG	Cleavage	cDNA|expressed protein
osmir732	Os07g0489950	osa-miR818b	3	-1	1	22	1741	1762	AAUCCCUUAUAUUAUGGGACGG	CCAUCUCACAAUAUAAGCGAUU	Cleavage	cDNA|indole-3-acetate beta-glucosyltransferase, putative, expressed
osmir732	Os07g0681700	osa-miR818b	3	-1	1	22	2863	2884	AAUCCCUUAUAUUAUGGGACGG	CCGUCCUAAAAUAUAAGAGAUU	Cleavage	cDNA|glycosyl transferase, family 8, putative, expressed
osmir732	Os08g0483200	osa-miR818b	3	-1	1	22	3194	3215	AAUCCCUUAUAUUAUGGGACGG	CCGUCCCAUAAUAUAAGUUAUU	Cleavage	cDNA|RNA recognition motif containing protein, putative, expressed
osmir732	Os08g0483200	osa-miR818b	3	-1	1	22	3072	3093	AAUCCCUUAUAUUAUGGGACGG	CCGUCCCAUAAUAUAAGUUAUU	Cleavage	cDNA|RNA recognition motif containing protein, putative, expressed
osmir732	Os08g0483200	osa-miR818b	3	-1	1	22	3553	3574	AAUCCCUUAUAUUAUGGGACGG	CCGUCCCAUAAUAUAAGUUAUU	Cleavage	cDNA|RNA recognition motif containing protein, putative, expressed
osmir732	Os08g0522300	osa-miR818b	3	-1	1	22	686	707	AAUCCCUUAUAUUAUGGGACGG	CCGUCCCACAGUAUAAGGAAUU	Cleavage	cDNA|expressed protein
osmir732	Os09g0542200	osa-miR818b	3	-1	1	22	1098	1119	AAUCCCUUAUAUUAUGGGACGG	CCGUCCCAUAAUAUAAAAGAUU	Cleavage	cDNA|expressed protein
osmir732	Os09g0542200	osa-miR818b	3	-1	1	22	1213	1234	AAUCCCUUAUAUUAUGGGACGG	CCGUCCCAUAAUAUAAAAGAUU	Cleavage	cDNA|expressed protein
osmir498	Os01g0264400	osa-miR818c	3	-1	1	22	546	567	AAUCCCUUAUAUUAUGGGACGG	CCGUCCUACAAUAUAAGAGAUU	Cleavage	cDNA|expressed protein
osmir498	Os01g0785700	osa-miR818c	3	-1	1	22	1825	1846	AAUCCCUUAUAUUAUGGGACGG	CCGUUCCAAAAUAUAAAGGAUU	Cleavage	cDNA|pentatricopeptide containing protein, putative, expressed
osmir498	Os02g0699700	osa-miR818c	3	-1	1	22	2719	2740	AAUCCCUUAUAUUAUGGGACGG	UGGACCCAUGGUAUAGGGGGUU	Cleavage	cDNA|DNA topoisomerase 2, putative, expressed
osmir498	Os03g0376350	osa-miR818c	3	-1	1	22	1597	1618	AAUCCCUUAUAUUAUGGGACGG	UUGUUACAUAAUAUAAGAGAUU	Cleavage	cDNA|expressed protein
osmir498	Os03g0747300	osa-miR818c	3	-1	1	22	1366	1387	AAUCCCUUAUAUUAUGGGACGG	UCGUCUCAAAAUAUAAGGGUUU	Cleavage	cDNA|HTH DNA-binding protein, putative, expressed
osmir498	Os03g0747300	osa-miR818c	3	-1	1	22	1361	1382	AAUCCCUUAUAUUAUGGGACGG	UCGUCUCAAAAUAUAAGGGUUU	Cleavage	cDNA|HTH DNA-binding protein, putative, expressed
osmir498	Os03g0747300	osa-miR818c	3	-1	1	22	1400	1421	AAUCCCUUAUAUUAUGGGACGG	UCGUCUCAAAAUAUAAGGGUUU	Cleavage	cDNA|HTH DNA-binding protein, putative, expressed
osmir498	Os04g0451200	osa-miR818c	3	-1	1	22	1602	1623	AAUCCCUUAUAUUAUGGGACGG	CCCUCCCAUAAUACAAGAGAUU	Cleavage	cDNA|cytokinin-O-glucosyltransferase 2, putative, expressed
osmir498	Os05g0511400	osa-miR818c	3	-1	1	22	2570	2592	AAUCCC-UUAUAUUAUGGGACGG	CCGUCCCAUAAUAUAAAGGGAUU	Cleavage	cDNA|AGC_AGC_other_NDRh_TRCd.2 - ACG kinases include homologs to PKA, PKG and PKC, expressed
osmir498	Os07g0144732	osa-miR818c	3	-1	1	22	840	861	AAUCCCUUAUAUUAUGGGACGG	CCGUCCUAAAAUAUAAUGGAUU	Cleavage	cDNA|expressed protein
osmir498	Os07g0194950	osa-miR818c	3	-1	1	22	2541	2562	AAUCCCUUAUAUUAUGGGACGG	AUGUUCCAUAAUAUAAGGCAUG	Cleavage	cDNA|expressed protein
osmir498	Os07g0489950	osa-miR818c	3	-1	1	22	1741	1762	AAUCCCUUAUAUUAUGGGACGG	CCAUCUCACAAUAUAAGCGAUU	Cleavage	cDNA|indole-3-acetate beta-glucosyltransferase, putative, expressed
osmir498	Os07g0681700	osa-miR818c	3	-1	1	22	2863	2884	AAUCCCUUAUAUUAUGGGACGG	CCGUCCUAAAAUAUAAGAGAUU	Cleavage	cDNA|glycosyl transferase, family 8, putative, expressed
osmir498	Os08g0483200	osa-miR818c	3	-1	1	22	3194	3215	AAUCCCUUAUAUUAUGGGACGG	CCGUCCCAUAAUAUAAGUUAUU	Cleavage	cDNA|RNA recognition motif containing protein, putative, expressed
osmir498	Os08g0483200	osa-miR818c	3	-1	1	22	3072	3093	AAUCCCUUAUAUUAUGGGACGG	CCGUCCCAUAAUAUAAGUUAUU	Cleavage	cDNA|RNA recognition motif containing protein, putative, expressed
osmir498	Os08g0483200	osa-miR818c	3	-1	1	22	3553	3574	AAUCCCUUAUAUUAUGGGACGG	CCGUCCCAUAAUAUAAGUUAUU	Cleavage	cDNA|RNA recognition motif containing protein, putative, expressed
osmir498	Os08g0522300	osa-miR818c	3	-1	1	22	686	707	AAUCCCUUAUAUUAUGGGACGG	CCGUCCCACAGUAUAAGGAAUU	Cleavage	cDNA|expressed protein
osmir498	Os09g0542200	osa-miR818c	3	-1	1	22	1098	1119	AAUCCCUUAUAUUAUGGGACGG	CCGUCCCAUAAUAUAAAAGAUU	Cleavage	cDNA|expressed protein
osmir498	Os09g0542200	osa-miR818c	3	-1	1	22	1213	1234	AAUCCCUUAUAUUAUGGGACGG	CCGUCCCAUAAUAUAAAAGAUU	Cleavage	cDNA|expressed protein
osmir509	Os01g0264400	osa-miR818d	3	-1	1	22	546	567	AAUCCCUUAUAUUAUGGGACGG	CCGUCCUACAAUAUAAGAGAUU	Cleavage	cDNA|expressed protein
osmir509	Os01g0785700	osa-miR818d	3	-1	1	22	1825	1846	AAUCCCUUAUAUUAUGGGACGG	CCGUUCCAAAAUAUAAAGGAUU	Cleavage	cDNA|pentatricopeptide containing protein, putative, expressed
osmir509	Os02g0699700	osa-miR818d	3	-1	1	22	2719	2740	AAUCCCUUAUAUUAUGGGACGG	UGGACCCAUGGUAUAGGGGGUU	Cleavage	cDNA|DNA topoisomerase 2, putative, expressed
osmir509	Os03g0376350	osa-miR818d	3	-1	1	22	1597	1618	AAUCCCUUAUAUUAUGGGACGG	UUGUUACAUAAUAUAAGAGAUU	Cleavage	cDNA|expressed protein
osmir509	Os03g0747300	osa-miR818d	3	-1	1	22	1366	1387	AAUCCCUUAUAUUAUGGGACGG	UCGUCUCAAAAUAUAAGGGUUU	Cleavage	cDNA|HTH DNA-binding protein, putative, expressed
osmir509	Os03g0747300	osa-miR818d	3	-1	1	22	1361	1382	AAUCCCUUAUAUUAUGGGACGG	UCGUCUCAAAAUAUAAGGGUUU	Cleavage	cDNA|HTH DNA-binding protein, putative, expressed
osmir509	Os03g0747300	osa-miR818d	3	-1	1	22	1400	1421	AAUCCCUUAUAUUAUGGGACGG	UCGUCUCAAAAUAUAAGGGUUU	Cleavage	cDNA|HTH DNA-binding protein, putative, expressed
osmir509	Os04g0451200	osa-miR818d	3	-1	1	22	1602	1623	AAUCCCUUAUAUUAUGGGACGG	CCCUCCCAUAAUACAAGAGAUU	Cleavage	cDNA|cytokinin-O-glucosyltransferase 2, putative, expressed
osmir509	Os05g0511400	osa-miR818d	3	-1	1	22	2570	2592	AAUCCC-UUAUAUUAUGGGACGG	CCGUCCCAUAAUAUAAAGGGAUU	Cleavage	cDNA|AGC_AGC_other_NDRh_TRCd.2 - ACG kinases include homologs to PKA, PKG and PKC, expressed
osmir509	Os07g0144732	osa-miR818d	3	-1	1	22	840	861	AAUCCCUUAUAUUAUGGGACGG	CCGUCCUAAAAUAUAAUGGAUU	Cleavage	cDNA|expressed protein
osmir509	Os07g0194950	osa-miR818d	3	-1	1	22	2541	2562	AAUCCCUUAUAUUAUGGGACGG	AUGUUCCAUAAUAUAAGGCAUG	Cleavage	cDNA|expressed protein
osmir509	Os07g0489950	osa-miR818d	3	-1	1	22	1741	1762	AAUCCCUUAUAUUAUGGGACGG	CCAUCUCACAAUAUAAGCGAUU	Cleavage	cDNA|indole-3-acetate beta-glucosyltransferase, putative, expressed
osmir509	Os07g0681700	osa-miR818d	3	-1	1	22	2863	2884	AAUCCCUUAUAUUAUGGGACGG	CCGUCCUAAAAUAUAAGAGAUU	Cleavage	cDNA|glycosyl transferase, family 8, putative, expressed
osmir509	Os08g0483200	osa-miR818d	3	-1	1	22	3194	3215	AAUCCCUUAUAUUAUGGGACGG	CCGUCCCAUAAUAUAAGUUAUU	Cleavage	cDNA|RNA recognition motif containing protein, putative, expressed
osmir509	Os08g0483200	osa-miR818d	3	-1	1	22	3072	3093	AAUCCCUUAUAUUAUGGGACGG	CCGUCCCAUAAUAUAAGUUAUU	Cleavage	cDNA|RNA recognition motif containing protein, putative, expressed
osmir509	Os08g0483200	osa-miR818d	3	-1	1	22	3553	3574	AAUCCCUUAUAUUAUGGGACGG	CCGUCCCAUAAUAUAAGUUAUU	Cleavage	cDNA|RNA recognition motif containing protein, putative, expressed
osmir509	Os08g0522300	osa-miR818d	3	-1	1	22	686	707	AAUCCCUUAUAUUAUGGGACGG	CCGUCCCACAGUAUAAGGAAUU	Cleavage	cDNA|expressed protein
osmir509	Os09g0542200	osa-miR818d	3	-1	1	22	1098	1119	AAUCCCUUAUAUUAUGGGACGG	CCGUCCCAUAAUAUAAAAGAUU	Cleavage	cDNA|expressed protein
osmir509	Os09g0542200	osa-miR818d	3	-1	1	22	1213	1234	AAUCCCUUAUAUUAUGGGACGG	CCGUCCCAUAAUAUAAAAGAUU	Cleavage	cDNA|expressed protein
osmir341	Os01g0264400	osa-miR818e	3	-1	1	22	546	567	AAUCCCUUAUAUUAUGGGACGG	CCGUCCUACAAUAUAAGAGAUU	Cleavage	cDNA|expressed protein
osmir341	Os01g0785700	osa-miR818e	3	-1	1	22	1825	1846	AAUCCCUUAUAUUAUGGGACGG	CCGUUCCAAAAUAUAAAGGAUU	Cleavage	cDNA|pentatricopeptide containing protein, putative, expressed
osmir341	Os02g0699700	osa-miR818e	3	-1	1	22	2719	2740	AAUCCCUUAUAUUAUGGGACGG	UGGACCCAUGGUAUAGGGGGUU	Cleavage	cDNA|DNA topoisomerase 2, putative, expressed
osmir341	Os03g0376350	osa-miR818e	3	-1	1	22	1597	1618	AAUCCCUUAUAUUAUGGGACGG	UUGUUACAUAAUAUAAGAGAUU	Cleavage	cDNA|expressed protein
osmir341	Os03g0747300	osa-miR818e	3	-1	1	22	1366	1387	AAUCCCUUAUAUUAUGGGACGG	UCGUCUCAAAAUAUAAGGGUUU	Cleavage	cDNA|HTH DNA-binding protein, putative, expressed
osmir341	Os03g0747300	osa-miR818e	3	-1	1	22	1361	1382	AAUCCCUUAUAUUAUGGGACGG	UCGUCUCAAAAUAUAAGGGUUU	Cleavage	cDNA|HTH DNA-binding protein, putative, expressed
osmir341	Os03g0747300	osa-miR818e	3	-1	1	22	1400	1421	AAUCCCUUAUAUUAUGGGACGG	UCGUCUCAAAAUAUAAGGGUUU	Cleavage	cDNA|HTH DNA-binding protein, putative, expressed
osmir341	Os04g0451200	osa-miR818e	3	-1	1	22	1602	1623	AAUCCCUUAUAUUAUGGGACGG	CCCUCCCAUAAUACAAGAGAUU	Cleavage	cDNA|cytokinin-O-glucosyltransferase 2, putative, expressed
osmir341	Os05g0511400	osa-miR818e	3	-1	1	22	2570	2592	AAUCCC-UUAUAUUAUGGGACGG	CCGUCCCAUAAUAUAAAGGGAUU	Cleavage	cDNA|AGC_AGC_other_NDRh_TRCd.2 - ACG kinases include homologs to PKA, PKG and PKC, expressed
osmir341	Os07g0144732	osa-miR818e	3	-1	1	22	840	861	AAUCCCUUAUAUUAUGGGACGG	CCGUCCUAAAAUAUAAUGGAUU	Cleavage	cDNA|expressed protein
osmir341	Os07g0194950	osa-miR818e	3	-1	1	22	2541	2562	AAUCCCUUAUAUUAUGGGACGG	AUGUUCCAUAAUAUAAGGCAUG	Cleavage	cDNA|expressed protein
osmir341	Os07g0489950	osa-miR818e	3	-1	1	22	1741	1762	AAUCCCUUAUAUUAUGGGACGG	CCAUCUCACAAUAUAAGCGAUU	Cleavage	cDNA|indole-3-acetate beta-glucosyltransferase, putative, expressed
osmir341	Os07g0681700	osa-miR818e	3	-1	1	22	2863	2884	AAUCCCUUAUAUUAUGGGACGG	CCGUCCUAAAAUAUAAGAGAUU	Cleavage	cDNA|glycosyl transferase, family 8, putative, expressed
osmir341	Os08g0483200	osa-miR818e	3	-1	1	22	3194	3215	AAUCCCUUAUAUUAUGGGACGG	CCGUCCCAUAAUAUAAGUUAUU	Cleavage	cDNA|RNA recognition motif containing protein, putative, expressed
osmir341	Os08g0483200	osa-miR818e	3	-1	1	22	3072	3093	AAUCCCUUAUAUUAUGGGACGG	CCGUCCCAUAAUAUAAGUUAUU	Cleavage	cDNA|RNA recognition motif containing protein, putative, expressed
osmir341	Os08g0483200	osa-miR818e	3	-1	1	22	3553	3574	AAUCCCUUAUAUUAUGGGACGG	CCGUCCCAUAAUAUAAGUUAUU	Cleavage	cDNA|RNA recognition motif containing protein, putative, expressed
osmir341	Os08g0522300	osa-miR818e	3	-1	1	22	686	707	AAUCCCUUAUAUUAUGGGACGG	CCGUCCCACAGUAUAAGGAAUU	Cleavage	cDNA|expressed protein
osmir341	Os09g0542200	osa-miR818e	3	-1	1	22	1098	1119	AAUCCCUUAUAUUAUGGGACGG	CCGUCCCAUAAUAUAAAAGAUU	Cleavage	cDNA|expressed protein
osmir341	Os09g0542200	osa-miR818e	3	-1	1	22	1213	1234	AAUCCCUUAUAUUAUGGGACGG	CCGUCCCAUAAUAUAAAAGAUU	Cleavage	cDNA|expressed protein
osmir336	Os01g0264400	osa-miR818a	3	-1	1	22	546	567	AAUCCCUUAUAUUAUGGGACGG	CCGUCCUACAAUAUAAGAGAUU	Cleavage	cDNA|expressed protein
osmir336	Os01g0785700	osa-miR818a	3	-1	1	22	1825	1846	AAUCCCUUAUAUUAUGGGACGG	CCGUUCCAAAAUAUAAAGGAUU	Cleavage	cDNA|pentatricopeptide containing protein, putative, expressed
osmir336	Os02g0699700	osa-miR818a	3	-1	1	22	2719	2740	AAUCCCUUAUAUUAUGGGACGG	UGGACCCAUGGUAUAGGGGGUU	Cleavage	cDNA|DNA topoisomerase 2, putative, expressed
osmir336	Os03g0376350	osa-miR818a	3	-1	1	22	1597	1618	AAUCCCUUAUAUUAUGGGACGG	UUGUUACAUAAUAUAAGAGAUU	Cleavage	cDNA|expressed protein
osmir336	Os03g0747300	osa-miR818a	3	-1	1	22	1366	1387	AAUCCCUUAUAUUAUGGGACGG	UCGUCUCAAAAUAUAAGGGUUU	Cleavage	cDNA|HTH DNA-binding protein, putative, expressed
osmir336	Os03g0747300	osa-miR818a	3	-1	1	22	1361	1382	AAUCCCUUAUAUUAUGGGACGG	UCGUCUCAAAAUAUAAGGGUUU	Cleavage	cDNA|HTH DNA-binding protein, putative, expressed
osmir336	Os03g0747300	osa-miR818a	3	-1	1	22	1400	1421	AAUCCCUUAUAUUAUGGGACGG	UCGUCUCAAAAUAUAAGGGUUU	Cleavage	cDNA|HTH DNA-binding protein, putative, expressed
osmir336	Os04g0451200	osa-miR818a	3	-1	1	22	1602	1623	AAUCCCUUAUAUUAUGGGACGG	CCCUCCCAUAAUACAAGAGAUU	Cleavage	cDNA|cytokinin-O-glucosyltransferase 2, putative, expressed
osmir336	Os05g0511400	osa-miR818a	3	-1	1	22	2570	2592	AAUCCC-UUAUAUUAUGGGACGG	CCGUCCCAUAAUAUAAAGGGAUU	Cleavage	cDNA|AGC_AGC_other_NDRh_TRCd.2 - ACG kinases include homologs to PKA, PKG and PKC, expressed
osmir336	Os07g0144732	osa-miR818a	3	-1	1	22	840	861	AAUCCCUUAUAUUAUGGGACGG	CCGUCCUAAAAUAUAAUGGAUU	Cleavage	cDNA|expressed protein
osmir336	Os07g0194950	osa-miR818a	3	-1	1	22	2541	2562	AAUCCCUUAUAUUAUGGGACGG	AUGUUCCAUAAUAUAAGGCAUG	Cleavage	cDNA|expressed protein
osmir336	Os07g0489950	osa-miR818a	3	-1	1	22	1741	1762	AAUCCCUUAUAUUAUGGGACGG	CCAUCUCACAAUAUAAGCGAUU	Cleavage	cDNA|indole-3-acetate beta-glucosyltransferase, putative, expressed
osmir336	Os07g0681700	osa-miR818a	3	-1	1	22	2863	2884	AAUCCCUUAUAUUAUGGGACGG	CCGUCCUAAAAUAUAAGAGAUU	Cleavage	cDNA|glycosyl transferase, family 8, putative, expressed
osmir336	Os08g0483200	osa-miR818a	3	-1	1	22	3194	3215	AAUCCCUUAUAUUAUGGGACGG	CCGUCCCAUAAUAUAAGUUAUU	Cleavage	cDNA|RNA recognition motif containing protein, putative, expressed
osmir336	Os08g0483200	osa-miR818a	3	-1	1	22	3072	3093	AAUCCCUUAUAUUAUGGGACGG	CCGUCCCAUAAUAUAAGUUAUU	Cleavage	cDNA|RNA recognition motif containing protein, putative, expressed
osmir336	Os08g0483200	osa-miR818a	3	-1	1	22	3553	3574	AAUCCCUUAUAUUAUGGGACGG	CCGUCCCAUAAUAUAAGUUAUU	Cleavage	cDNA|RNA recognition motif containing protein, putative, expressed
osmir336	Os08g0522300	osa-miR818a	3	-1	1	22	686	707	AAUCCCUUAUAUUAUGGGACGG	CCGUCCCACAGUAUAAGGAAUU	Cleavage	cDNA|expressed protein
osmir336	Os09g0542200	osa-miR818a	3	-1	1	22	1098	1119	AAUCCCUUAUAUUAUGGGACGG	CCGUCCCAUAAUAUAAAAGAUU	Cleavage	cDNA|expressed protein
osmir336	Os09g0542200	osa-miR818a	3	-1	1	22	1213	1234	AAUCCCUUAUAUUAUGGGACGG	CCGUCCCAUAAUAUAAAAGAUU	Cleavage	cDNA|expressed protein
osmir673	Os01g0144500	osa-miR2925	3	-1	1	19	565	583	UGGCGGCCGCGGGCUUCGU	GCGGAGCCCGCCGCCGCCG	Cleavage	cDNA|ubiquitin fusion degradation protein, putative, expressed
osmir673	Os01g0635550	osa-miR2925	3	-1	1	19	4175	4193	UGGCGGCCGCGGGCUUCGU	GCGCGGCCUGCGGCUGCCA	Cleavage	cDNA|retrotransposon protein, putative, unclassified, expressed
osmir673	Os01g0635600	osa-miR2925	3	-1	1	19	4175	4193	UGGCGGCCGCGGGCUUCGU	GCGCGGCCUGCGGCUGCCA	Cleavage	cDNA|retrotransposon protein, putative, unclassified, expressed
osmir673	Os01g0675800	osa-miR2925	3	-1	1	19	595	613	UGGCGGCCGCGGGCUUCGU	CCGGAGCCCGCGGGCGCCA	Cleavage	cDNA|no apical meristem protein, putative, expressed
osmir673	Os01g0905200	osa-miR2925	3	-1	1	19	278	296	UGGCGGCCGCGGGCUUCGU	GCGGCGUCCGCGGCCGCCG	Cleavage	cDNA|transposon protein, putative, unclassified, expressed
osmir673	Os02g0158800	osa-miR2925	3	-1	1	19	12	30	UGGCGGCCGCGGGCUUCGU	CCGUGGCCCGUGGCCGCCA	Cleavage	cDNA|growth regulator related protein, putative, expressed
osmir673	Os02g0735100	osa-miR2925	3	-1	1	19	278	296	UGGCGGCCGCGGGCUUCGU	CCGAAGCCCGCCGCCGCCG	Cleavage	cDNA|peptidase, putative, expressed
osmir673	Os02g0750400	osa-miR2925	3	-1	1	19	120	138	UGGCGGCCGCGGGCUUCGU	AUCGAGCCCGUGGCCGCCG	Cleavage	cDNA|PPR repeat domain containing protein, putative, expressed
osmir673	Os02g0812000	osa-miR2925	3	-1	1	19	828	846	UGGCGGCCGCGGGCUUCGU	ACGACGCGCGCGGCCGCUA	Cleavage	cDNA|cinnamoyl CoA reductase, putative, expressed
osmir673	Os02g0831100	osa-miR2925	3	-1	1	19	141	159	UGGCGGCCGCGGGCUUCGU	AAGAAGCCCGCCGCCGCCG	Cleavage	cDNA|zinc finger C-x8-C-x5-C-x3-H type family protein, expressed
osmir673	Os03g0136500	osa-miR2925	3	-1	1	19	390	408	UGGCGGCCGCGGGCUUCGU	GCGACGCCUGCGGCCGCCU	Cleavage	cDNA|protein-methionine-S-oxide reductase, putative, expressed
osmir673	Os03g0259700	osa-miR2925	3	-1	1	19	135	153	UGGCGGCCGCGGGCUUCGU	CUGACGCCCGCGGCCGCCG	Cleavage	cDNA|GA17271-PA, putative, expressed
osmir673	Os03g0282900	osa-miR2925	3	-1	1	19	137	155	UGGCGGCCGCGGGCUUCGU	ACGAGGCUCGCGGCAGCCG	Cleavage	cDNA|nucleotide binding protein, putative, expressed
osmir673	Os03g0408600	osa-miR2925	3	-1	1	19	622	640	UGGCGGCCGCGGGCUUCGU	ACGGCGUUCGCGGCCGCCG	Cleavage	cDNA|nodulation-signaling pathway 1 protein, putative, expressed
osmir673	Os03g0708600	osa-miR2925	3	-1	1	19	49	67	UGGCGGCCGCGGGCUUCGU	ACGAAUCCCGCCGCCGCCG	Cleavage	cDNA|transposon protein, putative, CACTA, En/Spm sub-class, expressed
osmir673	Os03g0708600	osa-miR2925	3	-1	1	19	49	67	UGGCGGCCGCGGGCUUCGU	ACGAAUCCCGCCGCCGCCG	Cleavage	cDNA|transposon protein, putative, CACTA, En/Spm sub-class, expressed
osmir673	Os03g0708600	osa-miR2925	3	-1	1	19	36	54	UGGCGGCCGCGGGCUUCGU	ACGAAUCCCGCCGCCGCCG	Cleavage	cDNA|transposon protein, putative, CACTA, En/Spm sub-class, expressed
osmir673	Os03g0708600	osa-miR2925	3	-1	1	19	36	54	UGGCGGCCGCGGGCUUCGU	ACGAAUCCCGCCGCCGCCG	Cleavage	cDNA|transposon protein, putative, CACTA, En/Spm sub-class, expressed
osmir673	Os04g0301700	osa-miR2925	3	-1	1	19	473	491	UGGCGGCCGCGGGCUUCGU	GCCGAGCUCGCGGCCGCCG	Cleavage	cDNA|xylosyltransferase, putative, expressed
osmir673	Os04g0405900	osa-miR2925	3	-1	1	19	354	372	UGGCGGCCGCGGGCUUCGU	GCGGAGCCUGUGGCCGCUG	Cleavage	cDNA|expressed protein
osmir673	Os04g0641200	osa-miR2925	3	-1	1	19	1430	1448	UGGCGGCCGCGGGCUUCGU	AAGGAGCCCGCGGCCGUUG	Cleavage	cDNA|pectinesterase, putative, expressed
osmir673	Os04g0665200	osa-miR2925	3	-1	1	19	431	449	UGGCGGCCGCGGGCUUCGU	ACGAGUCCCGCGGCCGCGA	Cleavage	cDNA|jasmonate O-methyltransferase, putative, expressed
osmir673	Os05g0376600	osa-miR2925	3	-1	1	19	150	168	UGGCGGCCGCGGGCUUCGU	GCGAAGCCCGCGGCCGCGG	Cleavage	cDNA|acetyltransferase, GNAT family, putative, expressed
osmir673	Os05g0586500	osa-miR2925	3	-1	1	19	496	514	UGGCGGCCGCGGGCUUCGU	GCGAGGCCCACGGCCGCCG	Translation	cDNA|transmembrane amino acid transporter protein, putative, expressed
osmir673	Os06g0101100	osa-miR2925	3	-1	1	19	245	263	UGGCGGCCGCGGGCUUCGU	UCGACGCCUGCGGCCGCCG	Cleavage	cDNA|expressed protein
osmir673	Os06g0244200	osa-miR2925	3	-1	1	19	205	223	UGGCGGCCGCGGGCUUCGU	GCGGAGCUCGAGGCCGCCA	Cleavage	cDNA|expressed protein
osmir673	Os07g0194100	osa-miR2925	3	-1	1	19	1323	1341	UGGCGGCCGCGGGCUUCGU	ACGACGACCGCGGCCGCUA	Cleavage	cDNA|CAMK_KIN1/SNF1/Nim1_like_AMPKh.1 - CAMK includes calcium/calmodulin depedent protein kinases, expressed
osmir673	Os07g0236700	osa-miR2925	3	-1	1	19	474	492	UGGCGGCCGCGGGCUUCGU	AAGAAGCCCGCCGCCGCCG	Cleavage	cDNA|dof zinc finger domain containing protein, putative, expressed
osmir673	Os08g0235800	osa-miR2925	3	-1	1	19	475	493	UGGCGGCCGCGGGCUUCGU	ACGCAGCCGGCGGCCGCCG	Translation	cDNA|WRKY25, expressed
osmir673	Os08g0235800	osa-miR2925	3	-1	1	19	473	491	UGGCGGCCGCGGGCUUCGU	ACGCAGCCGGCGGCCGCCG	Translation	cDNA|WRKY25, expressed
osmir673	Os08g0240000	osa-miR2925	3	-1	1	19	112	130	UGGCGGCCGCGGGCUUCGU	ACGGAGCUCGCCGCCGCCG	Cleavage	cDNA|flavonol sulfotransferase, putative, expressed
osmir673	Os09g0295000	osa-miR2925	3	-1	1	19	151	169	UGGCGGCCGCGGGCUUCGU	ACCAAGCCCGCCGCCGCCG	Cleavage	cDNA|no apical meristem protein, putative, expressed
osmir673	Os09g0416300	osa-miR2925	3	-1	1	19	547	565	UGGCGGCCGCGGGCUUCGU	GCGGAGCCUGCGGUCGCUG	Cleavage	cDNA|expressed protein
osmir673	Os10g0372700	osa-miR2925	3	-1	1	19	404	422	UGGCGGCCGCGGGCUUCGU	ACGAGGCUCGUCGCCGCCA	Cleavage	cDNA|expressed protein
osmir673	Os10g0499400	osa-miR2925	3	-1	1	19	818	836	UGGCGGCCGCGGGCUUCGU	ACGGAGACCGCGGUCGCCG	Cleavage	cDNA|cystathionin beta synthase protein, putative, expressed
osmir673	Os10g0499400	osa-miR2925	3	-1	1	19	371	389	UGGCGGCCGCGGGCUUCGU	ACGGAGACCGCGGUCGCCG	Cleavage	cDNA|cystathionin beta synthase protein, putative, expressed
osmir673	Os11g0230700	osa-miR2925	3	-1	1	19	889	907	UGGCGGCCGCGGGCUUCGU	ACGCGGCUCGUGGUCGCCA	Cleavage	cDNA|serpin domain containing protein, putative, expressed
osmir673	Os11g0298000	osa-miR2925	3	-1	1	19	190	208	UGGCGGCCGCGGGCUUCGU	ACGGAGGCCGCGGCUGCCG	Cleavage	cDNA|transmembrane amino acid transporter protein, putative, expressed
osmir673	Os11g0483000	osa-miR2925	3	-1	1	19	685	703	UGGCGGCCGCGGGCUUCGU	GCGGCGCCCGUGGCCGCCG	Cleavage	cDNA|cytochrome P450, putative, expressed
osmir32	Os01g0107000	osa-miR5788	3	-1	1	21	1774	1794	UGGAUGUGACAUACUCUAGUA	UUCUAGGAUAUGUCACGUUUA	Cleavage	cDNA|pex14, putative, expressed
osmir32	Os01g0107000	osa-miR5788	3	-1	1	21	1771	1791	UGGAUGUGACAUACUCUAGUA	UUCUAGGAUAUGUCACGUUUA	Cleavage	cDNA|pex14, putative, expressed
osmir32	Os02g0160400	osa-miR5788	3	-1	1	21	1909	1929	UGGAUGUGACAUACUCUAGUA	AUCUAGAUUAUGUUGUAUCUA	Cleavage	cDNA|transporter family protein, putative, expressed
osmir32	Os03g0307800	osa-miR5788	1.5	-1	1	21	3192	3212	UGGAUGUGACAUACUCUAGUA	UACUAGAAUAUGUCACAUCUA	Cleavage	cDNA|SET domain containing protein, expressed
osmir32	Os03g0307800	osa-miR5788	3	-1	1	21	3229	3249	UGGAUGUGACAUACUCUAGUA	AUAUGGGAUAUGUCACAUCCA	Cleavage	cDNA|SET domain containing protein, expressed
osmir32	Os04g0512300	osa-miR5788	3	-1	1	21	1614	1634	UGGAUGUGACAUACUCUAGUA	UAUUAAAAUGUGUCACAUCCA	Cleavage	cDNA|ARPC2B, putative, expressed
osmir32	Os04g0512300	osa-miR5788	3	-1	1	21	1742	1762	UGGAUGUGACAUACUCUAGUA	UAUUAAAAUGUGUCACAUCCA	Cleavage	cDNA|ARPC2B, putative, expressed
osmir32	Os04g0512300	osa-miR5788	3	-1	1	21	1534	1554	UGGAUGUGACAUACUCUAGUA	UAUUAAAAUGUGUCACAUCCA	Cleavage	cDNA|ARPC2B, putative, expressed
osmir32	Os04g0512300	osa-miR5788	3	-1	1	21	1619	1639	UGGAUGUGACAUACUCUAGUA	UAUUAAAAUGUGUCACAUCCA	Cleavage	cDNA|ARPC2B, putative, expressed
osmir32	Os04g0630600	osa-miR5788	3	-1	1	21	1210	1230	UGGAUGUGACAUACUCUAGUA	UACUAAGAUAUGUCACAUUCA	Cleavage	cDNA|3-beta hydroxysteroid dehydrogenase/isomerase family protein, putative, expressed
osmir32	Os06g0164900	osa-miR5788	3	-1	1	21	882	902	UGGAUGUGACAUACUCUAGUA	CUCUAGAGUAUGUCAAAUGCA	Cleavage	cDNA|receptor-like protein kinase, putative, expressed
osmir32	Os07g0681700	osa-miR5788	3	-1	1	21	1199	1219	UGGAUGUGACAUACUCUAGUA	CAUUAGAGUAUUUCACAUCCU	Translation	cDNA|glycosyl transferase, family 8, putative, expressed
osmir32	Os08g0130600	osa-miR5788	3	-1	1	21	2903	2923	UGGAUGUGACAUACUCUAGUA	UGUUAGAGUGUUUUACAUCCA	Translation	cDNA|BTBN17 - Bric-a-Brac, Tramtrack, Broad Complex BTB domain with non-phototropic hypocotyl 3 NPH3 and coiled-coil domains, expressed
osmir32	Os09g0123500	osa-miR5788	3	-1	1	21	1578	1598	UGGAUGUGACAUACUCUAGUA	AAUUAGGAUAUGUCACAUCUG	Cleavage	cDNA|ankyrin, putative, expressed
osmir32	Os11g0433200	osa-miR5788	3	-1	1	21	2013	2033	UGGAUGUGACAUACUCUAGUA	UACUAGGAUAUGUCCCAUCCA	Cleavage	cDNA|signal peptide peptidase-like 2B, putative, expressed
osmir32	Os11g0433200	osa-miR5788	3	-1	1	21	2212	2232	UGGAUGUGACAUACUCUAGUA	UACUAGGAUAUGUCCCAUCCA	Cleavage	cDNA|signal peptide peptidase-like 2B, putative, expressed
osmir32	Os12g0105800	osa-miR5788	3	-1	1	21	2160	2180	UGGAUGUGACAUACUCUAGUA	UACUAGAAUACGUCACAUCUA	Translation	cDNA|MRH1, putative, expressed
osmir32	Os12g0105800	osa-miR5788	3	-1	1	21	2080	2100	UGGAUGUGACAUACUCUAGUA	UACUAGAAUACGUCACAUCUA	Translation	cDNA|MRH1, putative, expressed
osmir32	Os12g0105800	osa-miR5788	3	-1	1	21	2353	2373	UGGAUGUGACAUACUCUAGUA	UACUAGAAUACGUCACAUCUA	Translation	cDNA|MRH1, putative, expressed
osmir32	Os12g0105800	osa-miR5788	3	-1	1	21	2305	2325	UGGAUGUGACAUACUCUAGUA	UACUAGAAUACGUCACAUCUA	Translation	cDNA|MRH1, putative, expressed
osmir72	Os03g0589400	osa-miR535-5p	3	-1	1	21	900	920	UGACAACGAGAGAGAGCACGC	AUGUGCUCUUUUUUUUUGUCA	Cleavage	cDNA|expressed protein
osmir72	Os04g0563700	osa-miR535-5p	3	-1	1	21	1240	1260	UGACAACGAGAGAGAGCACGC	AUGUGCUCUCACUCGUUGCCA	Translation	cDNA|cyclin, putative, expressed
osmir149	Os02g0663300	osa-miR164c	3	-1	1	21	3011	3030	UGGAGAAGCAGGGUACGUGCA	UGCA-GUACCCUGUUUUUCCA	Cleavage	cDNA|WD domain containing protein, putative, expressed
osmir149	Os09g0535400	osa-miR164c	3	-1	1	21	802	822	UGGAGAAGCAGGGUACGUGCA	GACACGUACCCUGUCUCUCCU	Cleavage	cDNA|expressed protein
osmir149	Os11g0673100	osa-miR164c	3	-1	1	21	245	265	UGGAGAAGCAGGGUACGUGCA	CGCACGUCCUCUGCUUCGCCA	Cleavage	cDNA|seed maturation protein PM27, putative, expressed
osmir149	Os12g0480000	osa-miR164c	3	-1	1	21	1038	1058	UGGAGAAGCAGGGUACGUGCA	UCUACGUCUUCUGCUUCUCUA	Cleavage	cDNA|DHHC zinc finger domain containing protein, expressed
osmir666	Os03g0337000	osa-miR814b	3	-1	1	22	510	531	CACUUCAUAGUACAACGAAUCU	CCCUUCGUUGUAUUAUCAAGUA	Cleavage	cDNA|THION28 - Plant thionin family protein precursor, expressed
osmir422	Os03g0363400	osa-miR812o-5p	3	-1	1	21	1663	1683	CGUGUUCAACGUUUGACUGUC	AAUGGUUAAACGUGGAACACG	Cleavage	cDNA|expressed protein
osmir422	Os03g0363400	osa-miR812o-5p	3	-1	1	21	1768	1788	CGUGUUCAACGUUUGACUGUC	AAUGGUUAAACGUGGAACACG	Cleavage	cDNA|expressed protein
osmir422	Os03g0835800	osa-miR812o-5p	3	-1	1	21	2351	2371	CGUGUUCAACGUUUGACUGUC	GACGGUUAAACGAUGGACACG	Cleavage	cDNA|kelch motif family protein, putative, expressed
osmir422	Os03g0835800	osa-miR812o-5p	3	-1	1	21	2756	2776	CGUGUUCAACGUUUGACUGUC	GACGGUUAAACGAUGGACACG	Cleavage	cDNA|kelch motif family protein, putative, expressed
osmir422	Os06g0103500	osa-miR812o-5p	3	-1	1	21	369	389	CGUGUUCAACGUUUGACUGUC	CGCAGUUCGACGUUGAACACA	Cleavage	cDNA|acyl-coenzyme A oxidase 1.2, peroxisomal, putative, expressed
osmir422	Os08g0162066	osa-miR812o-5p	3	-1	1	21	1507	1527	CGUGUUCAACGUUUGACUGUC	AAUGGUCAAACGUUAGACACG	Cleavage	cDNA|expressed protein
osmir445	Os01g0369300	osa-miR5147	3	-1	1	21	1094	1114	ACAACUCUUGUGGAUGGAGGG	AGCUGCAUCCAUAAGGGUUGC	Cleavage	cDNA|potassium transporter, putative, expressed
osmir445	Os03g0100500	osa-miR5147	3	-1	1	21	3998	4018	ACAACUCUUGUGGAUGGAGGG	UCCUUCAUUCACGGGAGUUGG	Cleavage	cDNA|RNA methyltransferase, TrmH family protein, putative, expressed
osmir445	Os06g0655200	osa-miR5147	3	-1	1	21	396	416	ACAACUCUUGUGGAUGGAGGG	GGCUCUGUCUACAAGAGUGGU	Cleavage	cDNA|pollen allergen, putative, expressed
osmir445	Os09g0423600	osa-miR5147	3	-1	1	21	923	943	ACAACUCUUGUGGAUGGAGGG	GAUUCCGUUCACAACAGUUGU	Cleavage	cDNA|monogalactosyldiacylglycerol synthase, putative, expressed
osmir445	Os10g0135300	osa-miR5147	3	-1	1	21	1127	1147	ACAACUCUUGUGGAUGGAGGG	CCCCCCAUCCACAGGAUUUGU	Cleavage	cDNA|OsFBX358 - F-box domain containing protein, expressed
osmir64	Os03g0337000	osa-miR814c	3	-1	1	22	510	531	CACUUCAUAGUACAACGAAUCU	CCCUUCGUUGUAUUAUCAAGUA	Cleavage	cDNA|THION28 - Plant thionin family protein precursor, expressed
osmir257	Os03g0337000	osa-miR814a	3	-1	1	22	510	531	CACUUCAUAGUACAACGAAUCU	CCCUUCGUUGUAUUAUCAAGUA	Cleavage	cDNA|THION28 - Plant thionin family protein precursor, expressed
osmir263	Os01g0519600	osa-miR5073	3	-1	1	23	26	48	GUUUGGUGAAUCGGAAACUAUUU	UCAAGGUUUCUGGUUCGCUGAAC	Cleavage	cDNA|expressed protein
osmir263	Os02g0621100	osa-miR5073	3	-1	1	23	1763	1785	GUUUGGUGAAUCGGAAACUAUUU	AAGUAAAUUCUGAUUCAUCAAAC	Cleavage	cDNA|SET domain containing protein, expressed
osmir263	Os02g0621100	osa-miR5073	3	-1	1	23	1842	1864	GUUUGGUGAAUCGGAAACUAUUU	AAGUAAAUUCUGAUUCAUCAAAC	Cleavage	cDNA|SET domain containing protein, expressed
osmir263	Os10g0208500	osa-miR5073	3	-1	1	23	3858	3880	GUUUGGUGAAUCGGAAACUAUUU	CACUAGUAUUUGGUUCACUAAAC	Cleavage	cDNA|expressed protein
osmir263	Os10g0208500	osa-miR5073	3	-1	1	23	2390	2412	GUUUGGUGAAUCGGAAACUAUUU	CACUAGUAUUUGGUUCACUAAAC	Cleavage	cDNA|expressed protein
osmir263	Os10g0208500	osa-miR5073	3	-1	1	23	2430	2452	GUUUGGUGAAUCGGAAACUAUUU	CACUAGUAUUUGGUUCACUAAAC	Cleavage	cDNA|expressed protein
osmir263	Os10g0208500	osa-miR5073	3	-1	1	23	2427	2449	GUUUGGUGAAUCGGAAACUAUUU	CACUAGUAUUUGGUUCACUAAAC	Cleavage	cDNA|expressed protein
osmir263	Os10g0208500	osa-miR5073	3	-1	1	23	2251	2273	GUUUGGUGAAUCGGAAACUAUUU	CACUAGUAUUUGGUUCACUAAAC	Cleavage	cDNA|expressed protein
osmir263	Os10g0208500	osa-miR5073	3	-1	1	23	2155	2177	GUUUGGUGAAUCGGAAACUAUUU	CACUAGUAUUUGGUUCACUAAAC	Cleavage	cDNA|expressed protein
osmir263	Os10g0208500	osa-miR5073	3	-1	1	23	2152	2174	GUUUGGUGAAUCGGAAACUAUUU	CACUAGUAUUUGGUUCACUAAAC	Cleavage	cDNA|expressed protein
osmir263	Os10g0208500	osa-miR5073	3	-1	1	23	3749	3771	GUUUGGUGAAUCGGAAACUAUUU	CACUAGUAUUUGGUUCACUAAAC	Cleavage	cDNA|expressed protein
osmir263	Os10g0457600	osa-miR5073	3	-1	1	23	288	310	GUUUGGUGAAUCGGAAACUAUUU	GCCUGGUUUGUGAUUCGCCGAAC	Cleavage	cDNA|3-ketoacyl-CoA thiolase, peroxisomal precursor, putative, expressed
osmir263	Os12g0580900	osa-miR5073	3	-1	1	23	1163	1185	GUUUGGUGAAUCGGAAACUAUUU	AAACAGUUUCCGGUUCACCAAUG	Cleavage	cDNA|protein phosphatase 2C, putative, expressed
osmir202	Os01g0252100	osa-miR1866-3p	3	-1	1	22	156	177	UGAAAUUCCUGUAAAAUUCUUG	GGUGGAUUUUGCGGGGGUUUCG	Cleavage	cDNA|CGMC_GSK.1 - CGMC includes CDA, MAPK, GSK3, and CLKC kinases, expressed
osmir202	Os01g0743400	osa-miR1866-3p	3	-1	1	22	1454	1475	UGAAAUUCCUGUAAAAUUCUUG	UCCAAAUUUUAUAGGAAUAUCA	Cleavage	cDNA|tRNA synthetase, putative, expressed
osmir202	Os01g0743400	osa-miR1866-3p	3	-1	1	22	1436	1457	UGAAAUUCCUGUAAAAUUCUUG	UCCAAAUUUUAUAGGAAUAUCA	Cleavage	cDNA|tRNA synthetase, putative, expressed
osmir202	Os03g0808100	osa-miR1866-3p	3	-1	1	22	95	116	UGAAAUUCCUGUAAAAUUCUUG	UCGAAAUUUUACGGGGGUUUUA	Cleavage	cDNA|CESA2 - cellulose synthase, expressed
osmir202	Os05g0376300	osa-miR1866-3p	3	-1	1	22	704	725	UGAAAUUCCUGUAAAAUUCUUG	CAUGAAUUUUACAGAAUUUUCA	Cleavage	cDNA|N-acetyltransferase ESCO1, putative, expressed
osmir202	Os06g0168800	osa-miR1866-3p	3	-1	1	22	836	857	UGAAAUUCCUGUAAAAUUCUUG	CCAGUAAUUUACAGGGAUUUUA	Cleavage	cDNA|tyrosine protein kinase domain containing protein, putative, expressed
osmir202	Os08g0116900	osa-miR1866-3p	3	-1	1	22	1484	1505	UGAAAUUCCUGUAAAAUUCUUG	CAGGAACUUUAUAGGAUUUUCA	Cleavage	cDNA|galactosyltransferase family protein, putative, expressed
osmir533	Os01g0127900	osa-miR5487	3	-1	1	21	920	940	AAAGAUGUGCAUGUAGUUCCG	AUGAACCACAUGCAUAUCUAU	Cleavage	cDNA|mannose-6-phosphate isomerase, putative, expressed
osmir533	Os02g0621400	osa-miR5487	3	-1	1	21	555	575	AAAGAUGUGCAUGUAGUUCCG	GAGAACGAGAUGCACAUUUUU	Cleavage	cDNA|expressed protein
osmir533	Os03g0184400	osa-miR5487	3	-1	1	21	1457	1477	AAAGAUGUGCAUGUAGUUCCG	UUGAGCAGCAUGCACAUCUUG	Cleavage	cDNA|leucine-rich repeat family protein, putative, expressed
osmir533	Os03g0184400	osa-miR5487	3	-1	1	21	1457	1477	AAAGAUGUGCAUGUAGUUCCG	UUGAGCAGCAUGCACAUCUUG	Cleavage	cDNA|leucine-rich repeat family protein, putative, expressed
osmir533	Os04g0684300	osa-miR5487	3	-1	1	21	892	912	AAAGAUGUGCAUGUAGUUCCG	CUGUACUACAUGCAUUUCUUU	Cleavage	cDNA|membrane associated DUF588 domain containing protein, putative, expressed
osmir533	Os05g0149900	osa-miR5487	3	-1	1	21	824	844	AAAGAUGUGCAUGUAGUUCCG	CCGAACAAUGUGCACAUCUUG	Cleavage	cDNA|tetratricopeptide repeat domain containing protein, expressed
osmir533	Os05g0149900	osa-miR5487	3	-1	1	21	1144	1164	AAAGAUGUGCAUGUAGUUCCG	CCGAACAAUGUGCACAUCUUG	Cleavage	cDNA|tetratricopeptide repeat domain containing protein, expressed
osmir533	Os05g0425000	osa-miR5487	3	-1	1	21	1808	1828	AAAGAUGUGCAUGUAGUUCCG	AUGAGCUACAUCCACAUCUUG	Translation	cDNA|DUF630/DUF632 domains containing protein, putative, expressed
osmir533	Os06g0644500	osa-miR5487	3	-1	1	21	2700	2720	AAAGAUGUGCAUGUAGUUCCG	ACGGACGAUAUGCAUAUUUUU	Cleavage	cDNA|palmitoyltransferase TIP1, putative, expressed
osmir533	Os07g0283050	osa-miR5487	3	-1	1	21	2056	2076	AAAGAUGUGCAUGUAGUUCCG	AGGAUAUACAUGUACAUUUUU	Cleavage	cDNA|lectin-like receptor kinase, putative, expressed
osmir533	Os08g0521200	osa-miR5487	3	-1	1	21	2443	2463	AAAGAUGUGCAUGUAGUUCCG	CUGUACUUCAUGUACGUCUUU	Cleavage	cDNA|receptor-like protein kinase 1, putative, expressed
osmir533	Os09g0413600	osa-miR5487	3	-1	1	21	3470	3490	AAAGAUGUGCAUGUAGUUCCG	GAGGAAUGCAUGCGCGUCUUU	Cleavage	cDNA|expressed protein
osmir533	Os10g0513900	osa-miR5487	3	-1	1	21	1796	1816	AAAGAUGUGCAUGUAGUUCCG	AAGACAUGCAUGCGCAUCUUU	Cleavage	cDNA|transposon protein, putative, unclassified, expressed
osmir687	Os01g0108200	osa-miR2863a	3	-1	1	21	1234	1254	UUGUCCCAUUCUAGUUUAGCU	CACUAAGCAAGGAUGGGACAG	Cleavage	cDNA|OsPOP1 - Putative Prolyl Oligopeptidase homologue, expressed
osmir687	Os07g0520400	osa-miR2863a	3	-1	1	21	2308	2328	UUGUCCCAUUCUAGUUUAGCU	ACCUAGGCGAGGAUGGGACAA	Cleavage	cDNA|HEAT repeat family protein, putative, expressed
osmir687	Os10g0464000	osa-miR2863a	3	-1	1	21	537	557	UUGUCCCAUUCUAGUUUAGCU	UCCCAAACUAGAAUUGGACGA	Cleavage	cDNA|hypersensitive-induced response protein, putative, expressed
osmir687	Os10g0476100	osa-miR2863a	3	-1	1	21	1242	1262	UUGUCCCAUUCUAGUUUAGCU	UAGUGGAGUAGAAUGGGACAA	Cleavage	cDNA|AGC_AGC_other_NDRh_TRCd.3 - ACG kinases include homologs to PKA, PKG and PKC, expressed
osmir396	Os01g0260100	osa-miR2864.2	3	-1	1	21	540	560	UUGUUUUGCAUUGUAUAGGUA	AACUUAUACAAUGGAAGGCAA	Cleavage	cDNA|kinesin motor domain containing protein, putative, expressed
osmir396	Os01g0764500	osa-miR2864.2	3	-1	1	21	567	587	UUGUUUUGCAUUGUAUAGGUA	UACCAAUACAAUGCAAGGCAU	Cleavage	cDNA|hemimethylated DNA binding domain containing protein, expressed
osmir396	Os01g0776800	osa-miR2864.2	3	-1	1	21	1625	1645	UUGUUUUGCAUUGUAUAGGUA	CGCCUAUAAAAUGCGAGACGA	Cleavage	cDNA|expressed protein
osmir396	Os02g0262800	osa-miR2864.2	3	-1	1	21	886	907	UUGUUUUG-CAUUGUAUAGGUA	UACCUAUACAAUGACAAAACAA	Cleavage	cDNA|xa1, putative, expressed
osmir396	Os02g0262800	osa-miR2864.2	3	-1	1	21	886	907	UUGUUUUG-CAUUGUAUAGGUA	UACCUAUACAAUGACAAAACAA	Cleavage	cDNA|xa1, putative, expressed
osmir396	Os02g0709400	osa-miR2864.2	3	-1	1	21	1954	1974	UUGUUUUGCAUUGUAUAGGUA	UUCCUAUAUGAUGAAAGACAA	Cleavage	cDNA|calpain, putative, expressed
osmir396	Os02g0788600	osa-miR2864.2	3	-1	1	21	1242	1262	UUGUUUUGCAUUGUAUAGGUA	CACCAGUGCAAUGCAAAGCAG	Cleavage	cDNA|expressed protein
osmir396	Os03g0857500	osa-miR2864.2	3	-1	1	21	287	307	UUGUUUUGCAUUGUAUAGGUA	CACCCAGGCAAUGCAAGACAA	Cleavage	cDNA|receptor protein kinase, putative, expressed
osmir396	Os06g0204500	osa-miR2864.2	3	-1	1	21	1417	1437	UUGUUUUGCAUUGUAUAGGUA	AACAUGUGCAGUGCAGAACAA	Cleavage	cDNA|OsFBX191 - F-box domain containing protein, expressed
osmir396	Os06g0204600	osa-miR2864.2	3	-1	1	21	1417	1437	UUGUUUUGCAUUGUAUAGGUA	AACAUGUGCAGUGCAGAACAA	Cleavage	cDNA|OsFBX191 - F-box domain containing protein, expressed
osmir396	Os07g0212400	osa-miR2864.2	3	-1	1	21	2870	2890	UUGUUUUGCAUUGUAUAGGUA	UGUCUAUGUAAUGCAAAAUAC	Cleavage	cDNA|expressed protein
osmir396	Os07g0212400	osa-miR2864.2	3	-1	1	21	2449	2469	UUGUUUUGCAUUGUAUAGGUA	UGUCUAUGUAAUGCAAAAUAC	Cleavage	cDNA|expressed protein
osmir396	Os07g0212400	osa-miR2864.2	3	-1	1	21	2872	2892	UUGUUUUGCAUUGUAUAGGUA	UGUCUAUGUAAUGCAAAAUAC	Cleavage	cDNA|expressed protein
osmir396	Os08g0520400	osa-miR2864.2	3	-1	1	21	2010	2030	UUGUUUUGCAUUGUAUAGGUA	UGUCAAUGCAAUGCAAAAUGA	Cleavage	cDNA|spermidine synthase-related, putative, expressed
osmir396	Os09g0520000	osa-miR2864.2	3	-1	1	21	975	995	UUGUUUUGCAUUGUAUAGGUA	GACCUAGAUAAUGCCAAACAA	Cleavage	cDNA|expressed protein
osmir396	Os09g0520000	osa-miR2864.2	3	-1	1	21	975	995	UUGUUUUGCAUUGUAUAGGUA	GACCUAGAUAAUGCCAAACAA	Cleavage	cDNA|expressed protein
osmir577	Os02g0290500	osa-miR5512b	3	-1	1	21	2572	2592	UAGGAUAUGGUAAUGCUAAAA	UGUUGGCAUUGCCAAAUCCUG	Cleavage	cDNA|phosphatidylinositol 3- and 4-kinase family protein, putative, expressed
osmir577	Os03g0144800	osa-miR5512b	3	-1	1	21	1321	1341	UAGGAUAUGGUAAUGCUAAAA	AUUUUGCGAUACCAUAUCCUA	Cleavage	cDNA|xyloglucan galactosyltransferase KATAMARI1, putative, expressed
osmir577	Os06g0534800	osa-miR5512b	3	-1	1	21	176	196	UAGGAUAUGGUAAUGCUAAAA	GUUUACCAUUGCCAUGUCCUU	Cleavage	cDNA|zinc finger, C3HC4 type domain containing protein, expressed
osmir577	Os07g0495100	osa-miR5512b	3	-1	1	21	976	996	UAGGAUAUGGUAAUGCUAAAA	UUCCAGCAUUACUAUAUUCUA	Cleavage	cDNA|casein kinase II subunit beta-4, putative, expressed
osmir577	Os12g0557800	osa-miR5512b	3	-1	1	21	1172	1192	UAGGAUAUGGUAAUGCUAAAA	AUUUGGCAUUGUCAUGUCUUG	Cleavage	cDNA|pentatricopeptide repeat domain containing protein, putative, expressed
osmir267	Os02g0290500	osa-miR5512a	3	-1	1	21	2572	2592	UAGGAUAUGGUAAUGCUAAAA	UGUUGGCAUUGCCAAAUCCUG	Cleavage	cDNA|phosphatidylinositol 3- and 4-kinase family protein, putative, expressed
osmir267	Os03g0144800	osa-miR5512a	3	-1	1	21	1321	1341	UAGGAUAUGGUAAUGCUAAAA	AUUUUGCGAUACCAUAUCCUA	Cleavage	cDNA|xyloglucan galactosyltransferase KATAMARI1, putative, expressed
osmir267	Os06g0534800	osa-miR5512a	3	-1	1	21	176	196	UAGGAUAUGGUAAUGCUAAAA	GUUUACCAUUGCCAUGUCCUU	Cleavage	cDNA|zinc finger, C3HC4 type domain containing protein, expressed
osmir267	Os07g0495100	osa-miR5512a	3	-1	1	21	976	996	UAGGAUAUGGUAAUGCUAAAA	UUCCAGCAUUACUAUAUUCUA	Cleavage	cDNA|casein kinase II subunit beta-4, putative, expressed
osmir267	Os12g0557800	osa-miR5512a	3	-1	1	21	1172	1192	UAGGAUAUGGUAAUGCUAAAA	AUUUGGCAUUGUCAUGUCUUG	Cleavage	cDNA|pentatricopeptide repeat domain containing protein, putative, expressed
osmir176	Os01g0169800	osa-miR2924	3	-1	1	21	1152	1172	CUCGCUUGCUCCGGCCGCCAC	GCGGCGGCCGGAGCAGACGAA	Cleavage	cDNA|alliin lyase precursor, putative, expressed
osmir176	Os01g0169851	osa-miR2924	3	-1	1	21	1152	1172	CUCGCUUGCUCCGGCCGCCAC	GCGGCGGCCGGAGCAGACGAA	Cleavage	cDNA|alliin lyase precursor, putative, expressed
osmir176	Os01g0685300	osa-miR2924	3	-1	1	21	420	440	CUCGCUUGCUCCGGCCGCCAC	AGGGCGGCCAGAGCAGGCGAA	Cleavage	cDNA|expressed protein
osmir176	Os02g0245000	osa-miR2924	3	-1	1	21	971	991	CUCGCUUGCUCCGGCCGCCAC	CCGGUCGCAGGAGCAAGCGAG	Cleavage	cDNA|splicing factor 3 subunit 1, putative, expressed
osmir176	Os02g0245000	osa-miR2924	3	-1	1	21	971	991	CUCGCUUGCUCCGGCCGCCAC	CCGGUCGCAGGAGCAAGCGAG	Cleavage	cDNA|splicing factor 3 subunit 1, putative, expressed
osmir176	Os02g0520100	osa-miR2924	3	-1	1	21	625	645	CUCGCUUGCUCCGGCCGCCAC	GUCGUGGCCGGAGCAGGCGAC	Cleavage	cDNA|hydrolase, NUDIX family, domain containing protein, expressed
osmir176	Os02g0520100	osa-miR2924	3	-1	1	21	634	654	CUCGCUUGCUCCGGCCGCCAC	GUCGUGGCCGGAGCAGGCGAC	Cleavage	cDNA|hydrolase, NUDIX family, domain containing protein, expressed
osmir176	Os02g0520100	osa-miR2924	3	-1	1	21	463	483	CUCGCUUGCUCCGGCCGCCAC	GUCGUGGCCGGAGCAGGCGAC	Cleavage	cDNA|hydrolase, NUDIX family, domain containing protein, expressed
osmir176	Os02g0563000	osa-miR2924	3	-1	1	21	205	225	CUCGCUUGCUCCGGCCGCCAC	AGGGCGGCCGGGGCGGCCGAG	Cleavage	cDNA|OsFBK8 - F-box domain and kelch repeat containing protein, expressed
osmir176	Os03g0130100	osa-miR2924	3	-1	1	21	1595	1615	CUCGCUUGCUCCGGCCGCCAC	AAGGCGGCCGGGGUGUGCGAG	Cleavage	cDNA|AMP-binding domain containing protein, expressed
osmir176	Os05g0513600	osa-miR2924	3	-1	1	21	225	245	CUCGCUUGCUCCGGCCGCCAC	UUGGUGGCCGUGGCGAGCGAG	Translation	cDNA|expressed protein
osmir176	Os06g0234600	osa-miR2924	3	-1	1	21	1385	1405	CUCGCUUGCUCCGGCCGCCAC	GCGGCGGCCGCGGCGAGCGGG	Translation	cDNA| proteins of unknown function domain containing protein, expressed
osmir176	Os06g0244200	osa-miR2924	3	-1	1	21	16	36	CUCGCUUGCUCCGGCCGCCAC	GCGGCGGCCGGGGCGGGCGGC	Cleavage	cDNA|expressed protein
osmir176	Os07g0577750	osa-miR2924	3	-1	1	21	119	139	CUCGCUUGCUCCGGCCGCCAC	GUGGGCGGCGGAGCAAGCGAG	Cleavage	cDNA|expressed protein
osmir176	Os08g0545200	osa-miR2924	3	-1	1	21	135	155	CUCGCUUGCUCCGGCCGCCAC	GCGGUGGCCGGAGCCGGUGAG	Cleavage	cDNA|dehydrogenase, putative, expressed
osmir176	Os08g0545200	osa-miR2924	3	-1	1	21	136	156	CUCGCUUGCUCCGGCCGCCAC	GCGGUGGCCGGAGCCGGUGAG	Cleavage	cDNA|dehydrogenase, putative, expressed
osmir176	Os09g0413100	osa-miR2924	3	-1	1	21	273	293	CUCGCUUGCUCCGGCCGCCAC	GGAGCGGCCGGAGCAGGUGAA	Cleavage	cDNA|AGAP000554-PA, putative, expressed
osmir176	Os10g0474800	osa-miR2924	3	-1	1	21	1025	1045	CUCGCUUGCUCCGGCCGCCAC	GGGGCGGCCGGAGCAAGAGGU	Cleavage	cDNA|alcohol oxidase, putative, expressed
osmir176	Os10g0475000	osa-miR2924	3	-1	1	21	878	898	CUCGCUUGCUCCGGCCGCCAC	GCGGCGGCCGGAGCAAGAGGU	Cleavage	cDNA|alcohol oxidase, putative, expressed
osmir176	Os10g0475100	osa-miR2924	3	-1	1	21	878	898	CUCGCUUGCUCCGGCCGCCAC	GCGGCGGCCGGAGCAAGAGGU	Cleavage	cDNA|alcohol oxidase, putative, expressed
osmir176	Os11g0300700	osa-miR2924	3	-1	1	21	159	179	CUCGCUUGCUCCGGCCGCCAC	CGGGCGGUCGGGGCAGGCGGC	Cleavage	cDNA|expressed protein
osmir176	Os11g0684700	osa-miR2924	3	-1	1	21	666	687	CUCGCUUGCUCCGGC-CGCCAC	AGGGCGAGCCGGAGCAGGUGAG	Cleavage	cDNA|NB-ARC domain containing protein, expressed
osmir176	Os12g0267100	osa-miR2924	3	-1	1	21	16	36	CUCGCUUGCUCCGGCCGCCAC	GUGGGCGCCGGAGUAAGCGGG	Cleavage	cDNA|expressed protein
osmir203	Os01g0124900	osa-miR812n-5p	3	-1	1	24	46	69	AAGUGCAGCCAUGAGUUUCCGUGC	GUUAAGGGAUUUGUGGUUGCACUU	Cleavage	cDNA|E3 ubiquitin-protein ligase SINA-like 2, putative
osmir203	Os01g0930200	osa-miR812n-5p	3	-1	1	24	1251	1274	AAGUGCAGCCAUGAGUUUCCGUGC	AAAGAAAAAUCCAUGGCUGUACUU	Cleavage	cDNA|expressed protein
osmir319	Os02g0735700	osa-miR1874-3p	3	-1	1	24	1894	1917	UAUGGAUGGAGGUGUAACCCGAUG	GCUAUGGUUACAAUUCCAUCCAUC	Cleavage	cDNA|ankyrin repeat-containing protein, putative, expressed
osmir319	Os05g0593800	osa-miR1874-3p	3	-1	1	24	1246	1269	UAUGGAUGGAGGUGUAACCCGAUG	CGUCAGGUUCCACCUCCAGCUAUA	Cleavage	cDNA|CK1_CaseinKinase_1.8 - CK1 includes the casein kinase 1 kinases, expressed
osmir319	Os05g0593800	osa-miR1874-3p	3	-1	1	24	1407	1430	UAUGGAUGGAGGUGUAACCCGAUG	CGUCAGGUUCCACCUCCAGCUAUA	Cleavage	cDNA|CK1_CaseinKinase_1.8 - CK1 includes the casein kinase 1 kinases, expressed
osmir319	Os05g0593800	osa-miR1874-3p	3	-1	1	24	1333	1356	UAUGGAUGGAGGUGUAACCCGAUG	CGUCAGGUUCCACCUCCAGCUAUA	Cleavage	cDNA|CK1_CaseinKinase_1.8 - CK1 includes the casein kinase 1 kinases, expressed
osmir319	Os10g0501000	osa-miR1874-3p	3	-1	1	24	344	367	UAUGGAUGGAGGUGUAACCCGAUG	UGAGCGGCUGCACCUCCAUCUAUC	Cleavage	cDNA|pentatricopeptide repeat domain containing protein, putative, expressed
osmir319	Os10g0501200	osa-miR1874-3p	3	-1	1	24	506	529	UAUGGAUGGAGGUGUAACCCGAUG	CGAGCGGCUGCACCUCCAUCUAUC	Cleavage	cDNA|pentatricopeptide, putative, expressed
osmir629	Os02g0107600	osa-miR5079b	3	-1	1	22	401	422	UUUGGAUCUGUUAUUUUGGUAU	CAGCCAAAGUACUAGAUCCAGA	Translation	cDNA|expressed protein
osmir629	Os02g0107600	osa-miR5079b	3	-1	1	22	304	325	UUUGGAUCUGUUAUUUUGGUAU	CAGCCAAAGUACUAGAUCCAGA	Translation	cDNA|expressed protein
osmir629	Os07g0521800	osa-miR5079b	3	-1	1	22	2164	2185	UUUGGAUCUGUUAUUUUGGUAU	GGCACAAAAUAACAGAACUAAA	Cleavage	cDNA|vrga1, putative, expressed
osmir629	Os07g0563300	osa-miR5079b	3	-1	1	22	1424	1445	UUUGGAUCUGUUAUUUUGGUAU	GGCCUAGAAUAACAGAUCAAGA	Cleavage	cDNA|B3 DNA binding domain containing protein, putative, expressed
osmir629	Os07g0563350	osa-miR5079b	3	-1	1	22	1424	1445	UUUGGAUCUGUUAUUUUGGUAU	GGCCUAGAAUAACAGAUCAAGA	Cleavage	cDNA|B3 DNA binding domain containing protein, putative, expressed
osmir629	Os10g0575700	osa-miR5079b	3	-1	1	22	1477	1498	UUUGGAUCUGUUAUUUUGGUAU	CCUCUAAAAGAACAGGUCCAGA	Cleavage	cDNA|PAP fibrillin family domain containing protein, expressed
osmir629	Os12g0480100	osa-miR5079b	3	-1	1	22	126	147	UUUGGAUCUGUUAUUUUGGUAU	CCUCCAGAACAACAGAUUCAAG	Cleavage	cDNA|expressed protein
osmir629	Os12g0480100	osa-miR5079b	3	-1	1	22	126	147	UUUGGAUCUGUUAUUUUGGUAU	CCUCCAGAACAACAGAUUCAAG	Cleavage	cDNA|expressed protein
osmir629	Os12g0510500	osa-miR5079b	3	-1	1	22	1066	1087	UUUGGAUCUGUUAUUUUGGUAU	CACCCAAAGCAACAGAUCCAGG	Cleavage	cDNA|NB-ARC domain containing protein, expressed
osmir629	Os12g0515600	osa-miR5079b	3	-1	1	22	1565	1586	UUUGGAUCUGUUAUUUUGGUAU	UGCUUGAGAUAACAGAUUCAGA	Cleavage	cDNA|guanylate kinase, putative, expressed
osmir644	Os02g0107600	osa-miR5079a	3	-1	1	22	401	422	UUUGGAUCUGUUAUUUUGGUAU	CAGCCAAAGUACUAGAUCCAGA	Translation	cDNA|expressed protein
osmir644	Os02g0107600	osa-miR5079a	3	-1	1	22	304	325	UUUGGAUCUGUUAUUUUGGUAU	CAGCCAAAGUACUAGAUCCAGA	Translation	cDNA|expressed protein
osmir644	Os07g0521800	osa-miR5079a	3	-1	1	22	2164	2185	UUUGGAUCUGUUAUUUUGGUAU	GGCACAAAAUAACAGAACUAAA	Cleavage	cDNA|vrga1, putative, expressed
osmir644	Os07g0563300	osa-miR5079a	3	-1	1	22	1424	1445	UUUGGAUCUGUUAUUUUGGUAU	GGCCUAGAAUAACAGAUCAAGA	Cleavage	cDNA|B3 DNA binding domain containing protein, putative, expressed
osmir644	Os07g0563350	osa-miR5079a	3	-1	1	22	1424	1445	UUUGGAUCUGUUAUUUUGGUAU	GGCCUAGAAUAACAGAUCAAGA	Cleavage	cDNA|B3 DNA binding domain containing protein, putative, expressed
osmir644	Os10g0575700	osa-miR5079a	3	-1	1	22	1477	1498	UUUGGAUCUGUUAUUUUGGUAU	CCUCUAAAAGAACAGGUCCAGA	Cleavage	cDNA|PAP fibrillin family domain containing protein, expressed
osmir644	Os12g0480100	osa-miR5079a	3	-1	1	22	126	147	UUUGGAUCUGUUAUUUUGGUAU	CCUCCAGAACAACAGAUUCAAG	Cleavage	cDNA|expressed protein
osmir644	Os12g0480100	osa-miR5079a	3	-1	1	22	126	147	UUUGGAUCUGUUAUUUUGGUAU	CCUCCAGAACAACAGAUUCAAG	Cleavage	cDNA|expressed protein
osmir644	Os12g0510500	osa-miR5079a	3	-1	1	22	1066	1087	UUUGGAUCUGUUAUUUUGGUAU	CACCCAAAGCAACAGAUCCAGG	Cleavage	cDNA|NB-ARC domain containing protein, expressed
osmir644	Os12g0515600	osa-miR5079a	3	-1	1	22	1565	1586	UUUGGAUCUGUUAUUUUGGUAU	UGCUUGAGAUAACAGAUUCAGA	Cleavage	cDNA|guanylate kinase, putative, expressed
osmir587	Os01g0332900	osa-miR414	2	-1	1	21	688	708	UCAUCCUCAUCAUCAUCGUCC	CGACGAUGAUGAUGACGAUGG	Cleavage	cDNA|acidic leucine-rich nuclear phosphoprotein 32-related protein 1, putative, expressed
osmir587	Os01g0332900	osa-miR414	3	-1	1	21	418	438	UCAUCCUCAUCAUCAUCGUCC	CGACGAUGAUGAUGACGACGA	Cleavage	cDNA|acidic leucine-rich nuclear phosphoprotein 32-related protein 1, putative, expressed
osmir587	Os01g0332900	osa-miR414	2	-1	1	21	2898	2918	UCAUCCUCAUCAUCAUCGUCC	CGACGAUGAUGAUGACGAUGG	Cleavage	cDNA|acidic leucine-rich nuclear phosphoprotein 32-related protein 1, putative, expressed
osmir587	Os01g0332900	osa-miR414	3	-1	1	21	418	438	UCAUCCUCAUCAUCAUCGUCC	CGACGAUGAUGAUGACGACGA	Cleavage	cDNA|acidic leucine-rich nuclear phosphoprotein 32-related protein 1, putative, expressed
osmir587	Os01g0653425	osa-miR414	3	-1	1	21	1181	1201	UCAUCCUCAUCAUCAUCGUCC	GGACGAUGAUGAAGAGGAGGA	Cleavage	cDNA|expressed protein
osmir587	Os01g0653425	osa-miR414	2.5	-1	1	21	1091	1111	UCAUCCUCAUCAUCAUCGUCC	UGACGGUGAUGAUGAUGAUGG	Cleavage	cDNA|expressed protein
osmir587	Os01g0653425	osa-miR414	2	-1	1	21	1293	1313	UCAUCCUCAUCAUCAUCGUCC	ACAUGAUGAUGAUGAAGAUGA	Cleavage	cDNA|expressed protein
osmir587	Os01g0653500	osa-miR414	3	-1	1	21	1181	1201	UCAUCCUCAUCAUCAUCGUCC	GGACGAUGAUGAAGAGGAGGA	Cleavage	cDNA|expressed protein
osmir587	Os01g0653500	osa-miR414	2.5	-1	1	21	1091	1111	UCAUCCUCAUCAUCAUCGUCC	UGACGGUGAUGAUGAUGAUGG	Cleavage	cDNA|expressed protein
osmir587	Os01g0653500	osa-miR414	2	-1	1	21	1293	1313	UCAUCCUCAUCAUCAUCGUCC	ACAUGAUGAUGAUGAAGAUGA	Cleavage	cDNA|expressed protein
osmir587	Os01g0859100	osa-miR414	3	-1	1	21	611	631	UCAUCCUCAUCAUCAUCGUCC	GGACGAUGAGGAGGAGGAUGA	Cleavage	cDNA|ZOS1-17 - C2H2 zinc finger protein, expressed
osmir587	Os01g0938900	osa-miR414	1.5	-1	1	21	199	219	UCAUCCUCAUCAUCAUCGUCC	UGACGAUGAUGACGAGGAUGA	Cleavage	cDNA|nascent polypeptide-associated complex subunit alpha-like protein 3, putative, expressed
osmir587	Os01g0938900	osa-miR414	3	-1	1	21	217	237	UCAUCCUCAUCAUCAUCGUCC	UGAUGAUGAUGACGAGGAUGA	Cleavage	cDNA|nascent polypeptide-associated complex subunit alpha-like protein 3, putative, expressed
osmir587	Os01g0938900	osa-miR414	1.5	-1	1	21	199	219	UCAUCCUCAUCAUCAUCGUCC	UGACGAUGAUGACGAGGAUGA	Cleavage	cDNA|nascent polypeptide-associated complex subunit alpha-like protein 3, putative, expressed
osmir587	Os01g0938900	osa-miR414	3	-1	1	21	217	237	UCAUCCUCAUCAUCAUCGUCC	UGAUGAUGAUGACGAGGAUGA	Cleavage	cDNA|nascent polypeptide-associated complex subunit alpha-like protein 3, putative, expressed
osmir587	Os03g0598200	osa-miR414	2	-1	1	21	1230	1250	UCAUCCUCAUCAUCAUCGUCC	UGAUGAUGAUGCUGAGGAUGA	Translation	cDNA|nop14-like family protein, expressed
osmir587	Os03g0598200	osa-miR414	2.5	-1	1	21	1191	1211	UCAUCCUCAUCAUCAUCGUCC	UGAUGAUGGUGAUGACGAUGA	Cleavage	cDNA|nop14-like family protein, expressed
osmir587	Os03g0598200	osa-miR414	3	-1	1	21	987	1007	UCAUCCUCAUCAUCAUCGUCC	UGAUGAAGAUGAUGAUGAUGA	Cleavage	cDNA|nop14-like family protein, expressed
osmir587	Os03g0740700	osa-miR414	2	-1	1	21	541	561	UCAUCCUCAUCAUCAUCGUCC	UGAUGAUGAUGAUGAGGAGGA	Cleavage	cDNA|CWF19-like 2, cell cycle control, putative, expressed
osmir587	Os03g0740700	osa-miR414	3	-1	1	21	457	477	UCAUCCUCAUCAUCAUCGUCC	CGACGAUGAUGAUGACGAGGA	Cleavage	cDNA|CWF19-like 2, cell cycle control, putative, expressed
osmir587	Os05g0177000	osa-miR414	3	-1	1	21	1111	1131	UCAUCCUCAUCAUCAUCGUCC	GGACGAUGAGGAGGAGGAUGA	Cleavage	cDNA|OsFBX163 - F-box domain containing protein, expressed
osmir587	Os05g0494800	osa-miR414	3	-1	1	21	481	501	UCAUCCUCAUCAUCAUCGUCC	GGACGAUGAUGAUGACGAGGA	Cleavage	cDNA|SH2 motif, putative, expressed
osmir587	Os05g0494900	osa-miR414	3	-1	1	21	481	501	UCAUCCUCAUCAUCAUCGUCC	GGACGAUGAUGAUGACGAGGA	Cleavage	cDNA|SH2 motif, putative, expressed
osmir587	Os05g0539700	osa-miR414	2	-1	1	21	1182	1202	UCAUCCUCAUCAUCAUCGUCC	CGAUGAUGAAGAUGAGGAUGA	Cleavage	cDNA|NAP domain containing protein, putative, expressed
osmir587	Os05g0539700	osa-miR414	3	-1	1	21	1152	1172	UCAUCCUCAUCAUCAUCGUCC	UGAUGAAGAUGAUGACGAUGA	Cleavage	cDNA|NAP domain containing protein, putative, expressed
osmir587	Os07g0246200	osa-miR414	3	-1	1	21	1600	1620	UCAUCCUCAUCAUCAUCGUCC	GGACGAUGAUGAUUUGGAUGA	Cleavage	cDNA|calreticulin precursor protein, putative, expressed
osmir587	Os07g0246200	osa-miR414	3	-1	1	21	1234	1254	UCAUCCUCAUCAUCAUCGUCC	GGACGAUGAUGAUUUGGAUGA	Cleavage	cDNA|calreticulin precursor protein, putative, expressed
osmir587	Os07g0246200	osa-miR414	3	-1	1	21	1234	1254	UCAUCCUCAUCAUCAUCGUCC	GGACGAUGAUGAUUUGGAUGA	Cleavage	cDNA|calreticulin precursor protein, putative, expressed
osmir587	Os07g0475800	osa-miR414	3	-1	1	21	199	219	UCAUCCUCAUCAUCAUCGUCC	GGAUGAUGAUGAUGAUGAUGU	Cleavage	cDNA|rRNA-processing protein EBP2, putative, expressed
osmir587	Os07g0490500	osa-miR414	3	-1	1	21	57	77	UCAUCCUCAUCAUCAUCGUCC	GGAUGGUGAUGGUGGGGGUGG	Cleavage	cDNA|nucleobase-ascorbate transporter, putative, expressed
osmir587	Os07g0655800	osa-miR414	1.5	-1	1	21	263	283	UCAUCCUCAUCAUCAUCGUCC	CGACGAUGAUGAUGAUGAUGA	Cleavage	cDNA|LTPL2 - Protease inhibitor/seed storage/LTP family protein precursor, expressed
osmir587	Os07g0655800	osa-miR414	3	-1	1	21	281	301	UCAUCCUCAUCAUCAUCGUCC	UGAUGAUGAUGACGAGGAUGA	Cleavage	cDNA|LTPL2 - Protease inhibitor/seed storage/LTP family protein precursor, expressed
osmir587	Os08g0191900	osa-miR414	1.5	-1	1	21	1828	1848	UCAUCCUCAUCAUCAUCGUCC	UGACGAUGAUGAUGAUGAUGA	Cleavage	cDNA|pentatricopeptide, putative, expressed
osmir587	Os08g0191900	osa-miR414	3	-1	1	21	321	341	UCAUCCUCAUCAUCAUCGUCC	GGAGGAUGAUGAUGAGGGAGA	Cleavage	cDNA|pentatricopeptide, putative, expressed
osmir587	Os08g0193500	osa-miR414	2	-1	1	21	726	746	UCAUCCUCAUCAUCAUCGUCC	UGAUGAUGAUGAUGAGGAGGA	Cleavage	cDNA|OsFBX265 - F-box domain containing protein, expressed
osmir587	Os08g0193500	osa-miR414	3	-1	1	21	825	845	UCAUCCUCAUCAUCAUCGUCC	GGGCGAGGAUGAUGAGAAUGA	Cleavage	cDNA|OsFBX265 - F-box domain containing protein, expressed
osmir587	Os08g0193500	osa-miR414	3	-1	1	21	585	605	UCAUCCUCAUCAUCAUCGUCC	UGACGAUGAUGAUGACGAGGA	Cleavage	cDNA|OsFBX265 - F-box domain containing protein, expressed
osmir587	Os08g0193500	osa-miR414	3	-1	1	21	660	680	UCAUCCUCAUCAUCAUCGUCC	UGUUGAUGACGAUGAGGAUGA	Cleavage	cDNA|OsFBX265 - F-box domain containing protein, expressed
osmir587	Os08g0246300	osa-miR414	3	-1	1	21	682	702	UCAUCCUCAUCAUCAUCGUCC	GGACGAUGAUGAUGACGACGA	Cleavage	cDNA|resistance protein, putative, expressed
osmir587	Os09g0556300	osa-miR414	0.5	-1	1	21	438	458	UCAUCCUCAUCAUCAUCGUCC	GGAUGAUGAUGAUGAGGAUGA	Cleavage	cDNA|prostatic spermine-binding protein precursor, putative, expressed
osmir587	Os09g0556300	osa-miR414	3	-1	1	21	339	359	UCAUCCUCAUCAUCAUCGUCC	GGAUGAAGAUGAUGAUGAUGA	Cleavage	cDNA|prostatic spermine-binding protein precursor, putative, expressed
osmir587	Os09g0556300	osa-miR414	2.5	-1	1	21	249	269	UCAUCCUCAUCAUCAUCGUCC	CGACGACGAUGAUGAAGAUGA	Cleavage	cDNA|prostatic spermine-binding protein precursor, putative, expressed
osmir587	Os11g0205900	osa-miR414	1.5	-1	1	21	1407	1427	UCAUCCUCAUCAUCAUCGUCC	AGACGAUGAUGAUGAAGAUGA	Cleavage	cDNA|OsFBX411 - F-box domain containing protein, expressed
osmir587	Os11g0205900	osa-miR414	3	-1	1	21	1368	1388	UCAUCCUCAUCAUCAUCGUCC	AGACGAUGAUGAUAAAGAUGA	Cleavage	cDNA|OsFBX411 - F-box domain containing protein, expressed
osmir587	Os11g0695900	osa-miR414	2	-1	1	21	3034	3054	UCAUCCUCAUCAUCAUCGUCC	UGAUGAUGAUGAUGAUGAUGA	Cleavage	cDNA|protein transporter, putative, expressed
osmir587	Os11g0695900	osa-miR414	3	-1	1	21	3070	3090	UCAUCCUCAUCAUCAUCGUCC	CGAUGAAGAUGAUGAGGAUUA	Cleavage	cDNA|protein transporter, putative, expressed
osmir587	Os11g0695900	osa-miR414	2	-1	1	21	3034	3054	UCAUCCUCAUCAUCAUCGUCC	UGAUGAUGAUGAUGAUGAUGA	Cleavage	cDNA|protein transporter, putative, expressed
osmir587	Os12g0197500	osa-miR414	3	-1	1	21	525	545	UCAUCCUCAUCAUCAUCGUCC	GGACGAUGAUAAUGAUGAUGA	Translation	cDNA|leafbladeless1, putative, expressed
osmir223	Os03g0235200	osa-miR817	3	-1	1	21	1514	1535	UCCAACUUGAGGCCCG-AUUGA	AAAAUGCCGGCCUCAAGUUGGA	Cleavage	cDNA|pentatricopeptide, putative, expressed
osmir458	Os01g0224300	osa-miR5493	3	-1	1	21	294	314	AGCCGGGCUCGGUCGCGCGUG	ACUGCGCGGCCGAGUCCAGCU	Cleavage	cDNA|CHCH domain containing protein, expressed
osmir458	Os02g0186900	osa-miR5493	3	-1	1	21	479	499	AGCCGGGCUCGGUCGCGCGUG	UCCGCGAGGCCGAGCUCGGCC	Cleavage	cDNA|cytochrome P450, putative, expressed
osmir458	Os02g0464900	osa-miR5493	3	-1	1	21	1593	1613	AGCCGGGCUCGGUCGCGCGUG	GUCGCGCGGUCGCGCCUGGCU	Cleavage	cDNA|ATP binding, related, putative, expressed
osmir458	Os02g0810900	osa-miR5493	3	-1	1	21	878	898	AGCCGGGCUCGGUCGCGCGUG	ACCGCGCCACCAAGUCCGGCU	Translation	cDNA|no apical meristem protein, putative, expressed
osmir458	Os04g0298700	osa-miR5493	3	-1	1	21	266	286	AGCCGGGCUCGGUCGCGCGUG	UUCGCGCUGCUGAGCCCGGCG	Cleavage	cDNA|expressed protein
osmir458	Os05g0391600	osa-miR5493	3	-1	1	21	37	57	AGCCGGGCUCGGUCGCGCGUG	UCCUCCCGACCGAGCCCGGCC	Cleavage	cDNA|glycosyltransferase, putative, expressed
osmir458	Os05g0391600	osa-miR5493	3	-1	1	21	37	57	AGCCGGGCUCGGUCGCGCGUG	UCCUCCCGACCGAGCCCGGCC	Cleavage	cDNA|glycosyltransferase, putative, expressed
osmir458	Os08g0475000	osa-miR5493	3	-1	1	21	831	851	AGCCGGGCUCGGUCGCGCGUG	GAUGCGUGACCGAGCUCGGAU	Cleavage	cDNA|gibberellin receptor GID1L2, putative, expressed
osmir458	Os08g0515000	osa-miR5493	3	-1	1	21	458	478	AGCCGGGCUCGGUCGCGCGUG	CGCGUGUCGCCGAGCUCGGCU	Cleavage	cDNA|sulfotransferase domain containing protein, expressed
osmir458	Os10g0113900	osa-miR5493	3	-1	1	21	184	204	AGCCGGGCUCGGUCGCGCGUG	UGCGCGCCAUCGAGGCCGGCU	Cleavage	cDNA|oxidoreductase, aldo/keto reductase family protein, putative, expressed
osmir458	Os10g0113900	osa-miR5493	3	-1	1	21	184	204	AGCCGGGCUCGGUCGCGCGUG	UGCGCGCCAUCGAGGCCGGCU	Cleavage	cDNA|oxidoreductase, aldo/keto reductase family protein, putative, expressed
osmir458	Os10g0174548	osa-miR5493	3	-1	1	21	369	389	AGCCGGGCUCGGUCGCGCGUG	AGCGGGGGACCGAGCCCGGCA	Cleavage	cDNA|OsWAK106 - OsWAK receptor-like protein kinase, expressed
osmir458	Os12g0540100	osa-miR5493	3	-1	1	21	157	177	AGCCGGGCUCGGUCGCGCGUG	GUCGCGCGGCCGAGCCCGCCG	Cleavage	cDNA|expressed protein
osmir458	Os12g0560900	osa-miR5493	3	-1	1	21	817	837	AGCCGGGCUCGGUCGCGCGUG	CGCGCGCCGCCGAGCUCGGCG	Cleavage	cDNA|CPuORF5 - conserved peptide uORF-containing transcript, expressed
osmir458	Os12g0560900	osa-miR5493	3	-1	1	21	266	286	AGCCGGGCUCGGUCGCGCGUG	CGCGCGCCGCCGAGCUCGGCG	Cleavage	cDNA|expressed protein
osmir285	Os01g0344900	osa-miR2863c	3	-1	1	24	299	322	UUAGUAGGACUAGAAUGGGCCAAA	GAGCAUCCACUCUAGUCCUACCAA	Cleavage	cDNA|expressed protein
osmir285	Os05g0312000	osa-miR2863c	3	-1	1	24	4275	4298	UUAGUAGGACUAGAAUGGGCCAAA	CAGUUCUUAUUCUGGUCUUGCUGA	Cleavage	cDNA|structural constituent of ribosome, putative, expressed
osmir285	Os11g0212700	osa-miR2863c	3	-1	1	24	228	251	UUAGUAGGACUAGAAUGGGCCAAA	UCCGUACCAUUCUAGUUCUGUUGA	Cleavage	cDNA|expressed protein
osmir285	Os11g0212801	osa-miR2863c	3	-1	1	24	228	251	UUAGUAGGACUAGAAUGGGCCAAA	UCCGUACCAUUCUAGUUCUGUUGA	Cleavage	cDNA|expressed protein
osmir658	Os06g0597500	osa-miR416	3	-1	1	21	1960	1980	UGUUCGUCCGUACACUGUUCA	UUAACAAUGGAUGGACGAACA	Cleavage	cDNA|pentatricopeptide, putative, expressed
osmir658	Os10g0384600	osa-miR416	3	-1	1	21	2240	2260	UGUUCGUCCGUACACUGUUCA	UAAUCGGAGUACGGACGAAUA	Cleavage	cDNA|retrotransposon, putative, centromere-specific, expressed
osmir658	Os12g0227500	osa-miR416	3	-1	1	21	461	481	UGUUCGUCCGUACACUGUUCA	AAAACGGUGUAUGAGCGAACA	Cleavage	cDNA|dirigent, putative, expressed
osmir643	Os08g0515700	osa-miR1864	3	-1	1	24	782	805	UUGUAGUAACGUGAUGGUCAAUGU	UGCCUGAGCAUCACGUGAUUACAA	Cleavage	cDNA|ternary complex factor MIP1, putative, expressed
osmir643	Os08g0515700	osa-miR1864	3	-1	1	24	933	956	UUGUAGUAACGUGAUGGUCAAUGU	UGCCUGAGCAUCACGUGAUUACAA	Cleavage	cDNA|ternary complex factor MIP1, putative, expressed
osmir21	Os02g0139400	osa-miR394	3	-1	1	20	1250	1269	UUGGCAUUCUGUCCACCUCC	UGUGGAGGGCAGAAUGUCAA	Cleavage	cDNA|OsSPL3 - SBP-box gene family member, expressed
osmir21	Os02g0139400	osa-miR394	3	-1	1	20	1250	1269	UUGGCAUUCUGUCCACCUCC	UGUGGAGGGCAGAAUGUCAA	Cleavage	cDNA|OsSPL3 - SBP-box gene family member, expressed
osmir21	Os03g0359000	osa-miR394	3	-1	1	20	1489	1508	UUGGCAUUCUGUCCACCUCC	AGAUGAGGAUAGAAUGCUAA	Cleavage	cDNA|OsPOP8 - Putative Prolyl Oligopeptidase homologue, expressed
osmir21	Os05g0584600	osa-miR394	3	-1	1	20	1930	1949	UUGGCAUUCUGUCCACCUCC	UGAGGUGGACAGUAUGUUAG	Cleavage	cDNA|AAA family ATPase, putative, expressed
osmir21	Os05g0584600	osa-miR394	3	-1	1	20	1930	1949	UUGGCAUUCUGUCCACCUCC	UGAGGUGGACAGUAUGUUAG	Cleavage	cDNA|AAA family ATPase, putative, expressed
osmir21	Os05g0584600	osa-miR394	3	-1	1	20	1750	1769	UUGGCAUUCUGUCCACCUCC	UGAGGUGGACAGUAUGUUAG	Cleavage	cDNA|AAA family ATPase, putative, expressed
osmir21	Os06g0703500	osa-miR394	3	-1	1	20	971	990	UUGGCAUUCUGUCCACCUCC	UGUGGAGGGCAGAAUGUCAA	Cleavage	cDNA|OsSPL12 - SBP-box gene family member, expressed
osmir21	Os06g0703500	osa-miR394	3	-1	1	20	779	798	UUGGCAUUCUGUCCACCUCC	UGUGGAGGGCAGAAUGUCAA	Cleavage	cDNA|OsSPL12 - SBP-box gene family member, expressed
osmir21	Os06g0703500	osa-miR394	3	-1	1	20	724	743	UUGGCAUUCUGUCCACCUCC	UGUGGAGGGCAGAAUGUCAA	Cleavage	cDNA|OsSPL12 - SBP-box gene family member, expressed
osmir21	Os06g0703500	osa-miR394	3	-1	1	20	923	942	UUGGCAUUCUGUCCACCUCC	UGUGGAGGGCAGAAUGUCAA	Cleavage	cDNA|OsSPL12 - SBP-box gene family member, expressed
osmir21	Os06g0703500	osa-miR394	3	-1	1	20	1303	1322	UUGGCAUUCUGUCCACCUCC	UGUGGAGGGCAGAAUGUCAA	Cleavage	cDNA|OsSPL12 - SBP-box gene family member, expressed
osmir21	Os06g0703500	osa-miR394	3	-1	1	20	1127	1146	UUGGCAUUCUGUCCACCUCC	UGUGGAGGGCAGAAUGUCAA	Cleavage	cDNA|OsSPL12 - SBP-box gene family member, expressed
osmir511	Os01g0206200	osa-miR5157a-3p	3	-1	1	24	840	863	AGAAGUUGUGGCUAUCAAAAAGUU	UACUGAUUGAUAGCCGUAGUUUCU	Cleavage	cDNA|expressed protein
osmir511	Os05g0486100	osa-miR5157a-3p	3	-1	1	24	903	926	AGAAGUUGUGGCUAUCAAAAAGUU	UUUUGUUUGAUAGCAACAAAUUCU	Translation	cDNA|leucine-rich repeat family protein, putative, expressed
osmir511	Os08g0223700	osa-miR5157a-3p	3	-1	1	24	1071	1094	AGAAGUUGUGGCUAUCAAAAAGUU	GAGCUUUUGGCAGCUGCAGCUUCU	Cleavage	cDNA|zinc finger domain, LSD1 subclass family protein, expressed
osmir511	Os08g0223766	osa-miR5157a-3p	3	-1	1	24	1071	1094	AGAAGUUGUGGCUAUCAAAAAGUU	GAGCUUUUGGCAGCUGCAGCUUCU	Cleavage	cDNA|zinc finger domain, LSD1 subclass family protein, expressed
osmir511	Os08g0223833	osa-miR5157a-3p	3	-1	1	24	1071	1094	AGAAGUUGUGGCUAUCAAAAAGUU	GAGCUUUUGGCAGCUGCAGCUUCU	Cleavage	cDNA|zinc finger domain, LSD1 subclass family protein, expressed
osmir511	Os12g0589400	osa-miR5157a-3p	3	-1	1	24	1368	1391	AGAAGUUGUGGCUAUCAAAAAGUU	AAUAUUUUUAUGGCCAUAACUUCA	Cleavage	cDNA|expressed protein
osmir511	Os12g0590400	osa-miR5157a-3p	3	-1	1	24	1424	1447	AGAAGUUGUGGCUAUCAAAAAGUU	AAUAUUUUUAUGGCCAUAACUUCG	Cleavage	cDNA|expressed protein
osmir511	Os12g0590400	osa-miR5157a-3p	3	-1	1	24	1424	1447	AGAAGUUGUGGCUAUCAAAAAGUU	AAUAUUUUUAUGGCCAUAACUUCG	Cleavage	cDNA|expressed protein
osmir511	Os12g0590400	osa-miR5157a-3p	3	-1	1	24	1424	1447	AGAAGUUGUGGCUAUCAAAAAGUU	AAUAUUUUUAUGGCCAUAACUUCG	Cleavage	cDNA|expressed protein
osmir511	Os12g0590400	osa-miR5157a-3p	3	-1	1	24	1424	1447	AGAAGUUGUGGCUAUCAAAAAGUU	AAUAUUUUUAUGGCCAUAACUUCG	Cleavage	cDNA|expressed protein
osmir511	Os12g0590400	osa-miR5157a-3p	3	-1	1	24	1424	1447	AGAAGUUGUGGCUAUCAAAAAGUU	AAUAUUUUUAUGGCCAUAACUUCG	Cleavage	cDNA|expressed protein
osmir625	Os01g0206200	osa-miR5157b-3p	3	-1	1	24	840	863	AGAAGUUGUGGCUAUCAAAAAGUU	UACUGAUUGAUAGCCGUAGUUUCU	Cleavage	cDNA|expressed protein
osmir625	Os05g0486100	osa-miR5157b-3p	3	-1	1	24	903	926	AGAAGUUGUGGCUAUCAAAAAGUU	UUUUGUUUGAUAGCAACAAAUUCU	Translation	cDNA|leucine-rich repeat family protein, putative, expressed
osmir625	Os08g0223700	osa-miR5157b-3p	3	-1	1	24	1071	1094	AGAAGUUGUGGCUAUCAAAAAGUU	GAGCUUUUGGCAGCUGCAGCUUCU	Cleavage	cDNA|zinc finger domain, LSD1 subclass family protein, expressed
osmir625	Os08g0223766	osa-miR5157b-3p	3	-1	1	24	1071	1094	AGAAGUUGUGGCUAUCAAAAAGUU	GAGCUUUUGGCAGCUGCAGCUUCU	Cleavage	cDNA|zinc finger domain, LSD1 subclass family protein, expressed
osmir625	Os08g0223833	osa-miR5157b-3p	3	-1	1	24	1071	1094	AGAAGUUGUGGCUAUCAAAAAGUU	GAGCUUUUGGCAGCUGCAGCUUCU	Cleavage	cDNA|zinc finger domain, LSD1 subclass family protein, expressed
osmir625	Os12g0589400	osa-miR5157b-3p	3	-1	1	24	1368	1391	AGAAGUUGUGGCUAUCAAAAAGUU	AAUAUUUUUAUGGCCAUAACUUCA	Cleavage	cDNA|expressed protein
osmir625	Os12g0590400	osa-miR5157b-3p	3	-1	1	24	1424	1447	AGAAGUUGUGGCUAUCAAAAAGUU	AAUAUUUUUAUGGCCAUAACUUCG	Cleavage	cDNA|expressed protein
osmir625	Os12g0590400	osa-miR5157b-3p	3	-1	1	24	1424	1447	AGAAGUUGUGGCUAUCAAAAAGUU	AAUAUUUUUAUGGCCAUAACUUCG	Cleavage	cDNA|expressed protein
osmir625	Os12g0590400	osa-miR5157b-3p	3	-1	1	24	1424	1447	AGAAGUUGUGGCUAUCAAAAAGUU	AAUAUUUUUAUGGCCAUAACUUCG	Cleavage	cDNA|expressed protein
osmir625	Os12g0590400	osa-miR5157b-3p	3	-1	1	24	1424	1447	AGAAGUUGUGGCUAUCAAAAAGUU	AAUAUUUUUAUGGCCAUAACUUCG	Cleavage	cDNA|expressed protein
osmir625	Os12g0590400	osa-miR5157b-3p	3	-1	1	24	1424	1447	AGAAGUUGUGGCUAUCAAAAAGUU	AAUAUUUUUAUGGCCAUAACUUCG	Cleavage	cDNA|expressed protein
osmir710	Os01g0722100	osa-miR2094-3p	3	-1	1	22	112	134	CAGAGCUGUGGCAUCCA-CGUCG	CGUCGCUGGAUGCUGCAGCUCUG	Cleavage	cDNA|bacterial transferase hexapeptide domain containing protein, expressed
osmir710	Os01g0722100	osa-miR2094-3p	3	-1	1	22	112	134	CAGAGCUGUGGCAUCCA-CGUCG	CGUCGCUGGAUGCUGCAGCUCUG	Cleavage	cDNA|bacterial transferase hexapeptide domain containing protein, expressed
osmir710	Os02g0696700	osa-miR2094-3p	3	-1	1	22	586	607	CAGAGCUGUGGCAUCCACGUCG	AGAUAUUGAUGCCACAGUUCUG	Cleavage	cDNA|jmjC domain containing protein, expressed
osmir710	Os02g0754600	osa-miR2094-3p	3	-1	1	22	952	973	CAGAGCUGUGGCAUCCACGUCG	GGUCGUGGCUGCCGCUGCUCUG	Cleavage	cDNA|expressed protein
osmir710	Os09g0491612	osa-miR2094-3p	3	-1	1	22	26	47	CAGAGCUGUGGCAUCCACGUCG	CGUCGUGGAUUCCACUGCUCUG	Cleavage	cDNA|polygalacturonase inhibitor 1 precursor, putative, expressed
osmir710	Os11g0591000	osa-miR2094-3p	3	-1	1	22	2384	2405	CAGAGCUGUGGCAUCCACGUCG	UUGCGAGGAUGCCGGAGCUCUG	Cleavage	cDNA|stripe rust resistance protein Yr10, putative, expressed
osmir563	Os03g0719800	osa-miR393b-3p	3	-1	1	21	1735	1755	UCAGUGCAAUCCCUUUGGAAU	UGUCCACAGGGAUUCCACUGG	Cleavage	cDNA|phytochrome A, putative, expressed
osmir563	Os03g0719800	osa-miR393b-3p	3	-1	1	21	1718	1738	UCAGUGCAAUCCCUUUGGAAU	UGUCCACAGGGAUUCCACUGG	Cleavage	cDNA|phytochrome A, putative, expressed
osmir563	Os03g0719800	osa-miR393b-3p	3	-1	1	21	1721	1741	UCAGUGCAAUCCCUUUGGAAU	UGUCCACAGGGAUUCCACUGG	Cleavage	cDNA|phytochrome A, putative, expressed
osmir572	Os01g0111200	osa-miR2863b	3	-1	1	21	2057	2077	UUCGUUUAUUUGGACUAGAGU	ACUGUUGUCCAAAUAAAUGGA	Cleavage	cDNA|expressed protein
osmir572	Os01g0111200	osa-miR2863b	3	-1	1	21	2043	2063	UUCGUUUAUUUGGACUAGAGU	ACUGUUGUCCAAAUAAAUGGA	Cleavage	cDNA|expressed protein
osmir572	Os02g0813500	osa-miR2863b	3	-1	1	21	1887	1907	UUCGUUUAUUUGGACUAGAGU	UUUCUGAUCCAAAUAAGCGGG	Cleavage	cDNA|glutathione reductase, putative, expressed
osmir572	Os02g0813500	osa-miR2863b	3	-1	1	21	2003	2023	UUCGUUUAUUUGGACUAGAGU	UUUCUGAUCCAAAUAAGCGGG	Cleavage	cDNA|glutathione reductase, putative, expressed
osmir572	Os02g0813500	osa-miR2863b	3	-1	1	21	1987	2007	UUCGUUUAUUUGGACUAGAGU	UUUCUGAUCCAAAUAAGCGGG	Cleavage	cDNA|glutathione reductase, putative, expressed
osmir572	Os02g0813500	osa-miR2863b	3	-1	1	21	1455	1475	UUCGUUUAUUUGGACUAGAGU	UUUCUGAUCCAAAUAAGCGGG	Cleavage	cDNA|glutathione reductase, putative, expressed
osmir572	Os03g0113800	osa-miR2863b	3	-1	1	21	1829	1849	UUCGUUUAUUUGGACUAGAGU	CAUCUAGUUCAAAUGAUUGAA	Cleavage	cDNA|expressed protein
osmir572	Os04g0630600	osa-miR2863b	3	-1	1	21	1124	1144	UUCGUUUAUUUGGACUAGAGU	CCUUUCGUCCAAAAAAACGAA	Cleavage	cDNA|3-beta hydroxysteroid dehydrogenase/isomerase family protein, putative, expressed
osmir572	Os06g0291600	osa-miR2863b	3	-1	1	21	296	316	UUCGUUUAUUUGGACUAGAGU	CAACCAGUCCGAGUAAACGAA	Cleavage	cDNA|AGC_PVPK_like_kin82y.13 - ACG kinases include homologs to PKA, PKG and PKC, expressed
osmir572	Os07g0501550	osa-miR2863b	3	-1	1	21	1444	1464	UUCGUUUAUUUGGACUAGAGU	AGUCUGGUUCAAAUGGACGAU	Cleavage	cDNA|NB-ARC domain containing protein, expressed
osmir572	Os07g0501600	osa-miR2863b	3	-1	1	21	1444	1464	UUCGUUUAUUUGGACUAGAGU	AGUCUGGUUCAAAUGGACGAU	Cleavage	cDNA|NB-ARC domain containing protein, expressed
osmir572	Os07g0688700	osa-miR2863b	3	-1	1	21	1334	1354	UUCGUUUAUUUGGACUAGAGU	UUUAUAGUCUGAAUGAAUGAA	Cleavage	cDNA|retrotransposon protein, putative, unclassified, expressed
osmir572	Os07g0688700	osa-miR2863b	3	-1	1	21	1104	1124	UUCGUUUAUUUGGACUAGAGU	UUUAUAGUCUGAAUGAAUGAA	Cleavage	cDNA|retrotransposon protein, putative, unclassified, expressed
osmir572	Os07g0688700	osa-miR2863b	3	-1	1	21	555	575	UUCGUUUAUUUGGACUAGAGU	UUUAUAGUCUGAAUGAAUGAA	Cleavage	cDNA|retrotransposon protein, putative, unclassified, expressed
osmir147	Os01g0228400	osa-miR5820	3	-1	1	21	460	480	UGGCAGAGAUUGAUCGAGGAA	CACCUCGAUUGAUUUCUGUCU	Cleavage	cDNA|retrotransposon protein, putative, unclassified, expressed
osmir147	Os01g0651000	osa-miR5820	3	-1	1	21	24	44	UGGCAGAGAUUGAUCGAGGAA	UCCCUCUGUCGAUCUCUGCUG	Cleavage	cDNA|GDSL-like lipase/acylhydrolase, putative, expressed
osmir147	Os02g0774200	osa-miR5820	3	-1	1	21	14	34	UGGCAGAGAUUGAUCGAGGAA	AGCUUUGAUCGAUCUCUCCCA	Cleavage	cDNA|expressed protein
osmir147	Os04g0630100	osa-miR5820	3	-1	1	21	135	155	UGGCAGAGAUUGAUCGAGGAA	AUUCUCGAUCGUUCUCUGCUA	Translation	cDNA|leucoanthocyanidin reductase, putative, expressed
osmir147	Os04g0630100	osa-miR5820	3	-1	1	21	135	155	UGGCAGAGAUUGAUCGAGGAA	AUUCUCGAUCGUUCUCUGCUA	Translation	cDNA|leucoanthocyanidin reductase, putative, expressed
osmir147	Os05g0534900	osa-miR5820	3	-1	1	21	3533	3553	UGGCAGAGAUUGAUCGAGGAA	GCCCUUGGUCAGUCUCUACCA	Cleavage	cDNA|expressed protein
osmir147	Os09g0332100	osa-miR5820	3	-1	1	21	226	246	UGGCAGAGAUUGAUCGAGGAA	CACCUCGAUCGAUCUCUCCCC	Cleavage	cDNA|hydroxyproline-rich glycoprotein family protein, putative, expressed
osmir656	Os01g0321300	osa-miR1438	3	-1	1	22	1353	1374	AGGGUAAUUUUAUCAUUUUUAA	UACAAAAUGAAACAAUUACCCU	Translation	cDNA|preprotein translocase subunit secA, chloroplast precursor, putative, expressed
osmir656	Os01g0974000	osa-miR1438	3	-1	1	22	695	716	AGGGUAAUUUUAUCAUUUUUAA	UUGAAGAUGAUAAAAUUAUUGU	Cleavage	cDNA|TGD2, putative, expressed
osmir656	Os02g0714000	osa-miR1438	3	-1	1	22	1316	1337	AGGGUAAUUUUAUCAUUUUUAA	AACAAAAUGAUGGAGUUACCUA	Cleavage	cDNA|RNA recognition motif containing protein, putative, expressed
osmir656	Os03g0570800	osa-miR1438	3	-1	1	22	1710	1731	AGGGUAAUUUUAUCAUUUUUAA	AUCAAGGUGAUACAAUUAUCCU	Translation	cDNA|MATE efflux family protein, putative, expressed
osmir656	Os03g0831900	osa-miR1438	3	-1	1	22	1218	1239	AGGGUAAUUUUAUCAUUUUUAA	UCUGAAGUGUUAAAAUUACUCU	Cleavage	cDNA|ZOS3-23 - C2H2 zinc finger protein, expressed
osmir656	Os04g0397100	osa-miR1438	3	-1	1	22	1327	1348	AGGGUAAUUUUAUCAUUUUUAA	AACAAAAUGAUGACAUUAUUCU	Cleavage	cDNA|ATP-dependent Clp protease ATP-binding subunit clpA homolog CD4B,chloroplast precursor, putative, expressed
osmir656	Os04g0397100	osa-miR1438	3	-1	1	22	1187	1208	AGGGUAAUUUUAUCAUUUUUAA	AACAAAAUGAUGACAUUAUUCU	Cleavage	cDNA|ATP-dependent Clp protease ATP-binding subunit clpA homolog CD4B,chloroplast precursor, putative, expressed
osmir656	Os07g0202400	osa-miR1438	3	-1	1	22	565	586	AGGGUAAUUUUAUCAUUUUUAA	GAUAAAAUGACAAAAUUAUCCC	Cleavage	cDNA|expressed protein
osmir656	Os07g0661600	osa-miR1438	3	-1	1	22	879	900	AGGGUAAUUUUAUCAUUUUUAA	AAUCAAAUGAAAGAAUUACCCU	Cleavage	cDNA|zinc finger, RING-type, putative, expressed
osmir656	Os09g0411650	osa-miR1438	3	-1	1	22	1560	1581	AGGGUAAUUUUAUCAUUUUUAA	GCGACAAUGGUGAAAUUAUCUU	Cleavage	cDNA|ribulose-1,5 bisphosphate carboxylase/oxygenase large subunit N-methyltransferase, chloroplast precursor, putative, expressed
osmir656	Os09g0456900	osa-miR1438	3	-1	1	22	3644	3665	AGGGUAAUUUUAUCAUUUUUAA	ACCAAAAUGAUGAAAAUAUUCU	Cleavage	cDNA|retrotransposon protein, putative, unclassified, expressed
osmir656	Os10g0465500	osa-miR1438	3	-1	1	22	7	28	AGGGUAAUUUUAUCAUUUUUAA	UGUGAAAUGACAAAAUUACCCC	Cleavage	cDNA|expressed protein
osmir656	Os10g0487300	osa-miR1438	3	-1	1	22	980	1001	AGGGUAAUUUUAUCAUUUUUAA	GUGAAAAUGAUAAAGAUAUUCU	Cleavage	cDNA|FHA domain containing protein, putative, expressed
osmir656	Os10g0487300	osa-miR1438	3	-1	1	22	950	971	AGGGUAAUUUUAUCAUUUUUAA	GUGAAAAUGAUAAAGAUAUUCU	Cleavage	cDNA|FHA domain containing protein, putative, expressed
osmir656	Os11g0552500	osa-miR1438	3	-1	1	22	1256	1277	AGGGUAAUUUUAUCAUUUUUAA	AGGAAAAUGAUAAUAUUAUUUU	Cleavage	cDNA|expressed protein
osmir656	Os11g0647000	osa-miR1438	3	-1	1	22	1966	1987	AGGGUAAUUUUAUCAUUUUUAA	AAGAAGAUGAUAAAGUUCUCCU	Cleavage	cDNA|retrotransposon protein, putative, unclassified, expressed
osmir656	Os12g0485800	osa-miR1438	3	-1	1	22	616	637	AGGGUAAUUUUAUCAUUUUUAA	GUAGAAGUGAUAAAAUUACAUU	Cleavage	cDNA|prefoldin subunit, putative, expressed
osmir656	Os12g0485800	osa-miR1438	3	-1	1	22	767	788	AGGGUAAUUUUAUCAUUUUUAA	GUAGAAGUGAUAAAAUUACAUU	Cleavage	cDNA|prefoldin subunit, putative, expressed
osmir279	Os01g0308300	osa-miR2118c	3	-1	1	22	638	659	UUCCCGAUGCCUCCUAUUCCUA	UGGCAAUGGGAGGCAUGGGGAA	Cleavage	cDNA|CC-NBS-LRR, putative, expressed
osmir279	Os04g0375300	osa-miR2118c	3	-1	1	22	749	770	UUCCCGAUGCCUCCUAUUCCUA	UUGGUAUGGGCGGCAUCGGGAA	Cleavage	cDNA|NBS type disease resistance protein, putative, expressed
osmir279	Os05g0414200	osa-miR2118c	3	-1	1	22	671	692	UUCCCGAUGCCUCCUAUUCCUA	UGGGGCUCGGAGGCAUUGGGAA	Cleavage	cDNA|vrga1, putative, expressed
osmir279	Os05g0414200	osa-miR2118c	3	-1	1	22	671	692	UUCCCGAUGCCUCCUAUUCCUA	UGGGGCUCGGAGGCAUUGGGAA	Cleavage	cDNA|vrga1, putative, expressed
osmir279	Os06g0619600	osa-miR2118c	3	-1	1	22	1565	1586	UUCCCGAUGCCUCCUAUUCCUA	UAGGAAGAGGAGGCUUCGGGGA	Cleavage	cDNA|D-mannose binding lectin family protein, expressed
osmir279	Os08g0265300	osa-miR2118c	3	-1	1	22	236	257	UUCCCGAUGCCUCCUAUUCCUA	AUGGGUUUGGAGGCAUUGGGAA	Cleavage	cDNA|NBS-LRR disease resistance protein, putative, expressed
osmir279	Os10g0161400	osa-miR2118c	3	-1	1	22	2084	2105	UUCCCGAUGCCUCCUAUUCCUA	UUGGGCUUGGAGGCAUUGGGAA	Cleavage	cDNA|disease resistance RPP13-like protein 1, putative, expressed
osmir279	Os10g0161400	osa-miR2118c	3	-1	1	22	923	944	UUCCCGAUGCCUCCUAUUCCUA	UUGGGCUUGGAGGCAUUGGGAA	Cleavage	cDNA|disease resistance RPP13-like protein 1, putative, expressed
osmir350	Os01g0308300	osa-miR2118q	3	-1	1	22	638	659	UUCCCGAUGCCUCCUAUUCCUA	UGGCAAUGGGAGGCAUGGGGAA	Cleavage	cDNA|CC-NBS-LRR, putative, expressed
osmir350	Os04g0375300	osa-miR2118q	3	-1	1	22	749	770	UUCCCGAUGCCUCCUAUUCCUA	UUGGUAUGGGCGGCAUCGGGAA	Cleavage	cDNA|NBS type disease resistance protein, putative, expressed
osmir350	Os05g0414200	osa-miR2118q	3	-1	1	22	671	692	UUCCCGAUGCCUCCUAUUCCUA	UGGGGCUCGGAGGCAUUGGGAA	Cleavage	cDNA|vrga1, putative, expressed
osmir350	Os05g0414200	osa-miR2118q	3	-1	1	22	671	692	UUCCCGAUGCCUCCUAUUCCUA	UGGGGCUCGGAGGCAUUGGGAA	Cleavage	cDNA|vrga1, putative, expressed
osmir350	Os06g0619600	osa-miR2118q	3	-1	1	22	1565	1586	UUCCCGAUGCCUCCUAUUCCUA	UAGGAAGAGGAGGCUUCGGGGA	Cleavage	cDNA|D-mannose binding lectin family protein, expressed
osmir350	Os08g0265300	osa-miR2118q	3	-1	1	22	236	257	UUCCCGAUGCCUCCUAUUCCUA	AUGGGUUUGGAGGCAUUGGGAA	Cleavage	cDNA|NBS-LRR disease resistance protein, putative, expressed
osmir350	Os10g0161400	osa-miR2118q	3	-1	1	22	2084	2105	UUCCCGAUGCCUCCUAUUCCUA	UUGGGCUUGGAGGCAUUGGGAA	Cleavage	cDNA|disease resistance RPP13-like protein 1, putative, expressed
osmir350	Os10g0161400	osa-miR2118q	3	-1	1	22	923	944	UUCCCGAUGCCUCCUAUUCCUA	UUGGGCUUGGAGGCAUUGGGAA	Cleavage	cDNA|disease resistance RPP13-like protein 1, putative, expressed
osmir674	Os01g0111900	osa-miR5534a	3	-1	1	21	873	893	UGACGACAACAGCUAGAAUGG	ACGUUGUUGUUGUUGUCGUCA	Cleavage	cDNA|sulfated surface glycoprotein 185 precursor, putative, expressed
osmir674	Os01g0780400	osa-miR5534a	3	-1	1	21	2537	2557	UGACGACAACAGCUAGAAUGG	CUGUUCUAGCUGAUGUUGUUA	Cleavage	cDNA|katanin p80 WD40 repeat-containing subunit B1 homolog 1, putative, expressed
osmir674	Os01g0780400	osa-miR5534a	3	-1	1	21	2324	2344	UGACGACAACAGCUAGAAUGG	CUGUUCUAGCUGAUGUUGUUA	Cleavage	cDNA|katanin p80 WD40 repeat-containing subunit B1 homolog 1, putative, expressed
osmir674	Os02g0328300	osa-miR5534a	3	-1	1	21	1030	1050	UGACGACAACAGCUAGAAUGG	GUAUUUUAGCUGUUCUCGUCC	Cleavage	cDNA|fruit protein PKIWI502, putative, expressed
osmir674	Os02g0328300	osa-miR5534a	3	-1	1	21	1350	1370	UGACGACAACAGCUAGAAUGG	GUAUUUUAGCUGUUCUCGUCC	Cleavage	cDNA|fruit protein PKIWI502, putative, expressed
osmir193	Os01g0866700	osa-miR2871a-5p	3	-1	1	24	520	543	GACCGUAGAAACUAGCAUAGAAAA	AUCGAGGUGCUAGUUUCUACUGUC	Cleavage	cDNA|LSM domain containing protein, expressed
osmir14	Os01g0301000	osa-miR5819	3	-1	1	21	86	106	AGGACGAGGGGAACGGCGGCG	UGCCGCCGCUCGCCUCGUCCU	Translation	cDNA|pentatricopeptide, putative, expressed
osmir14	Os01g0595300	osa-miR5819	3	-1	1	21	48	68	AGGACGAGGGGAACGGCGGCG	CGCCGCCGUUCUUCUUCUCCU	Cleavage	cDNA|transposon protein, putative, unclassified, expressed
osmir14	Os01g0621300	osa-miR5819	3	-1	1	21	35	55	AGGACGAGGGGAACGGCGGCG	GAGUGCCGUUCCCCUCCUCCU	Cleavage	cDNA|extra-large G-protein-related, putative, expressed
osmir14	Os03g0151100	osa-miR5819	3	-1	1	21	335	355	AGGACGAGGGGAACGGCGGCG	CCUCGUCGUUCCUCUCGUUCG	Cleavage	cDNA|appr-1-p processing enzyme family protein, putative, expressed
osmir14	Os03g0198600	osa-miR5819	3	-1	1	21	234	254	AGGACGAGGGGAACGGCGGCG	AGCUGCUGUUCCCUUCGUUCG	Cleavage	cDNA|homeobox domain containing protein, expressed
osmir14	Os03g0224300	osa-miR5819	3	-1	1	21	1310	1330	AGGACGAGGGGAACGGCGGCG	ACUCGCCGUUCCCCUCGUCGG	Cleavage	cDNA|trehalose-6-phosphate synthase, putative, expressed
osmir14	Os03g0224300	osa-miR5819	3	-1	1	21	1513	1533	AGGACGAGGGGAACGGCGGCG	ACUCGCCGUUCCCCUCGUCGG	Cleavage	cDNA|trehalose-6-phosphate synthase, putative, expressed
osmir14	Os03g0724500	osa-miR5819	3	-1	1	21	126	146	AGGACGAGGGGAACGGCGGCG	CGCCGUCAUCCCCCUCGUCCU	Cleavage	cDNA|expressed protein
osmir14	Os03g0843600	osa-miR5819	3	-1	1	21	112	132	AGGACGAGGGGAACGGCGGCG	CGCCGCCCUUCCUCCCGUCCU	Cleavage	cDNA|ion channel DMI1-like, chloroplast precursor, putative, expressed
osmir14	Os03g0843600	osa-miR5819	3	-1	1	21	112	132	AGGACGAGGGGAACGGCGGCG	CGCCGCCCUUCCUCCCGUCCU	Cleavage	cDNA|ion channel DMI1-like, chloroplast precursor, putative, expressed
osmir14	Os03g0843600	osa-miR5819	3	-1	1	21	112	132	AGGACGAGGGGAACGGCGGCG	CGCCGCCCUUCCUCCCGUCCU	Cleavage	cDNA|ion channel DMI1-like, chloroplast precursor, putative, expressed
osmir14	Os04g0447232	osa-miR5819	3	-1	1	21	327	347	AGGACGAGGGGAACGGCGGCG	CGCCGCCGCUCCACUCGUCCU	Cleavage	cDNA|expressed protein
osmir14	Os04g0447232	osa-miR5819	1.5	-1	1	21	402	422	AGGACGAGGGGAACGGCGGCG	AACCGCCGCUCCCCUCGUCCU	Cleavage	cDNA|expressed protein
osmir14	Os05g0392900	osa-miR5819	3	-1	1	21	262	282	AGGACGAGGGGAACGGCGGCG	CGCCGCCGACCCCCUCGUCCU	Cleavage	cDNA|expressed protein
osmir14	Os05g0405400	osa-miR5819	3	-1	1	21	424	444	AGGACGAGGGGAACGGCGGCG	UGCCGCGGUUCUCCUCCUCCU	Cleavage	cDNA|expressed protein
osmir14	Os06g0539700	osa-miR5819	3	-1	1	21	161	181	AGGACGAGGGGAACGGCGGCG	CGUCGCUGUUCUCCUCCUCCU	Cleavage	cDNA|expressed protein
osmir14	Os08g0225100	osa-miR5819	3	-1	1	21	177	197	AGGACGAGGGGAACGGCGGCG	CGCCGACGUGCUCCUCGUCCU	Cleavage	cDNA|pentatricopeptide, putative, expressed
osmir14	Os08g0419700	osa-miR5819	3	-1	1	21	336	356	AGGACGAGGGGAACGGCGGCG	CGUCGCCGUCCUCCUCGUCUU	Cleavage	cDNA|expressed protein
osmir14	Os09g0398300	osa-miR5819	3	-1	1	21	431	451	AGGACGAGGGGAACGGCGGCG	CGCAGCUGUUCGCCUCGUCCU	Translation	cDNA|expressed protein
osmir14	Os09g0483700	osa-miR5819	3	-1	1	21	697	717	AGGACGAGGGGAACGGCGGCG	CUCCGCCGUUCUCCUCGUCGC	Cleavage	cDNA|expressed protein
osmir14	Os11g0220300	osa-miR5819	3	-1	1	21	195	215	AGGACGAGGGGAACGGCGGCG	CGCCGCCGUUCCCCAUGUCCC	Cleavage	cDNA|retrotransposon protein, putative, unclassified, expressed
osmir14	Os11g0582500	osa-miR5819	3	-1	1	21	100	120	AGGACGAGGGGAACGGCGGCG	CGCCGGCGUCCUCCUCGUCCU	Cleavage	cDNA|LTPL68 - Protease inhibitor/seed storage/LTP family protein precursor, expressed
osmir392	Os01g0112050	osa-miR5801c-3p	3	-1	1	21	1987	2007	UAGAUCCAACAAUCGAAAACG	UCAUUUCCAUUGUUGGGUCUG	Cleavage	cDNA|expressed protein
osmir392	Os01g0112100	osa-miR5801c-3p	3	-1	1	21	1987	2007	UAGAUCCAACAAUCGAAAACG	UCAUUUCCAUUGUUGGGUCUG	Cleavage	cDNA|expressed protein
osmir392	Os01g0112100	osa-miR5801c-3p	3	-1	1	21	1987	2007	UAGAUCCAACAAUCGAAAACG	UCAUUUCCAUUGUUGGGUCUG	Cleavage	cDNA|expressed protein
osmir392	Os02g0111500	osa-miR5801c-3p	3	-1	1	21	714	734	UAGAUCCAACAAUCGAAAACG	AUUUCUUGAUUGUUGGAUGUA	Cleavage	cDNA|Alg9-like mannosyltransferase protein, putative, expressed
osmir392	Os06g0171900	osa-miR5801c-3p	3	-1	1	21	1943	1963	UAGAUCCAACAAUCGAAAACG	UAUCUUCGGUUGUUGGUUCUA	Cleavage	cDNA|WD-40 repeat family protein, putative, expressed
osmir392	Os06g0171900	osa-miR5801c-3p	3	-1	1	21	1681	1701	UAGAUCCAACAAUCGAAAACG	UAUCUUCGGUUGUUGGUUCUA	Cleavage	cDNA|WD-40 repeat family protein, putative, expressed
osmir392	Os06g0171900	osa-miR5801c-3p	3	-1	1	21	1858	1878	UAGAUCCAACAAUCGAAAACG	UAUCUUCGGUUGUUGGUUCUA	Cleavage	cDNA|WD-40 repeat family protein, putative, expressed
osmir392	Os06g0541600	osa-miR5801c-3p	3	-1	1	21	100	120	UAGAUCCAACAAUCGAAAACG	CGUUUUCGAUCAUUGGAUCUA	Translation	cDNA|TKL_IRAK_DUF26.1 - DUF26 kinases have homology to DUF26 containing loci, expressed
osmir392	Os08g0373000	osa-miR5801c-3p	3	-1	1	21	449	469	UAGAUCCAACAAUCGAAAACG	UUAUCUCGAUUGUUGGAUUUG	Cleavage	cDNA|resistance protein, putative, expressed
osmir392	Os08g0537200	osa-miR5801c-3p	3	-1	1	21	877	897	UAGAUCCAACAAUCGAAAACG	CAUUUCUGAUCGUUGGAUCUA	Translation	cDNA|DC1 domain containing protein, expressed
osmir392	Os10g0174700	osa-miR5801c-3p	3	-1	1	21	389	409	UAGAUCCAACAAUCGAAAACG	UCUCUUUGUUUGUUGGAUCUA	Cleavage	cDNA|retrotransposon protein, putative, unclassified, expressed
osmir392	Os11g0589200	osa-miR5801c-3p	3	-1	1	21	536	556	UAGAUCCAACAAUCGAAAACG	UGGUUUCUAUUGUUGGAUUUG	Cleavage	cDNA|stripe rust resistance protein Yr10, putative, expressed
osmir392	Os11g0589401	osa-miR5801c-3p	3	-1	1	21	536	556	UAGAUCCAACAAUCGAAAACG	UGGUUUCUAUUGUUGGAUUUG	Cleavage	cDNA|stripe rust resistance protein Yr10, putative, expressed
osmir738	Os01g0655400	osa-miR5527	3	-1	1	21	1684	1704	UCUCAGCCAGGGCAGUAACAG	GACUUGAUGCCCUGGUUGAGA	Cleavage	cDNA|transposon protein, putative, CACTA, En/Spm sub-class, expressed
osmir738	Os01g0929500	osa-miR5527	3	-1	1	21	861	881	UCUCAGCCAGGGCAGUAACAG	CUGUUUCUGUCCUGGCUGGGU	Cleavage	cDNA|oxidoreductase, short chain dehydrogenase/reductase family domain containing protein, expressed
osmir738	Os03g0434400	osa-miR5527	3	-1	1	21	1087	1107	UCUCAGCCAGGGCAGUAACAG	CUGUUACUGUCAUGGUUGGGA	Translation	cDNA|phenazine biosynthesis protein, putative, expressed
osmir738	Os12g0143900	osa-miR5527	3	-1	1	21	2036	2056	UCUCAGCCAGGGCAGUAACAG	GAUCUGCUGUCCUGGCUGAGA	Cleavage	cDNA|acyl-CoA synthetase protein, putative, expressed
osmir738	Os12g0143900	osa-miR5527	3	-1	1	21	2036	2056	UCUCAGCCAGGGCAGUAACAG	GAUCUGCUGUCCUGGCUGAGA	Cleavage	cDNA|acyl-CoA synthetase protein, putative, expressed
osmir738	Os12g0143900	osa-miR5527	3	-1	1	21	1964	1984	UCUCAGCCAGGGCAGUAACAG	GAUCUGCUGUCCUGGCUGAGA	Cleavage	cDNA|acyl-CoA synthetase protein, putative, expressed
osmir545	Os06g0682900	osa-miR5541	3	-1	1	21	755	775	UCAAGUGGUGUACUCUAAAGA	AGAUAGGAGUACAUCACUUGA	Cleavage	cDNA|phosphosulfolactate synthase-related protein, putative, expressed
osmir545	Os06g0682900	osa-miR5541	3	-1	1	21	559	579	UCAAGUGGUGUACUCUAAAGA	AGAUAGGAGUACAUCACUUGA	Cleavage	cDNA|phosphosulfolactate synthase-related protein, putative, expressed
osmir545	Os08g0441400	osa-miR5541	3	-1	1	21	539	559	UCAAGUGGUGUACUCUAAAGA	UCUUGAAAGUAUAUCACUUGA	Cleavage	cDNA|expressed protein
osmir545	Os11g0592500	osa-miR5541	3	-1	1	21	1763	1783	UCAAGUGGUGUACUCUAAAGA	CCUUUAGAGUGCAUUACAUGA	Cleavage	cDNA|NB-ARC domain containing protein, expressed
osmir545	Os12g0198000	osa-miR5541	3	-1	1	21	696	716	UCAAGUGGUGUACUCUAAAGA	UAUUUUGAGUAUAUCAUUUGG	Cleavage	cDNA|expressed protein
osmir545	Os12g0565200	osa-miR5541	3	-1	1	21	2469	2489	UCAAGUGGUGUACUCUAAAGA	AGUUUGGAUUGCAUCACUUGA	Cleavage	cDNA|RGH1A, putative, expressed
osmir314	Os01g0269800	osa-miR1848	3	-1	1	21	1324	1344	CCUCGCCGGCGCGCGCGUGCA	AGCACGAGCGCGGCGGUGAGG	Cleavage	cDNA|NB-ARC domain containing protein, expressed
osmir314	Os01g0321300	osa-miR1848	3	-1	1	21	471	491	CCUCGCCGGCGCGCGCGUGCA	AGCGCGCGCGCGCCGGGGAGU	Cleavage	cDNA|preprotein translocase subunit secA, chloroplast precursor, putative, expressed
osmir314	Os01g0372700	osa-miR1848	3	-1	1	21	256	276	CCUCGCCGGCGCGCGCGUGCA	GCGCCGCGCGCGCCGGCGAGC	Cleavage	cDNA|tRNA synthetases class II domain containing protein, expressed
osmir314	Os01g0372700	osa-miR1848	3	-1	1	21	256	276	CCUCGCCGGCGCGCGCGUGCA	GCGCCGCGCGCGCCGGCGAGC	Cleavage	cDNA|tRNA synthetases class II domain containing protein, expressed
osmir314	Os01g0625900	osa-miR1848	3	-1	1	21	801	822	CCUCGCCGGCGCGCG-CGUGCA	GGCGCGGCGCGCGUCGGCGAGG	Cleavage	cDNA|DUF623 domain containing protein, expressed
osmir314	Os01g0851000	osa-miR1848	3	-1	1	21	618	638	CCUCGCCGGCGCGCGCGUGCA	UUCGCGCGCGCGCCGGGGAGC	Cleavage	cDNA|kinase, pfkB family, putative, expressed
osmir314	Os01g0851000	osa-miR1848	3	-1	1	21	618	638	CCUCGCCGGCGCGCGCGUGCA	UUCGCGCGCGCGCCGGGGAGC	Cleavage	cDNA|kinase, pfkB family, putative, expressed
osmir314	Os01g0851000	osa-miR1848	3	-1	1	21	618	638	CCUCGCCGGCGCGCGCGUGCA	UUCGCGCGCGCGCCGGGGAGC	Cleavage	cDNA|kinase, pfkB family, putative, expressed
osmir314	Os01g0957100	osa-miR1848	3	-1	1	21	2204	2224	CCUCGCCGGCGCGCGCGUGCA	ACCGCGCGUCCGUCGGCGAGG	Cleavage	cDNA|expressed protein
osmir314	Os01g0963600	osa-miR1848	3	-1	1	21	373	393	CCUCGCCGGCGCGCGCGUGCA	AGCGCGAGCGCGUCGGCGAGA	Cleavage	cDNA|abscisic stress-ripening, putative, expressed
osmir314	Os01g0968800	osa-miR1848	3	-1	1	21	214	234	CCUCGCCGGCGCGCGCGUGCA	GGCGUGCGCGCGCGGGCGGGG	Cleavage	cDNA|dehydration-responsive element-binding protein, putative, expressed
osmir314	Os02g0158900	osa-miR1848	3	-1	1	21	741	761	CCUCGCCGGCGCGCGCGUGCA	UGCGCGCGCGCGCCGCCGAGC	Cleavage	cDNA|CBS domain containing membrane protein, putative, expressed
osmir314	Os02g0525600	osa-miR1848	3	-1	1	21	692	712	CCUCGCCGGCGCGCGCGUGCA	UGCGUGUGCGCGCCGGCGACG	Cleavage	cDNA|expressed protein
osmir314	Os02g0525600	osa-miR1848	3	-1	1	21	268	288	CCUCGCCGGCGCGCGCGUGCA	UGCGUGUGCGCGCCGGCGACG	Cleavage	cDNA|expressed protein
osmir314	Os02g0700700	osa-miR1848	3	-1	1	21	309	329	CCUCGCCGGCGCGCGCGUGCA	UGCCGCCGCGCGCCGGCGAGG	Cleavage	cDNA|Disease resistance/zinc finger/chromosome condensation-like region protein, putative, expressed
osmir314	Os03g0433200	osa-miR1848	3	-1	1	21	778	798	CCUCGCCGGCGCGCGCGUGCA	UGCGCGCGCGCGGUGGCGGGG	Cleavage	cDNA|SHORT-ROOT, putative, expressed
osmir314	Os03g0775400	osa-miR1848	3	-1	1	21	163	183	CCUCGCCGGCGCGCGCGUGCA	UCCACGCGCGCGCCGUCAAGG	Cleavage	cDNA|pentatricopeptide, putative, expressed
osmir314	Os03g0775600	osa-miR1848	3	-1	1	21	317	337	CCUCGCCGGCGCGCGCGUGCA	CGCACGCGCACGUCGGCGAGA	Cleavage	cDNA|expressed protein
osmir314	Os03g0775600	osa-miR1848	3	-1	1	21	317	337	CCUCGCCGGCGCGCGCGUGCA	CGCACGCGCACGUCGGCGAGA	Cleavage	cDNA|expressed protein
osmir314	Os03g0795200	osa-miR1848	3	-1	1	21	480	500	CCUCGCCGGCGCGCGCGUGCA	CGUCCGCGCGGGCCGGCGAGG	Translation	cDNA|pentatricopeptide, putative, expressed
osmir314	Os04g0413900	osa-miR1848	3	-1	1	21	856	876	CCUCGCCGGCGCGCGCGUGCA	CGCGCGCGUCCGCCGGCGGGG	Cleavage	cDNA|DUF584 domain containing protein, putative, expressed
osmir314	Os04g0525700	osa-miR1848	3	-1	1	21	875	894	CCUCGCCGGCGCGCGCGUGCA	UGCA-GCGCGUGCCGGCGGGG	Cleavage	cDNA|OsSCP25 - Putative Serine Carboxypeptidase homologue, expressed
osmir314	Os05g0151100	osa-miR1848	3	-1	1	21	638	658	CCUCGCCGGCGCGCGCGUGCA	UGUACGAGCGCGCCGACGAGG	Cleavage	cDNA|desiccation-related protein PCC13-62 precursor, putative, expressed
osmir314	Os05g0456100	osa-miR1848	3	-1	1	21	2821	2841	CCUCGCCGGCGCGCGCGUGCA	GGCACGCGUGCGACGGCGAGC	Cleavage	cDNA|expressed protein
osmir314	Os06g0114300	osa-miR1848	3	-1	1	21	1966	1986	CCUCGCCGGCGCGCGCGUGCA	CGUUCGCGCGCGCCGGUGAGC	Cleavage	cDNA|OsFBO18 - F-box and other domain containing protein, expressed
osmir314	Os06g0114366	osa-miR1848	3	-1	1	21	1966	1986	CCUCGCCGGCGCGCGCGUGCA	CGUUCGCGCGCGCCGGUGAGC	Cleavage	cDNA|OsFBO18 - F-box and other domain containing protein, expressed
osmir314	Os06g0214800	osa-miR1848	3	-1	1	21	664	684	CCUCGCCGGCGCGCGCGUGCA	UCGCCGCGCGCGCCGGCGAGC	Cleavage	cDNA|gibberellin receptor GID1L2, putative, expressed
osmir314	Os07g0628900	osa-miR1848	3	-1	1	21	591	611	CCUCGCCGGCGCGCGCGUGCA	AGCACGCCUGCGCCGGCGACG	Cleavage	cDNA|TKL_IRAK_DUF26-lc.25 - DUF26 kinases have homology to DUF26 containing loci, expressed
osmir314	Os09g0125900	osa-miR1848	3	-1	1	21	453	473	CCUCGCCGGCGCGCGCGUGCA	GCAGCGCGCGCCCCGGCGAGG	Translation	cDNA|white-brown complex homolog protein 11, putative, expressed
osmir314	Os11g0158300	osa-miR1848	3	-1	1	21	611	631	CCUCGCCGGCGCGCGCGUGCA	UGCUGGGGCGCGCCGGCGAGG	Cleavage	cDNA|tetratricopeptide-like helical, putative, expressed
osmir314	Os11g0583366	osa-miR1848	3	-1	1	21	202	222	CCUCGCCGGCGCGCGCGUGCA	UGCGGGCGCGCGGCGGCGAGG	Cleavage	cDNA|expressed protein
osmir558	Os04g0412300	osa-miR5515	3	-1	1	21	2160	2180	CCGAUGGUUGUUCUACAGGUG	UAUCAGUGGGACAAUCAUCGG	Cleavage	cDNA|glycosyl hydrolases family 17, putative, expressed
osmir558	Os04g0412300	osa-miR5515	3	-1	1	21	1673	1693	CCGAUGGUUGUUCUACAGGUG	UAUCAGUGGGACAAUCAUCGG	Cleavage	cDNA|glycosyl hydrolases family 17, putative, expressed
osmir558	Os10g0391200	osa-miR5515	3	-1	1	21	941	961	CCGAUGGUUGUUCUACAGGUG	AGACUGUGGAGCAGCCAUUGG	Cleavage	cDNA|OsFBX384 - F-box domain containing protein, expressed
osmir558	Os10g0391200	osa-miR5515	3	-1	1	21	941	961	CCGAUGGUUGUUCUACAGGUG	AGACUGUGGAGCAGCCAUUGG	Cleavage	cDNA|OsFBX384 - F-box domain containing protein, expressed
osmir607	Os01g0636500	osa-miR419	3	-1	1	21	1218	1238	UGAUGAAUGCUGACGAUGUUG	UAAAGAUGUCAGCAUUCAUCA	Cleavage	cDNA|polygalacturonase, putative, expressed
osmir607	Os01g0637500	osa-miR419	3	-1	1	21	648	668	UGAUGAAUGCUGACGAUGUUG	UAAAGAUGUCAGCAUUCAUCA	Cleavage	cDNA|polygalacturonase, putative, expressed
osmir607	Os01g0701500	osa-miR419	3	-1	1	21	656	676	UGAUGAAUGCUGACGAUGUUG	AGGCAUCGUCGGAGUUCAUCA	Cleavage	cDNA|cytochrome P450, putative, expressed
osmir607	Os02g0169400	osa-miR419	3	-1	1	21	884	904	UGAUGAAUGCUGACGAUGUUG	UGUCAUCAUCAGUGUUCAUCA	Cleavage	cDNA|argonaute, putative, expressed
osmir607	Os02g0295700	osa-miR419	3	-1	1	21	1298	1318	UGAUGAAUGCUGACGAUGUUG	UACAAUCCUCAGCAUUCAUCA	Cleavage	cDNA|expressed protein
osmir607	Os02g0295700	osa-miR419	3	-1	1	21	1298	1318	UGAUGAAUGCUGACGAUGUUG	UACAAUCCUCAGCAUUCAUCA	Cleavage	cDNA|expressed protein
osmir607	Os03g0281800	osa-miR419	3	-1	1	21	2323	2343	UGAUGAAUGCUGACGAUGUUG	CGGAAGCGUCAGCAUUCGUCA	Cleavage	cDNA|expressed protein
osmir607	Os06g0552000	osa-miR419	3	-1	1	21	1713	1733	UGAUGAAUGCUGACGAUGUUG	GACUAUCGGCAGCAUUCAUCA	Cleavage	cDNA|lectin protein kinase family protein, putative, expressed
osmir607	Os08g0296700	osa-miR419	3	-1	1	21	2157	2176	UGAUGAAUGCUGACGAUGUUG	CAACAUC-UCAGCAUUUGUCA	Cleavage	cDNA|NB-ARC domain containing protein, expressed
osmir607	Os11g0173800	osa-miR419	3	-1	1	21	1807	1827	UGAUGAAUGCUGACGAUGUUG	ACAUAUCUUCAGCUUUCAUCA	Cleavage	cDNA|expressed protein
osmir480	Os01g0700900	osa-miR5144-5p	3	-1	1	21	447	467	UUCUUGUGCUGCUGAAGAGAC	GGCGCUGCAGCAGCGCAAGGA	Cleavage	cDNA|cytochrome P450, putative, expressed
osmir480	Os02g0539900	osa-miR5144-5p	3	-1	1	21	711	731	UUCUUGUGCUGCUGAAGAGAC	AGUUCAUCAGCAGAACAAGAA	Cleavage	cDNA|WD domain, G-beta repeat domain containing protein, expressed
osmir480	Os02g0715000	osa-miR5144-5p	3	-1	1	21	1195	1215	UUCUUGUGCUGCUGAAGAGAC	AGCUCUUAAGCAGCACAGCAA	Cleavage	cDNA|xylem cysteine proteinase 2 precursor, putative, expressed
osmir480	Os02g0820300	osa-miR5144-5p	3	-1	1	21	2017	2037	UUCUUGUGCUGCUGAAGAGAC	UGUUGUUUAGUAGUACAAGAA	Cleavage	cDNA|tetratricopeptide repeat containing protein, putative, expressed
osmir480	Os04g0618700	osa-miR5144-5p	3	-1	1	21	743	763	UUCUUGUGCUGCUGAAGAGAC	GAUUCUUCAGCUGUACGAGAA	Translation	cDNA|leucine-rich repeat receptor protein kinase EXS precursor, putative, expressed
osmir480	Os05g0162500	osa-miR5144-5p	3	-1	1	21	991	1011	UUCUUGUGCUGCUGAAGAGAC	AACUUUUCAGCAGCAAAAGAU	Cleavage	cDNA|TKL_IRAK_CrRLK1L-1.10 - The CrRLK1L-1 subfamily has homology to the CrRLK1L homolog, expressed
osmir480	Os05g0223900	osa-miR5144-5p	3	-1	1	21	312	332	UUCUUGUGCUGCUGAAGAGAC	CCCUCGUCGGCAGCGCGGGAA	Cleavage	cDNA|expressed protein
osmir480	Os05g0489000	osa-miR5144-5p	3	-1	1	21	1238	1258	UUCUUGUGCUGCUGAAGAGAC	CAUUCUCCAGCCGCACAAGAA	Translation	cDNA|endonuclease/exonuclease/phosphatase family domain containing protein, expressed
osmir480	Os06g0102800	osa-miR5144-5p	3	-1	1	21	5612	5632	UUCUUGUGCUGCUGAAGAGAC	CGCUCAUCAUCAGCACAGGAA	Cleavage	cDNA|chromo domain containing protein, expressed
osmir480	Os06g0102900	osa-miR5144-5p	3	-1	1	21	5612	5632	UUCUUGUGCUGCUGAAGAGAC	CGCUCAUCAUCAGCACAGGAA	Cleavage	cDNA|chromo domain containing protein, expressed
osmir480	Os07g0484600	osa-miR5144-5p	3	-1	1	21	113	132	UUCUUGUGCUGCUGAAGAGAC	CUCUCU-CAGCAGCACGAGGA	Cleavage	cDNA|expressed protein
osmir480	Os07g0557500	osa-miR5144-5p	3	-1	1	21	1129	1149	UUCUUGUGCUGCUGAAGAGAC	UGCUCUCCAGCGGCAGAAGAA	Cleavage	cDNA|expressed protein
osmir480	Os07g0561300	osa-miR5144-5p	3	-1	1	21	373	394	UUCUUGUGCUGCUG-AAGAGAC	UUCUCUUGCAGCAGCACGAGGA	Cleavage	cDNA|OsFBX257 - F-box domain containing protein, expressed
osmir480	Os12g0624800	osa-miR5144-5p	3	-1	1	21	1390	1410	UUCUUGUGCUGCUGAAGAGAC	GUCUGUUCAGCAGCGCAUGAA	Cleavage	cDNA|expressed protein
osmir526	Os06g0110100	osa-miR2876-3p	3	-1	1	21	502	522	UUCCUAUAUGAACACUGUUGC	AUAAGAGUGUUGAUAUAGGGA	Translation	cDNA|eyes absent homolog 4, putative, expressed
osmir234	Os02g0153700	osa-miR5491	3	-1	1	21	1719	1739	UGAAAUGGAGGCUCGUUGUAC	UUAUAACGGGCCAUCAUUUCA	Cleavage	cDNA|phytosulfokine receptor precursor, putative, expressed
osmir234	Os02g0182100	osa-miR5491	3	-1	1	21	2136	2156	UGAAAUGGAGGCUCGUUGUAC	GUCUAGCCAGCCUCCAUUUCA	Cleavage	cDNA|two-component response regulator, putative, expressed
osmir234	Os02g0678200	osa-miR5491	3	-1	1	21	2268	2288	UGAAAUGGAGGCUCGUUGUAC	UAGCCAUGAGCUUCCGUUUCA	Cleavage	cDNA|uncharacterized membrane protein, putative, expressed
osmir234	Os02g0678200	osa-miR5491	3	-1	1	21	1798	1818	UGAAAUGGAGGCUCGUUGUAC	UAGCCAUGAGCUUCCGUUUCA	Cleavage	cDNA|uncharacterized membrane protein, putative, expressed
osmir234	Os03g0124300	osa-miR5491	3	-1	1	21	15	35	UGAAAUGGAGGCUCGUUGUAC	CCACAGCUGGCCUCCAUUUCU	Cleavage	cDNA|receptor-like protein kinase At3g46290 precursor, putative, expressed
osmir234	Os04g0602500	osa-miR5491	3	-1	1	21	681	701	UGAAAUGGAGGCUCGUUGUAC	CUUCGACGAACCUCCAUUUCA	Cleavage	cDNA|pectinacetylesterase domain containing protein, expressed
osmir234	Os05g0128600	osa-miR5491	3	-1	1	21	735	755	UGAAAUGGAGGCUCGUUGUAC	CCACGACGAGACUCCAUUUCU	Translation	cDNA|transposon protein, putative, unclassified, expressed
osmir234	Os05g0128700	osa-miR5491	3	-1	1	21	735	755	UGAAAUGGAGGCUCGUUGUAC	CCACGACGAGACUCCAUUUCU	Translation	cDNA|transposon protein, putative, unclassified, expressed
osmir234	Os05g0458400	osa-miR5491	3	-1	1	21	1784	1804	UGAAAUGGAGGCUCGUUGUAC	UGACAAUGAGCCAUCAUUUUA	Cleavage	cDNA|OsFtsH8 FtsH protease, homologue of AtFtsH3/10, expressed
osmir234	Os05g0458400	osa-miR5491	3	-1	1	21	1788	1808	UGAAAUGGAGGCUCGUUGUAC	UGACAAUGAGCCAUCAUUUUA	Cleavage	cDNA|OsFtsH8 FtsH protease, homologue of AtFtsH3/10, expressed
osmir234	Os05g0458400	osa-miR5491	3	-1	1	21	1587	1607	UGAAAUGGAGGCUCGUUGUAC	UGACAAUGAGCCAUCAUUUUA	Cleavage	cDNA|OsFtsH8 FtsH protease, homologue of AtFtsH3/10, expressed
osmir234	Os06g0695300	osa-miR5491	3	-1	1	21	75	95	UGAAAUGGAGGCUCGUUGUAC	GGAUGAGGAGCUUCCAUUUCG	Cleavage	cDNA|peroxidase precursor, putative, expressed
osmir234	Os07g0614400	osa-miR5491	3	-1	1	21	1604	1624	UGAAAUGGAGGCUCGUUGUAC	CAGCAACAAGUUUUCAUUUCA	Cleavage	cDNA|expressed protein
osmir234	Os08g0129600	osa-miR5491	3	-1	1	21	1104	1124	UGAAAUGGAGGCUCGUUGUAC	AAACAAAGAGCUUCAAUUUCA	Cleavage	cDNA|chloroplast unusual positioning protein, putative, expressed
osmir234	Os08g0129600	osa-miR5491	3	-1	1	21	955	975	UGAAAUGGAGGCUCGUUGUAC	AAACAAAGAGCUUCAAUUUCA	Cleavage	cDNA|chloroplast unusual positioning protein, putative, expressed
osmir234	Os10g0555700	osa-miR5491	3	-1	1	21	276	296	UGAAAUGGAGGCUCGUUGUAC	CGGCAACGAGCCUCUGUUCCA	Cleavage	cDNA|expansin precursor, putative, expressed
osmir447	Os01g0329800	osa-miR164d	3	-1	1	21	1448	1468	UGGAGAAGCAGGGCACGUGCU	ACCAAGUGCCCUGUUUUUCUG	Cleavage	cDNA|ECT protein, putative, expressed
osmir447	Os01g0329800	osa-miR164d	3	-1	1	21	1321	1341	UGGAGAAGCAGGGCACGUGCU	ACCAAGUGCCCUGUUUUUCUG	Cleavage	cDNA|ECT protein, putative, expressed
osmir447	Os03g0573500	osa-miR164d	3	-1	1	21	1326	1346	UGGAGAAGCAGGGCACGUGCU	UGCACGGGCUCUGUUUUUCCG	Cleavage	cDNA|NBS-LRR type disease resistance protein Rps1-k-1, putative, expressed
osmir447	Os04g0441900	osa-miR164d	3	-1	1	21	1432	1452	UGGAGAAGCAGGGCACGUGCU	UCCUUGUGUUCUGUUUCUCCA	Cleavage	cDNA|cleft lip and palate transmembrane protein 1, putative, expressed
osmir447	Os04g0492800	osa-miR164d	3	-1	1	21	1060	1080	UGGAGAAGCAGGGCACGUGCU	GGCACCUGCUCUGCCUCUCCA	Cleavage	cDNA|OsCML22 - Calmodulin-related calcium sensor protein, expressed
osmir447	Os04g0667600	osa-miR164d	3	-1	1	21	480	500	UGGAGAAGCAGGGCACGUGCU	CGCUUGUGCUCUGCUUCUUUA	Cleavage	cDNA|heavy metal transport/detoxification protein, putative, expressed
osmir447	Os05g0137400	osa-miR164d	3	-1	1	21	236	256	UGGAGAAGCAGGGCACGUGCU	GUCAUGUGCCUUGCUGCUUCA	Cleavage	cDNA|retrotransposon protein, putative, SINE subclass, expressed
osmir447	Os05g0137400	osa-miR164d	3	-1	1	21	231	251	UGGAGAAGCAGGGCACGUGCU	GUCAUGUGCCUUGCUGCUUCA	Cleavage	cDNA|retrotransposon protein, putative, SINE subclass, expressed
osmir447	Os05g0137400	osa-miR164d	3	-1	1	21	251	271	UGGAGAAGCAGGGCACGUGCU	GUCAUGUGCCUUGCUGCUUCA	Cleavage	cDNA|retrotransposon protein, putative, SINE subclass, expressed
osmir447	Os05g0137400	osa-miR164d	3	-1	1	21	293	313	UGGAGAAGCAGGGCACGUGCU	GUCAUGUGCCUUGCUGCUUCA	Cleavage	cDNA|retrotransposon protein, putative, SINE subclass, expressed
osmir447	Os05g0137400	osa-miR164d	3	-1	1	21	290	310	UGGAGAAGCAGGGCACGUGCU	GUCAUGUGCCUUGCUGCUUCA	Cleavage	cDNA|retrotransposon protein, putative, SINE subclass, expressed
osmir447	Os05g0137400	osa-miR164d	3	-1	1	21	803	823	UGGAGAAGCAGGGCACGUGCU	GUCAUGUGCCUUGCUGCUUCA	Cleavage	cDNA|retrotransposon protein, putative, SINE subclass, expressed
osmir447	Os06g0150800	osa-miR164d	3	-1	1	21	207	227	UGGAGAAGCAGGGCACGUGCU	CUCGCAUGUCCUGCUUCUCCU	Cleavage	cDNA|ubiquitin family protein, putative, expressed
osmir447	Os06g0590800	osa-miR164d	3	-1	1	21	479	499	UGGAGAAGCAGGGCACGUGCU	ACGGCAUGUCCUGCUUCUCCA	Cleavage	cDNA|UDP-glucoronosyl and UDP-glucosyl transferase domain containing protein, expressed
osmir447	Os06g0710700	osa-miR164d	3	-1	1	21	788	808	UGGAGAAGCAGGGCACGUGCU	UGCGCGUGCCCUUCUUCUUCG	Cleavage	cDNA|transferase family protein, putative, expressed
osmir447	Os07g0229500	osa-miR164d	3	-1	1	21	156	176	UGGAGAAGCAGGGCACGUGCU	CUCGCAUGUCCUGCUUCUCCC	Cleavage	cDNA|hypothetical protein
osmir447	Os08g0250900	osa-miR164d	3	-1	1	21	257	277	UGGAGAAGCAGGGCACGUGCU	CGCUCGAGCUCUGCUUCUCCG	Cleavage	cDNA|heat shock protein-related, putative, expressed
osmir447	Os10g0124600	osa-miR164d	3	-1	1	21	416	436	UGGAGAAGCAGGGCACGUGCU	GCCACGCGCCCUUCUUCUCCG	Cleavage	cDNA|heat shock protein DnaJ, putative, expressed
osmir447	Os10g0571100	osa-miR164d	3	-1	1	21	1187	1207	UGGAGAAGCAGGGCACGUGCU	UUUGUGUGCCAUGCUUCUCCA	Translation	cDNA|AGAP003819-PA, putative, expressed
osmir447	Os11g0673100	osa-miR164d	3	-1	1	21	245	265	UGGAGAAGCAGGGCACGUGCU	CGCACGUCCUCUGCUUCGCCA	Cleavage	cDNA|seed maturation protein PM27, putative, expressed
osmir447	Os12g0147800	osa-miR164d	3	-1	1	21	202	222	UGGAGAAGCAGGGCACGUGCU	UGCUCUUGCCCUGCUUCUCCU	Cleavage	cDNA|phytosulfokines precursor, putative, expressed
osmir447	Os12g0480000	osa-miR164d	3	-1	1	21	1038	1058	UGGAGAAGCAGGGCACGUGCU	UCUACGUCUUCUGCUUCUCUA	Cleavage	cDNA|DHHC zinc finger domain containing protein, expressed
osmir260	Os03g0395700	osa-miR5825	3	-1	1	24	2358	2381	AAAACAUCUGAUAACCUGAAACGG	CCGUUUCAGGUUAUAAGACGUUUU	Translation	cDNA|expressed protein
osmir260	Os07g0564000	osa-miR5825	3	-1	1	24	1411	1434	AAAACAUCUGAUAACCUGAAACGG	UUGUUUCAGGUUAUAAGACGUUUU	Translation	cDNA|expressed protein
osmir260	Os07g0564000	osa-miR5825	3	-1	1	24	1398	1421	AAAACAUCUGAUAACCUGAAACGG	UUGUUUCAGGUUAUAAGACGUUUU	Translation	cDNA|expressed protein
osmir260	Os10g0558600	osa-miR5825	3	-1	1	24	1176	1199	AAAACAUCUGAUAACCUGAAACGG	UGUAGUCAGCUUAUCAGGGGUUUU	Cleavage	cDNA|pentatricopeptide, putative, expressed
osmir260	Os11g0638000	osa-miR5825	3	-1	1	24	1337	1360	AAAACAUCUGAUAACCUGAAACGG	CAAUUUCAGGUUAUAAGAAGUUUU	Translation	cDNA|GTP-binding protein, putative, expressed
osmir667	Os01g0113400	osa-miR5499	3	-1	1	21	697	717	GAAGGAAGAAUCGUUAUGGAA	AACUACAACGAUUCGUCCUUC	Cleavage	cDNA|protein kinase domain containing protein, expressed
osmir667	Os02g0658500	osa-miR5499	3	-1	1	21	2453	2473	GAAGGAAGAAUCGUUAUGGAA	UGCCAUGCCGAUUCUUCCAUC	Cleavage	cDNA|F-box family protein, putative, expressed
osmir667	Os02g0658500	osa-miR5499	3	-1	1	21	2453	2473	GAAGGAAGAAUCGUUAUGGAA	UGCCAUGCCGAUUCUUCCAUC	Cleavage	cDNA|F-box family protein, putative, expressed
osmir667	Os02g0810500	osa-miR5499	3	-1	1	21	1816	1836	GAAGGAAGAAUCGUUAUGGAA	CAUCGUCAUGAUUCUUCUUUC	Cleavage	cDNA|TBC domain containing protein, expressed
osmir667	Os03g0170600	osa-miR5499	3	-1	1	21	1660	1680	GAAGGAAGAAUCGUUAUGGAA	GUGCAUGGUGAUUCUUCUUUC	Cleavage	cDNA|homeobox associated leucine zipper, putative, expressed
osmir667	Os04g0388601	osa-miR5499	3	-1	1	21	783	803	GAAGGAAGAAUCGUUAUGGAA	UAUUGUAAUGAUUUUUCUUUC	Cleavage	cDNA|expressed protein
osmir667	Os07g0669600	osa-miR5499	3	-1	1	21	989	1008	GAAGGAAGAAUCGUUAUGGAA	UUCUAUA-CGAUUCUUCUUUC	Cleavage	cDNA|expressed protein
osmir667	Os09g0286400	osa-miR5499	3	-1	1	21	489	509	GAAGGAAGAAUCGUUAUGGAA	UUCCAUGACGAAUUUUUCUUC	Translation	cDNA|transporter, monovalent cation:proton antiporter-2 family, putative, expressed
osmir667	Os09g0439600	osa-miR5499	3	-1	1	21	2252	2272	GAAGGAAGAAUCGUUAUGGAA	UUCCUUAGUGGUUCUUCCUUU	Cleavage	cDNA|exo70 exocyst complex subunit, putative, expressed
osmir667	Os11g0109000	osa-miR5499	3	-1	1	21	1681	1701	GAAGGAAGAAUCGUUAUGGAA	AUUUAUUGUGAUUCUUCCUUC	Cleavage	cDNA|protein phosphatase 2c, putative, expressed
osmir667	Os11g0155600	osa-miR5499	3	-1	1	21	1259	1279	GAAGGAAGAAUCGUUAUGGAA	UGUCAUGGCGAUUCUUCCUCC	Cleavage	cDNA|ABC transporter family protein, putative, expressed
osmir667	Os11g0297000	osa-miR5499	3	-1	1	21	1064	1084	GAAGGAAGAAUCGUUAUGGAA	GCCCAUUGCCAUUCUUCCUUC	Cleavage	cDNA|expressed protein
osmir667	Os11g0297000	osa-miR5499	3	-1	1	21	1183	1203	GAAGGAAGAAUCGUUAUGGAA	GCCCAUUGCCAUUCUUCCUUC	Cleavage	cDNA|expressed protein
osmir667	Os12g0108600	osa-miR5499	3	-1	1	21	1669	1689	GAAGGAAGAAUCGUUAUGGAA	AUUUAUUGUGAUUCUUCCUUC	Cleavage	cDNA|protein phosphatase 2c, putative, expressed
osmir454	Os01g0113800	osa-miR156k	3	-1	1	21	11	31	UGACAGAAGAGAGAGAGCACA	CCUGCUCUCUCUAUUCUGUUU	Cleavage	cDNA|resistance-related receptor-like kinase, putative, expressed
osmir454	Os01g0242400	osa-miR156k	3	-1	1	21	878	898	UGACAGAAGAGAGAGAGCACA	GCUUCUCUCUUUCUUUUGUUG	Cleavage	cDNA|DUF260 domain containing protein, putative, expressed
osmir454	Os01g0323000	osa-miR156k	3	-1	1	21	40	60	UGACAGAAGAGAGAGAGCACA	GCUGCUCUCUCUCUCCUCUCA	Cleavage	cDNA|serine/threonine-protein kinase, putative, expressed
osmir454	Os01g0590700	osa-miR156k	3	-1	1	21	2471	2491	UGACAGAAGAGAGAGAGCACA	ACUGCUCUUUUUUUUUUGUCC	Cleavage	cDNA|peptidase family M41 containing protein, expressed
osmir454	Os01g0908100	osa-miR156k	3	-1	1	21	582	602	UGACAGAAGAGAGAGAGCACA	GCUGCUGUUUUUUUUCUGUUA	Cleavage	cDNA|TBC domain containing protein, expressed
osmir454	Os02g0169300	osa-miR156k	3	-1	1	21	1190	1210	UGACAGAAGAGAGAGAGCACA	UUUUCUUUCUUUUUUCUGUCG	Cleavage	cDNA|phosphoglycerate kinase protein, putative, expressed
osmir454	Os02g0450000	osa-miR156k	3	-1	1	21	599	619	UGACAGAAGAGAGAGAGCACA	GCUGCUCUCUCUCUUCUCUUC	Cleavage	cDNA|expressed protein
osmir454	Os03g0368900	osa-miR156k	3	-1	1	21	1281	1301	UGACAGAAGAGAGAGAGCACA	UAUGUUCUCCCUCUUUUGUUA	Cleavage	cDNA|peroxidase precursor, putative, expressed
osmir454	Os05g0158700	osa-miR156k	3	-1	1	21	50	70	UGACAGAAGAGAGAGAGCACA	CUUGCUCUCUCUCUUCCGUUU	Cleavage	cDNA|expressed protein
osmir454	Os05g0158700	osa-miR156k	3	-1	1	21	50	70	UGACAGAAGAGAGAGAGCACA	CUUGCUCUCUCUCUUCCGUUU	Cleavage	cDNA|expressed protein
osmir454	Os05g0316100	osa-miR156k	3	-1	1	21	339	359	UGACAGAAGAGAGAGAGCACA	UUUGGUCUCUCUUUUUUGUUG	Cleavage	cDNA|metal cation transporter, putative, expressed
osmir454	Os05g0316100	osa-miR156k	3	-1	1	21	339	359	UGACAGAAGAGAGAGAGCACA	UUUGGUCUCUCUUUUUUGUUG	Cleavage	cDNA|metal cation transporter, putative, expressed
osmir454	Os05g0553400	osa-miR156k	3	-1	1	21	1120	1140	UGACAGAAGAGAGAGAGCACA	CUUGCUCUCUUUUUUUUUUCA	Cleavage	cDNA|MYB family transcription factor, putative, expressed
osmir454	Os06g0569700	osa-miR156k	3	-1	1	21	1857	1877	UGACAGAAGAGAGAGAGCACA	UUUGUUCUCUCUCUUUUAUUA	Cleavage	cDNA|expressed protein
osmir454	Os06g0694100	osa-miR156k	3	-1	1	21	991	1011	UGACAGAAGAGAGAGAGCACA	CCUUUUCUCUCUCUUCUUUCA	Cleavage	cDNA|expressed protein
osmir454	Os06g0694100	osa-miR156k	3	-1	1	21	938	958	UGACAGAAGAGAGAGAGCACA	CCUUUUCUCUCUCUUCUUUCA	Cleavage	cDNA|expressed protein
osmir454	Os06g0694100	osa-miR156k	3	-1	1	21	938	958	UGACAGAAGAGAGAGAGCACA	CCUUUUCUCUCUCUUCUUUCA	Cleavage	cDNA|expressed protein
osmir454	Os08g0442700	osa-miR156k	3	-1	1	21	2504	2524	UGACAGAAGAGAGAGAGCACA	UUUUCUCUCUUUCUUUUGUUG	Cleavage	cDNA|receptor-like kinase, putative, expressed
osmir454	Os08g0442700	osa-miR156k	3	-1	1	21	1949	1969	UGACAGAAGAGAGAGAGCACA	UUUUCUCUCUUUCUUUUGUUG	Cleavage	cDNA|receptor-like kinase, putative, expressed
osmir454	Os09g0375100	osa-miR156k	3	-1	1	21	970	990	UGACAGAAGAGAGAGAGCACA	GUUCUUCUUUCUCUUCUGUCC	Cleavage	cDNA|heat shock factor-binding protein 1, putative, expressed
osmir454	Os09g0375100	osa-miR156k	3	-1	1	21	970	990	UGACAGAAGAGAGAGAGCACA	GUUCUUCUUUCUCUUCUGUCC	Cleavage	cDNA|heat shock factor-binding protein 1, putative, expressed
osmir454	Os12g0580900	osa-miR156k	3	-1	1	21	1329	1349	UGACAGAAGAGAGAGAGCACA	GGUGAAUUCUCUUUUCUGUCA	Cleavage	cDNA|protein phosphatase 2C, putative, expressed
osmir470	Os02g0179800	osa-miR5508	3	-1	1	21	2213	2233	UAGAUGGCUGAUCUGGUGUGG	CAACAUCUGAGCAGCCAUCUA	Translation	cDNA|expressed protein
osmir470	Os03g0191000	osa-miR5508	3	-1	1	21	1525	1545	UAGAUGGCUGAUCUGGUGUGG	UUGCACAAGAUCAGCUGUUUA	Cleavage	cDNA|calmodulin-binding transcription activator, putative, expressed
osmir470	Os10g0391100	osa-miR5508	3	-1	1	21	399	419	UAGAUGGCUGAUCUGGUGUGG	CUACAAUGGAUCAGUCAUCUG	Cleavage	cDNA|expressed protein
osmir259	Os04g0603300	osa-miR5514	3	-1	1	21	1318	1338	UCCCAGAGCUUUGGCCGUCGC	AGGACGACCAAAGCUUUUGGA	Cleavage	cDNA|expressed protein
osmir624	Os02g0286700	osa-miR172c	3	-1	1	21	390	410	UGAAUCUUGAUGAUGCUGCAC	GAGCCGCGUCGUCGAGGUUCA	Cleavage	cDNA|stripe rust resistance protein Yr10, putative, expressed
osmir624	Os02g0286850	osa-miR172c	3	-1	1	21	390	410	UGAAUCUUGAUGAUGCUGCAC	GAGCCGCGUCGUCGAGGUUCA	Cleavage	cDNA|stripe rust resistance protein Yr10, putative, expressed
osmir624	Os03g0236900	osa-miR172c	3	-1	1	21	2399	2419	UGAAUCUUGAUGAUGCUGCAC	UCGCCGUAUCAUCAAGAUUUU	Cleavage	cDNA|tetratricopeptide repeat domain containing protein, expressed
osmir624	Os03g0236966	osa-miR172c	3	-1	1	21	2399	2419	UGAAUCUUGAUGAUGCUGCAC	UCGCCGUAUCAUCAAGAUUUU	Cleavage	cDNA|tetratricopeptide repeat domain containing protein, expressed
osmir624	Os06g0711100	osa-miR172c	3	-1	1	21	1846	1866	UGAAUCUUGAUGAUGCUGCAC	AUACAGCAUCAUCAGUAUUCA	Cleavage	cDNA|expressed protein
osmir624	Os08g0357000	osa-miR172c	3	-1	1	21	1332	1352	UGAAUCUUGAUGAUGCUGCAC	UUGUGGUGUUAUUAAGAUUCA	Cleavage	cDNA|wound responsive protein, putative, expressed
osmir624	Os08g0357000	osa-miR172c	3	-1	1	21	1332	1352	UGAAUCUUGAUGAUGCUGCAC	UUGUGGUGUUAUUAAGAUUCA	Cleavage	cDNA|wound responsive protein, putative, expressed
osmir624	Os08g0521400	osa-miR172c	3	-1	1	21	1280	1300	UGAAUCUUGAUGAUGCUGCAC	CAGCGUCGUCGUCAAGGUUCA	Cleavage	cDNA|zinc finger family protein, putative, expressed
osmir624	Os08g0521400	osa-miR172c	3	-1	1	21	1115	1135	UGAAUCUUGAUGAUGCUGCAC	CAGCGUCGUCGUCAAGGUUCA	Cleavage	cDNA|zinc finger family protein, putative, expressed
osmir624	Os08g0521400	osa-miR172c	3	-1	1	21	1112	1132	UGAAUCUUGAUGAUGCUGCAC	CAGCGUCGUCGUCAAGGUUCA	Cleavage	cDNA|zinc finger family protein, putative, expressed
osmir624	Os08g0521400	osa-miR172c	3	-1	1	21	1103	1123	UGAAUCUUGAUGAUGCUGCAC	CAGCGUCGUCGUCAAGGUUCA	Cleavage	cDNA|zinc finger family protein, putative, expressed
osmir624	Os09g0488750	osa-miR172c	3	-1	1	21	1897	1917	UGAAUCUUGAUGAUGCUGCAC	AAGUAGCAUAAUUGAGAUUCA	Cleavage	cDNA|expressed protein
osmir624	Os09g0488800	osa-miR172c	3	-1	1	21	1897	1917	UGAAUCUUGAUGAUGCUGCAC	AAGUAGCAUAAUUGAGAUUCA	Cleavage	cDNA|expressed protein
osmir624	Os10g0521500	osa-miR172c	3	-1	1	21	1399	1419	UGAAUCUUGAUGAUGCUGCAC	UAGUAUUAUCAUUAAGAUUUA	Cleavage	cDNA|hydrolase, alpha/beta fold family protein, putative, expressed
osmir624	Os10g0521500	osa-miR172c	3	-1	1	21	907	927	UGAAUCUUGAUGAUGCUGCAC	UAGUAUUAUCAUUAAGAUUUA	Cleavage	cDNA|hydrolase, alpha/beta fold family protein, putative, expressed
osmir190	Os01g0114400	osa-miR166d-5p	3	-1	1	21	1524	1544	GGAAUGUUGUCUGGCUCGAGG	UAUCAAGCCAGACAACAUCCU	Cleavage	cDNA|protein kinase domain containing protein, expressed
osmir190	Os01g0114401	osa-miR166d-5p	3	-1	1	21	1524	1544	GGAAUGUUGUCUGGCUCGAGG	UAUCAAGCCAGACAACAUCCU	Cleavage	cDNA|protein kinase domain containing protein, expressed
osmir190	Os01g0114450	osa-miR166d-5p	3	-1	1	21	1524	1544	GGAAUGUUGUCUGGCUCGAGG	UAUCAAGCCAGACAACAUCCU	Cleavage	cDNA|protein kinase domain containing protein, expressed
osmir190	Os01g0116200	osa-miR166d-5p	3	-1	1	21	1548	1568	GGAAUGUUGUCUGGCUCGAGG	UAUCAAGCCAGACAACAUCCU	Cleavage	cDNA|protein kinase domain containing protein, expressed
osmir190	Os01g0117200	osa-miR166d-5p	3	-1	1	21	1552	1572	GGAAUGUUGUCUGGCUCGAGG	CAUCAAGCCAGACAACAUCCU	Cleavage	cDNA|TAK33, putative, expressed
osmir190	Os01g0611000	osa-miR166d-5p	3	-1	1	21	1811	1831	GGAAUGUUGUCUGGCUCGAGG	CUUCGGACCAGAUAACAUUUU	Cleavage	cDNA|expressed protein
osmir190	Os05g0416500	osa-miR166d-5p	3	-1	1	21	2094	2114	GGAAUGUUGUCUGGCUCGAGG	CAUCAAGCCAGACAACAUACU	Cleavage	cDNA|protein kinase domain containing protein, expressed
osmir190	Os05g0416701	osa-miR166d-5p	3	-1	1	21	2094	2114	GGAAUGUUGUCUGGCUCGAGG	CAUCAAGCCAGACAACAUACU	Cleavage	cDNA|protein kinase domain containing protein, expressed
osmir190	Os07g0580200	osa-miR166d-5p	3	-1	1	21	319	339	GGAAUGUUGUCUGGCUCGAGG	CAUCGGCCCGGAUAACGUUCC	Cleavage	cDNA|expressed protein
osmir190	Os07g0619400	osa-miR166d-5p	3	-1	1	21	837	857	GGAAUGUUGUCUGGCUCGAGG	GAUCGAGUCGGACGAUAUUCA	Cleavage	cDNA|EF hand family protein, expressed
osmir190	Os09g0258700	osa-miR166d-5p	3	-1	1	21	1065	1085	GGAAUGUUGUCUGGCUCGAGG	AGAUGAAUCAGACAACAUUCC	Cleavage	cDNA|nodulin MtN3 family protein, putative, expressed
osmir190	Os09g0372600	osa-miR166d-5p	3	-1	1	21	744	764	GGAAUGUUGUCUGGCUCGAGG	GGUUGAGUCAGAUGAUAUUUC	Cleavage	cDNA|retrotransposon protein, putative, LINE subclass, expressed
osmir190	Os10g0378300	osa-miR166d-5p	3	-1	1	21	754	774	GGAAUGUUGUCUGGCUCGAGG	UGUGGAGUUAGACGACAUUUC	Cleavage	cDNA|CutA, chloroplast precursor, putative, expressed
osmir132	Os03g0681201	osa-miR167a-3p	3	-1	1	22	3066	3087	AUCAUGCAUGACAGCCUCAUUU	CAUUGAGGUUGACAUGCAUGAC	Translation	cDNA|SAB, putative, expressed
osmir132	Os04g0683800	osa-miR167a-3p	3	-1	1	22	781	802	AUCAUGCAUGACAGCCUCAUUU	UGAUGCGGUUGUCAUGCAUUAU	Cleavage	cDNA|anthranilate phosphoribosyltransferase, putative, expressed
osmir132	Os05g0176600	osa-miR167a-3p	3	-1	1	22	1778	1799	AUCAUGCAUGACAGCCUCAUUU	UGGUGAGCCUGUCAUGUUUGAU	Cleavage	cDNA|expressed protein
osmir132	Os06g0643800	osa-miR167a-3p	3	-1	1	22	1755	1776	AUCAUGCAUGACAGCCUCAUUU	GAUAGAGGCUGCCAUGCAUGGU	Translation	cDNA|sucrose-phosphate synthase, putative, expressed
osmir132	Os12g0430000	osa-miR167a-3p	3	-1	1	22	2452	2473	AUCAUGCAUGACAGCCUCAUUU	AUUUGAGGCUGUCAUGCGUGUG	Cleavage	cDNA|retrotransposon protein, putative, unclassified, expressed
osmir152	Os01g0823200	osa-miR2099-5p	3	-1	1	22	2054	2075	UGAAUAUGUUUGUACAAGCUUU	GCGUCUUGUACAUACAUAUUCG	Translation	cDNA|solute carrier family 35 member E3, putative, expressed
osmir152	Os01g0823200	osa-miR2099-5p	3	-1	1	22	1822	1843	UGAAUAUGUUUGUACAAGCUUU	GCGUCUUGUACAUACAUAUUCG	Translation	cDNA|solute carrier family 35 member E3, putative, expressed
osmir152	Os02g0478050	osa-miR2099-5p	3	-1	1	22	5	27	UGAAUAUGUUUGUA-CAAGCUUU	UAUGCUUGAUACAAAUAUAUUUA	Cleavage	cDNA|expressed protein
osmir152	Os02g0478050	osa-miR2099-5p	3	-1	1	22	53	75	UGAAUAUGUUUGUA-CAAGCUUU	UAUGCUUGAUACAAAUAUAUUUA	Cleavage	cDNA|expressed protein
osmir152	Os05g0155200	osa-miR2099-5p	3	-1	1	22	3250	3271	UGAAUAUGUUUGUACAAGCUUU	AGAGCUUGGACGAACGUGUUUA	Cleavage	cDNA|ethylene receptor, putative, expressed
osmir152	Os05g0155200	osa-miR2099-5p	3	-1	1	22	1699	1720	UGAAUAUGUUUGUACAAGCUUU	AGAGCUUGGACGAACGUGUUUA	Cleavage	cDNA|ethylene receptor, putative, expressed
osmir152	Os05g0364500	osa-miR2099-5p	3	-1	1	22	1645	1666	UGAAUAUGUUUGUACAAGCUUU	AAUUUUUGUACAGAUAUGUUCA	Cleavage	cDNA|chaperone protein dnaJ 49, putative, expressed
osmir152	Os06g0152400	osa-miR2099-5p	3	-1	1	22	539	560	UGAAUAUGUUUGUACAAGCUUU	GCUGUAUGUAUAAAUAUAUUUA	Cleavage	cDNA|methyltransferase domain containing protein, expressed
osmir152	Os06g0677400	osa-miR2099-5p	3	-1	1	22	880	901	UGAAUAUGUUUGUACAAGCUUU	AGCGUUCUUACAGACAUAUUCA	Cleavage	cDNA|dehydrogenase, putative, expressed
osmir152	Os06g0677400	osa-miR2099-5p	3	-1	1	22	844	865	UGAAUAUGUUUGUACAAGCUUU	AGCGUUCUUACAGACAUAUUCA	Cleavage	cDNA|dehydrogenase, putative, expressed
osmir152	Os06g0724500	osa-miR2099-5p	3	-1	1	22	1694	1715	UGAAUAUGUUUGUACAAGCUUU	AUUGCUUGUACAUACAUAUACA	Translation	cDNA|WD domain, G-beta repeat domain containing protein, expressed
osmir152	Os09g0375000	osa-miR2099-5p	3	-1	1	22	642	663	UGAAUAUGUUUGUACAAGCUUU	UUCCUUUAUAUAAACAUAUUCA	Cleavage	cDNA|enolase, putative, expressed
osmir152	Os11g0605300	osa-miR2099-5p	3	-1	1	22	1618	1639	UGAAUAUGUUUGUACAAGCUUU	CAUGCUUGUACAGAUAAAUUUA	Cleavage	cDNA|expressed protein
osmir316	Os01g0709500	osa-miR2097-5p	3	-1	1	22	3773	3794	AGAGAUGGGACGGGCAGGGAAG	CAUCUCGUCCCGUCCCGUCUCU	Cleavage	cDNA|protein kinase family protein, putative, expressed
osmir316	Os01g0709500	osa-miR2097-5p	3	-1	1	22	3810	3831	AGAGAUGGGACGGGCAGGGAAG	CAUCUCGUCCCGUCCCGUCUCU	Cleavage	cDNA|protein kinase family protein, putative, expressed
osmir316	Os01g0721400	osa-miR2097-5p	3	-1	1	22	412	433	AGAGAUGGGACGGGCAGGGAAG	UCUCUUGGCCUGUCCCAUUUCU	Cleavage	cDNA|NB-ARC domain containing protein, expressed
osmir316	Os03g0298800	osa-miR2097-5p	3	-1	1	22	59	80	AGAGAUGGGACGGGCAGGGAAG	CUCUCCUGCUCGUCUCGUCUCC	Cleavage	cDNA|RNA recognition motif containing protein, putative, expressed
osmir316	Os03g0298800	osa-miR2097-5p	3	-1	1	22	35	56	AGAGAUGGGACGGGCAGGGAAG	CUCUCCUGCUCGUCUCGUCUCC	Cleavage	cDNA|RNA recognition motif containing protein, putative, expressed
osmir316	Os04g0181300	osa-miR2097-5p	3	-1	1	22	153	174	AGAGAUGGGACGGGCAGGGAAG	UACUCCUGCCCGCUUCAUCUCU	Translation	cDNA|basic region leucine zipper domain containing protein, expressed
osmir316	Os07g0248200	osa-miR2097-5p	3	-1	1	22	442	463	AGAGAUGGGACGGGCAGGGAAG	AUCUCCUUCUCGUCUCGUCUCU	Cleavage	cDNA|expressed protein
osmir316	Os11g0637800	osa-miR2097-5p	3	-1	1	22	94	115	AGAGAUGGGACGGGCAGGGAAG	UCUUCCUCCUCGUCUCGUCUCU	Cleavage	cDNA|acyltransferase, putative, expressed
osmir316	Os12g0620400	osa-miR2097-5p	3	-1	1	22	50	71	AGAGAUGGGACGGGCAGGGAAG	UCUCUCUCCUCGUCUCGUCUCU	Cleavage	cDNA|methyl-CpG binding domain containing protein, putative, expressed
osmir316	Os12g0620400	osa-miR2097-5p	3	-1	1	22	50	71	AGAGAUGGGACGGGCAGGGAAG	UCUCUCUCCUCGUCUCGUCUCU	Cleavage	cDNA|methyl-CpG binding domain containing protein, putative, expressed
osmir373	Os01g0115500	osa-miR11344-5p	3	-1	1	22	1116	1137	UAUCUCGAGAUAUCGGUACCUC	GAAGUACCGCUAUCUCGAGGUU	Cleavage	cDNA|protein kinase domain containing protein, expressed
osmir373	Os01g0115566	osa-miR11344-5p	3	-1	1	22	1116	1137	UAUCUCGAGAUAUCGGUACCUC	GAAGUACCGCUAUCUCGAGGUU	Cleavage	cDNA|protein kinase domain containing protein, expressed
osmir373	Os02g0786900	osa-miR11344-5p	3	-1	1	22	615	636	UAUCUCGAGAUAUCGGUACCUC	AUCGAAACGAUGUCUCGAGAUG	Cleavage	cDNA|SCP-like extracellular protein, expressed
osmir373	Os07g0185700	osa-miR11344-5p	3	-1	1	22	1683	1704	UAUCUCGAGAUAUCGGUACCUC	GAAGUAACGAUGGCUCGAGAUA	Translation	cDNA|expressed protein
osmir373	Os07g0185700	osa-miR11344-5p	3	-1	1	22	1654	1675	UAUCUCGAGAUAUCGGUACCUC	GAAGUAACGAUGGCUCGAGAUA	Translation	cDNA|expressed protein
osmir137	Os02g0318450	osa-miR5801c-5p	3	-1	1	21	2905	2925	AUCGUUUCCGAUCGUUGGAUC	UAUGCAAUGAUCGGAUACGAU	Cleavage	cDNA|ABC-2 type transporter family protein, expressed
osmir137	Os02g0318500	osa-miR5801c-5p	3	-1	1	21	2905	2925	AUCGUUUCCGAUCGUUGGAUC	UAUGCAAUGAUCGGAUACGAU	Cleavage	cDNA|ABC-2 type transporter family protein, expressed
osmir137	Os06g0151600	osa-miR5801c-5p	3	-1	1	21	2735	2755	AUCGUUUCCGAUCGUUGGAUC	UCUUCAAUGAUUGGAAGCGAA	Cleavage	cDNA|OsLonP2 - Putative Lon protease homologue, expressed
osmir137	Os06g0151800	osa-miR5801c-5p	3	-1	1	21	2735	2755	AUCGUUUCCGAUCGUUGGAUC	UCUUCAAUGAUUGGAAGCGAA	Cleavage	cDNA|OsLonP2 - Putative Lon protease homologue, expressed
osmir689	Os03g0308100	osa-miR5801a	3	-1	1	24	331	354	ACCAAAUCGUUUUCGAUCGUUGGA	UUGGUCGAUCAGGGAUGAUUUGGU	Cleavage	cDNA|OsClp4 - Putative Clp protease homologue, expressed
osmir689	Os10g0528900	osa-miR5801a	3	-1	1	24	920	943	ACCAAAUCGUUUUCGAUCGUUGGA	UCCAUCGAUGGGAAACGAUUUAGU	Cleavage	cDNA|glutathione S-transferase, putative, expressed
osmir668	Os01g0905200	osa-miR2928	3	-1	1	20	19	38	AAGAAGACGACAUUUUGUUG	CAAAAAAAUGUUUUCUUCUU	Cleavage	cDNA|transposon protein, putative, unclassified, expressed
osmir668	Os02g0121200	osa-miR2928	3	-1	1	20	642	661	AAGAAGACGACAUUUUGUUG	AAACAAAAUGUCCUGUUCUU	Cleavage	cDNA|expressed protein
osmir668	Os02g0148000	osa-miR2928	3	-1	1	20	603	622	AAGAAGACGACAUUUUGUUG	CAUUGCAAUGUCGUCUUCUU	Cleavage	cDNA|CCT motif family protein, expressed
osmir668	Os02g0148000	osa-miR2928	3	-1	1	20	603	622	AAGAAGACGACAUUUUGUUG	CAUUGCAAUGUCGUCUUCUU	Cleavage	cDNA|CCT motif family protein, expressed
osmir668	Os04g0115900	osa-miR2928	3	-1	1	20	551	570	AAGAAGACGACAUUUUGUUG	AAAUAAAAUGUUGUUGUCUU	Cleavage	cDNA|expressed protein
osmir181	Os01g0623550	osa-miR5801b	3	-1	1	24	1490	1513	ACUAAAUCGUUUCUGAUCGUUGGA	UCCAACGAUCGGAAAUAAUUUGGU	Cleavage	cDNA|polygalacturonase, putative, expressed
osmir181	Os01g0623600	osa-miR5801b	3	-1	1	24	1490	1513	ACUAAAUCGUUUCUGAUCGUUGGA	UCCAACGAUCGGAAAUAAUUUGGU	Cleavage	cDNA|polygalacturonase, putative, expressed
osmir181	Os04g0193950	osa-miR5801b	3	-1	1	24	666	689	ACUAAAUCGUUUCUGAUCGUUGGA	UCCAACGAUCGGAAAUGAUCUGGU	Cleavage	cDNA|resistance protein LR10, putative, expressed
osmir181	Os09g0485500	osa-miR5801b	3	-1	1	24	1083	1106	ACUAAAUCGUUUCUGAUCGUUGGA	UCCAGCGAUUGGAAACAAUUUGGU	Cleavage	cDNA|ZOS9-16 - C2H2 zinc finger protein, expressed
osmir181	Os09g0485600	osa-miR5801b	3	-1	1	24	1083	1106	ACUAAAUCGUUUCUGAUCGUUGGA	UCCAGCGAUUGGAAACAAUUUGGU	Cleavage	cDNA|ZOS9-16 - C2H2 zinc finger protein, expressed
osmir709	Os01g0643900	osa-miR11344-3p	3	-1	1	21	396	416	CUGUGAGGUACCGGUACCUAA	GGGCGUACCGGUACUUCACGG	Cleavage	cDNA|oleosin, putative, expressed
osmir709	Os04g0452400	osa-miR11344-3p	3	-1	1	21	339	359	CUGUGAGGUACCGGUACCUAA	CGGGGUUCCGGUACCUCACCG	Cleavage	cDNA|ubiquitin carboxyl-terminal hydrolase domain containing protein, expressed
osmir709	Os05g0506700	osa-miR11344-3p	3	-1	1	21	445	465	CUGUGAGGUACCGGUACCUAA	CGAAGUACUGGUACCUCACGA	Cleavage	cDNA|GDSL-like lipase/acylhydrolase, putative, expressed
osmir709	Os06g0541600	osa-miR11344-3p	3	-1	1	21	71	91	CUGUGAGGUACCGGUACCUAA	CGAGGUACUGGUACCUUAGGG	Cleavage	cDNA|TKL_IRAK_DUF26.1 - DUF26 kinases have homology to DUF26 containing loci, expressed
osmir709	Os10g0528900	osa-miR11344-3p	3	-1	1	21	864	884	CUGUGAGGUACCGGUACCUAA	UAAGGUAUUGAUACCUCACGG	Translation	cDNA|glutathione S-transferase, putative, expressed
osmir709	Os11g0654800	osa-miR11344-3p	3	-1	1	21	1708	1728	CUGUGAGGUACCGGUACCUAA	CACCGUGCUGGUACCUCACAG	Cleavage	cDNA|expressed protein
osmir709	Os11g0659500	osa-miR11344-3p	3	-1	1	21	450	470	CUGUGAGGUACCGGUACCUAA	GGAGGAAACGGUGCCUUACAG	Cleavage	cDNA|myristoyl-acyl carrier protein thioesterase, chloroplast precursor, putative, expressed
osmir536	Os01g0612700	osa-miR5500	3	-1	1	22	2414	2435	AUCACUGAUGAAAUCUUGCGGC	CCCCCAAGGUUUUAUUGGUGAU	Cleavage	cDNA|retrotransposon protein, putative, unclassified, expressed
osmir536	Os06g0150100	osa-miR5500	3	-1	1	22	476	497	AUCACUGAUGAAAUCUUGCGGC	AAAGAAGGAUUUCAGCAGUGAU	Cleavage	cDNA|expressed protein
osmir536	Os12g0480200	osa-miR5500	3	-1	1	22	1074	1095	AUCACUGAUGAAAUCUUGCGGC	GAUCCAAGAUGUCAUCAGUGGU	Cleavage	cDNA|AGC_PVPK_like_kin82y.19 - ACG kinases include homologs to PKA, PKG and PKC, expressed
osmir590	Os02g0194600	osa-miR171i-5p	3	-1	1	21	1484	1504	AGGUAUUGGCGUGCCUCAAUC	AUUUGAAGCACCCCAAUAUCU	Translation	cDNA|Leucine Rich Repeat family protein, expressed
osmir590	Os08g0292600	osa-miR171i-5p	3	-1	1	21	2825	2845	AGGUAUUGGCGUGCCUCAAUC	ACUUGAGGCACACUAAUGCUU	Translation	cDNA|peptidyl-prolyl cis-trans isomerase, putative, expressed
osmir448	Os01g0543400	osa-miR439i	3	-1	1	21	106	126	UGUCGAACCGCGGUUGUUCGA	UCGAACGCCCCCGGUUCGACA	Translation	cDNA|expressed protein
osmir448	Os02g0491900	osa-miR439i	3	-1	1	21	1176	1196	UGUCGAACCGCGGUUGUUCGA	UAGGACAACUGCGGUGCGGCA	Cleavage	cDNA|retrotransposon protein, putative, unclassified, expressed
osmir448	Os02g0511100	osa-miR439i	3	-1	1	21	377	397	UGUCGAACCGCGGUUGUUCGA	UCGAACUGCCGCAGUUCGACA	Cleavage	cDNA|expressed protein
osmir448	Os02g0511100	osa-miR439i	3	-1	1	21	407	427	UGUCGAACCGCGGUUGUUCGA	UCGAACUGCCGCAGUUCGACA	Cleavage	cDNA|expressed protein
osmir448	Os06g0272800	osa-miR439i	3	-1	1	21	1627	1647	UGUCGAACCGCGGUUGUUCGA	GCGAGCUGCUGCGGUUCGACG	Cleavage	cDNA|expressed protein
osmir448	Os06g0272800	osa-miR439i	3	-1	1	21	401	421	UGUCGAACCGCGGUUGUUCGA	GCGAGCUCCCGCGGUUCGACG	Cleavage	cDNA|expressed protein
osmir448	Os06g0272850	osa-miR439i	3	-1	1	21	1627	1647	UGUCGAACCGCGGUUGUUCGA	GCGAGCUGCUGCGGUUCGACG	Cleavage	cDNA|expressed protein
osmir448	Os06g0273500	osa-miR439i	3	-1	1	21	612	632	UGUCGAACCGCGGUUGUUCGA	GCGAGCUCCCGCGGUUCGACG	Cleavage	cDNA|expressed protein
osmir448	Os07g0491800	osa-miR439i	3	-1	1	21	1302	1322	UGUCGAACCGCGGUUGUUCGA	UCGAGCCGUCGCGGUUCGACG	Cleavage	cDNA|hydroxylase, putative, expressed
osmir448	Os09g0116100	osa-miR439i	1.5	-1	1	21	351	371	UGUCGAACCGCGGUUGUUCGA	UCGAACAACCGCAGUUCGACA	Cleavage	cDNA|expressed protein
osmir448	Os09g0116100	osa-miR439i	3	-1	1	21	111	131	UGUCGAACCGCGGUUGUUCGA	UCGAACAACCACAGUUCGACA	Translation	cDNA|expressed protein
osmir634	Os01g0543400	osa-miR439a	3	-1	1	21	106	126	UGUCGAACCGCGGUUGUUCGA	UCGAACGCCCCCGGUUCGACA	Translation	cDNA|expressed protein
osmir634	Os02g0491900	osa-miR439a	3	-1	1	21	1176	1196	UGUCGAACCGCGGUUGUUCGA	UAGGACAACUGCGGUGCGGCA	Cleavage	cDNA|retrotransposon protein, putative, unclassified, expressed
osmir634	Os02g0511100	osa-miR439a	3	-1	1	21	377	397	UGUCGAACCGCGGUUGUUCGA	UCGAACUGCCGCAGUUCGACA	Cleavage	cDNA|expressed protein
osmir634	Os02g0511100	osa-miR439a	3	-1	1	21	407	427	UGUCGAACCGCGGUUGUUCGA	UCGAACUGCCGCAGUUCGACA	Cleavage	cDNA|expressed protein
osmir634	Os06g0272800	osa-miR439a	3	-1	1	21	1627	1647	UGUCGAACCGCGGUUGUUCGA	GCGAGCUGCUGCGGUUCGACG	Cleavage	cDNA|expressed protein
osmir634	Os06g0272800	osa-miR439a	3	-1	1	21	401	421	UGUCGAACCGCGGUUGUUCGA	GCGAGCUCCCGCGGUUCGACG	Cleavage	cDNA|expressed protein
osmir634	Os06g0272850	osa-miR439a	3	-1	1	21	1627	1647	UGUCGAACCGCGGUUGUUCGA	GCGAGCUGCUGCGGUUCGACG	Cleavage	cDNA|expressed protein
osmir634	Os06g0273500	osa-miR439a	3	-1	1	21	612	632	UGUCGAACCGCGGUUGUUCGA	GCGAGCUCCCGCGGUUCGACG	Cleavage	cDNA|expressed protein
osmir634	Os07g0491800	osa-miR439a	3	-1	1	21	1302	1322	UGUCGAACCGCGGUUGUUCGA	UCGAGCCGUCGCGGUUCGACG	Cleavage	cDNA|hydroxylase, putative, expressed
osmir634	Os09g0116100	osa-miR439a	1.5	-1	1	21	351	371	UGUCGAACCGCGGUUGUUCGA	UCGAACAACCGCAGUUCGACA	Cleavage	cDNA|expressed protein
osmir634	Os09g0116100	osa-miR439a	3	-1	1	21	111	131	UGUCGAACCGCGGUUGUUCGA	UCGAACAACCACAGUUCGACA	Translation	cDNA|expressed protein
osmir98	Os01g0543400	osa-miR439b	3	-1	1	21	106	126	UGUCGAACCGCGGUUGUUCGA	UCGAACGCCCCCGGUUCGACA	Translation	cDNA|expressed protein
osmir98	Os02g0491900	osa-miR439b	3	-1	1	21	1176	1196	UGUCGAACCGCGGUUGUUCGA	UAGGACAACUGCGGUGCGGCA	Cleavage	cDNA|retrotransposon protein, putative, unclassified, expressed
osmir98	Os02g0511100	osa-miR439b	3	-1	1	21	377	397	UGUCGAACCGCGGUUGUUCGA	UCGAACUGCCGCAGUUCGACA	Cleavage	cDNA|expressed protein
osmir98	Os02g0511100	osa-miR439b	3	-1	1	21	407	427	UGUCGAACCGCGGUUGUUCGA	UCGAACUGCCGCAGUUCGACA	Cleavage	cDNA|expressed protein
osmir98	Os06g0272800	osa-miR439b	3	-1	1	21	1627	1647	UGUCGAACCGCGGUUGUUCGA	GCGAGCUGCUGCGGUUCGACG	Cleavage	cDNA|expressed protein
osmir98	Os06g0272800	osa-miR439b	3	-1	1	21	401	421	UGUCGAACCGCGGUUGUUCGA	GCGAGCUCCCGCGGUUCGACG	Cleavage	cDNA|expressed protein
osmir98	Os06g0272850	osa-miR439b	3	-1	1	21	1627	1647	UGUCGAACCGCGGUUGUUCGA	GCGAGCUGCUGCGGUUCGACG	Cleavage	cDNA|expressed protein
osmir98	Os06g0273500	osa-miR439b	3	-1	1	21	612	632	UGUCGAACCGCGGUUGUUCGA	GCGAGCUCCCGCGGUUCGACG	Cleavage	cDNA|expressed protein
osmir98	Os07g0491800	osa-miR439b	3	-1	1	21	1302	1322	UGUCGAACCGCGGUUGUUCGA	UCGAGCCGUCGCGGUUCGACG	Cleavage	cDNA|hydroxylase, putative, expressed
osmir98	Os09g0116100	osa-miR439b	1.5	-1	1	21	351	371	UGUCGAACCGCGGUUGUUCGA	UCGAACAACCGCAGUUCGACA	Cleavage	cDNA|expressed protein
osmir98	Os09g0116100	osa-miR439b	3	-1	1	21	111	131	UGUCGAACCGCGGUUGUUCGA	UCGAACAACCACAGUUCGACA	Translation	cDNA|expressed protein
osmir477	Os01g0543400	osa-miR439f	3	-1	1	21	106	126	UGUCGAACCGCGGUUGUUCGA	UCGAACGCCCCCGGUUCGACA	Translation	cDNA|expressed protein
osmir477	Os02g0491900	osa-miR439f	3	-1	1	21	1176	1196	UGUCGAACCGCGGUUGUUCGA	UAGGACAACUGCGGUGCGGCA	Cleavage	cDNA|retrotransposon protein, putative, unclassified, expressed
osmir477	Os02g0511100	osa-miR439f	3	-1	1	21	377	397	UGUCGAACCGCGGUUGUUCGA	UCGAACUGCCGCAGUUCGACA	Cleavage	cDNA|expressed protein
osmir477	Os02g0511100	osa-miR439f	3	-1	1	21	407	427	UGUCGAACCGCGGUUGUUCGA	UCGAACUGCCGCAGUUCGACA	Cleavage	cDNA|expressed protein
osmir477	Os06g0272800	osa-miR439f	3	-1	1	21	1627	1647	UGUCGAACCGCGGUUGUUCGA	GCGAGCUGCUGCGGUUCGACG	Cleavage	cDNA|expressed protein
osmir477	Os06g0272800	osa-miR439f	3	-1	1	21	401	421	UGUCGAACCGCGGUUGUUCGA	GCGAGCUCCCGCGGUUCGACG	Cleavage	cDNA|expressed protein
osmir477	Os06g0272850	osa-miR439f	3	-1	1	21	1627	1647	UGUCGAACCGCGGUUGUUCGA	GCGAGCUGCUGCGGUUCGACG	Cleavage	cDNA|expressed protein
osmir477	Os06g0273500	osa-miR439f	3	-1	1	21	612	632	UGUCGAACCGCGGUUGUUCGA	GCGAGCUCCCGCGGUUCGACG	Cleavage	cDNA|expressed protein
osmir477	Os07g0491800	osa-miR439f	3	-1	1	21	1302	1322	UGUCGAACCGCGGUUGUUCGA	UCGAGCCGUCGCGGUUCGACG	Cleavage	cDNA|hydroxylase, putative, expressed
osmir477	Os09g0116100	osa-miR439f	1.5	-1	1	21	351	371	UGUCGAACCGCGGUUGUUCGA	UCGAACAACCGCAGUUCGACA	Cleavage	cDNA|expressed protein
osmir477	Os09g0116100	osa-miR439f	3	-1	1	21	111	131	UGUCGAACCGCGGUUGUUCGA	UCGAACAACCACAGUUCGACA	Translation	cDNA|expressed protein
osmir169	Os01g0543400	osa-miR439g	3	-1	1	21	106	126	UGUCGAACCGCGGUUGUUCGA	UCGAACGCCCCCGGUUCGACA	Translation	cDNA|expressed protein
osmir169	Os02g0491900	osa-miR439g	3	-1	1	21	1176	1196	UGUCGAACCGCGGUUGUUCGA	UAGGACAACUGCGGUGCGGCA	Cleavage	cDNA|retrotransposon protein, putative, unclassified, expressed
osmir169	Os02g0511100	osa-miR439g	3	-1	1	21	377	397	UGUCGAACCGCGGUUGUUCGA	UCGAACUGCCGCAGUUCGACA	Cleavage	cDNA|expressed protein
osmir169	Os02g0511100	osa-miR439g	3	-1	1	21	407	427	UGUCGAACCGCGGUUGUUCGA	UCGAACUGCCGCAGUUCGACA	Cleavage	cDNA|expressed protein
osmir169	Os06g0272800	osa-miR439g	3	-1	1	21	1627	1647	UGUCGAACCGCGGUUGUUCGA	GCGAGCUGCUGCGGUUCGACG	Cleavage	cDNA|expressed protein
osmir169	Os06g0272800	osa-miR439g	3	-1	1	21	401	421	UGUCGAACCGCGGUUGUUCGA	GCGAGCUCCCGCGGUUCGACG	Cleavage	cDNA|expressed protein
osmir169	Os06g0272850	osa-miR439g	3	-1	1	21	1627	1647	UGUCGAACCGCGGUUGUUCGA	GCGAGCUGCUGCGGUUCGACG	Cleavage	cDNA|expressed protein
osmir169	Os06g0273500	osa-miR439g	3	-1	1	21	612	632	UGUCGAACCGCGGUUGUUCGA	GCGAGCUCCCGCGGUUCGACG	Cleavage	cDNA|expressed protein
osmir169	Os07g0491800	osa-miR439g	3	-1	1	21	1302	1322	UGUCGAACCGCGGUUGUUCGA	UCGAGCCGUCGCGGUUCGACG	Cleavage	cDNA|hydroxylase, putative, expressed
osmir169	Os09g0116100	osa-miR439g	1.5	-1	1	21	351	371	UGUCGAACCGCGGUUGUUCGA	UCGAACAACCGCAGUUCGACA	Cleavage	cDNA|expressed protein
osmir169	Os09g0116100	osa-miR439g	3	-1	1	21	111	131	UGUCGAACCGCGGUUGUUCGA	UCGAACAACCACAGUUCGACA	Translation	cDNA|expressed protein
osmir527	Os01g0543400	osa-miR439h	3	-1	1	21	106	126	UGUCGAACCGCGGUUGUUCGA	UCGAACGCCCCCGGUUCGACA	Translation	cDNA|expressed protein
osmir527	Os02g0491900	osa-miR439h	3	-1	1	21	1176	1196	UGUCGAACCGCGGUUGUUCGA	UAGGACAACUGCGGUGCGGCA	Cleavage	cDNA|retrotransposon protein, putative, unclassified, expressed
osmir527	Os02g0511100	osa-miR439h	3	-1	1	21	377	397	UGUCGAACCGCGGUUGUUCGA	UCGAACUGCCGCAGUUCGACA	Cleavage	cDNA|expressed protein
osmir527	Os02g0511100	osa-miR439h	3	-1	1	21	407	427	UGUCGAACCGCGGUUGUUCGA	UCGAACUGCCGCAGUUCGACA	Cleavage	cDNA|expressed protein
osmir527	Os06g0272800	osa-miR439h	3	-1	1	21	1627	1647	UGUCGAACCGCGGUUGUUCGA	GCGAGCUGCUGCGGUUCGACG	Cleavage	cDNA|expressed protein
osmir527	Os06g0272800	osa-miR439h	3	-1	1	21	401	421	UGUCGAACCGCGGUUGUUCGA	GCGAGCUCCCGCGGUUCGACG	Cleavage	cDNA|expressed protein
osmir527	Os06g0272850	osa-miR439h	3	-1	1	21	1627	1647	UGUCGAACCGCGGUUGUUCGA	GCGAGCUGCUGCGGUUCGACG	Cleavage	cDNA|expressed protein
osmir527	Os06g0273500	osa-miR439h	3	-1	1	21	612	632	UGUCGAACCGCGGUUGUUCGA	GCGAGCUCCCGCGGUUCGACG	Cleavage	cDNA|expressed protein
osmir527	Os07g0491800	osa-miR439h	3	-1	1	21	1302	1322	UGUCGAACCGCGGUUGUUCGA	UCGAGCCGUCGCGGUUCGACG	Cleavage	cDNA|hydroxylase, putative, expressed
osmir527	Os09g0116100	osa-miR439h	1.5	-1	1	21	351	371	UGUCGAACCGCGGUUGUUCGA	UCGAACAACCGCAGUUCGACA	Cleavage	cDNA|expressed protein
osmir527	Os09g0116100	osa-miR439h	3	-1	1	21	111	131	UGUCGAACCGCGGUUGUUCGA	UCGAACAACCACAGUUCGACA	Translation	cDNA|expressed protein
osmir737	Os01g0543400	osa-miR439c	3	-1	1	21	106	126	UGUCGAACCGCGGUUGUUCGA	UCGAACGCCCCCGGUUCGACA	Translation	cDNA|expressed protein
osmir737	Os02g0491900	osa-miR439c	3	-1	1	21	1176	1196	UGUCGAACCGCGGUUGUUCGA	UAGGACAACUGCGGUGCGGCA	Cleavage	cDNA|retrotransposon protein, putative, unclassified, expressed
osmir737	Os02g0511100	osa-miR439c	3	-1	1	21	377	397	UGUCGAACCGCGGUUGUUCGA	UCGAACUGCCGCAGUUCGACA	Cleavage	cDNA|expressed protein
osmir737	Os02g0511100	osa-miR439c	3	-1	1	21	407	427	UGUCGAACCGCGGUUGUUCGA	UCGAACUGCCGCAGUUCGACA	Cleavage	cDNA|expressed protein
osmir737	Os06g0272800	osa-miR439c	3	-1	1	21	1627	1647	UGUCGAACCGCGGUUGUUCGA	GCGAGCUGCUGCGGUUCGACG	Cleavage	cDNA|expressed protein
osmir737	Os06g0272800	osa-miR439c	3	-1	1	21	401	421	UGUCGAACCGCGGUUGUUCGA	GCGAGCUCCCGCGGUUCGACG	Cleavage	cDNA|expressed protein
osmir737	Os06g0272850	osa-miR439c	3	-1	1	21	1627	1647	UGUCGAACCGCGGUUGUUCGA	GCGAGCUGCUGCGGUUCGACG	Cleavage	cDNA|expressed protein
osmir737	Os06g0273500	osa-miR439c	3	-1	1	21	612	632	UGUCGAACCGCGGUUGUUCGA	GCGAGCUCCCGCGGUUCGACG	Cleavage	cDNA|expressed protein
osmir737	Os07g0491800	osa-miR439c	3	-1	1	21	1302	1322	UGUCGAACCGCGGUUGUUCGA	UCGAGCCGUCGCGGUUCGACG	Cleavage	cDNA|hydroxylase, putative, expressed
osmir737	Os09g0116100	osa-miR439c	1.5	-1	1	21	351	371	UGUCGAACCGCGGUUGUUCGA	UCGAACAACCGCAGUUCGACA	Cleavage	cDNA|expressed protein
osmir737	Os09g0116100	osa-miR439c	3	-1	1	21	111	131	UGUCGAACCGCGGUUGUUCGA	UCGAACAACCACAGUUCGACA	Translation	cDNA|expressed protein
osmir427	Os01g0543400	osa-miR439e	3	-1	1	21	106	126	UGUCGAACCGCGGUUGUUCGA	UCGAACGCCCCCGGUUCGACA	Translation	cDNA|expressed protein
osmir427	Os02g0491900	osa-miR439e	3	-1	1	21	1176	1196	UGUCGAACCGCGGUUGUUCGA	UAGGACAACUGCGGUGCGGCA	Cleavage	cDNA|retrotransposon protein, putative, unclassified, expressed
osmir427	Os02g0511100	osa-miR439e	3	-1	1	21	377	397	UGUCGAACCGCGGUUGUUCGA	UCGAACUGCCGCAGUUCGACA	Cleavage	cDNA|expressed protein
osmir427	Os02g0511100	osa-miR439e	3	-1	1	21	407	427	UGUCGAACCGCGGUUGUUCGA	UCGAACUGCCGCAGUUCGACA	Cleavage	cDNA|expressed protein
osmir427	Os06g0272800	osa-miR439e	3	-1	1	21	1627	1647	UGUCGAACCGCGGUUGUUCGA	GCGAGCUGCUGCGGUUCGACG	Cleavage	cDNA|expressed protein
osmir427	Os06g0272800	osa-miR439e	3	-1	1	21	401	421	UGUCGAACCGCGGUUGUUCGA	GCGAGCUCCCGCGGUUCGACG	Cleavage	cDNA|expressed protein
osmir427	Os06g0272850	osa-miR439e	3	-1	1	21	1627	1647	UGUCGAACCGCGGUUGUUCGA	GCGAGCUGCUGCGGUUCGACG	Cleavage	cDNA|expressed protein
osmir427	Os06g0273500	osa-miR439e	3	-1	1	21	612	632	UGUCGAACCGCGGUUGUUCGA	GCGAGCUCCCGCGGUUCGACG	Cleavage	cDNA|expressed protein
osmir427	Os07g0491800	osa-miR439e	3	-1	1	21	1302	1322	UGUCGAACCGCGGUUGUUCGA	UCGAGCCGUCGCGGUUCGACG	Cleavage	cDNA|hydroxylase, putative, expressed
osmir427	Os09g0116100	osa-miR439e	1.5	-1	1	21	351	371	UGUCGAACCGCGGUUGUUCGA	UCGAACAACCGCAGUUCGACA	Cleavage	cDNA|expressed protein
osmir427	Os09g0116100	osa-miR439e	3	-1	1	21	111	131	UGUCGAACCGCGGUUGUUCGA	UCGAACAACCACAGUUCGACA	Translation	cDNA|expressed protein
osmir410	Os01g0543400	osa-miR439d	3	-1	1	21	106	126	UGUCGAACCGCGGUUGUUCGA	UCGAACGCCCCCGGUUCGACA	Translation	cDNA|expressed protein
osmir410	Os02g0491900	osa-miR439d	3	-1	1	21	1176	1196	UGUCGAACCGCGGUUGUUCGA	UAGGACAACUGCGGUGCGGCA	Cleavage	cDNA|retrotransposon protein, putative, unclassified, expressed
osmir410	Os02g0511100	osa-miR439d	3	-1	1	21	377	397	UGUCGAACCGCGGUUGUUCGA	UCGAACUGCCGCAGUUCGACA	Cleavage	cDNA|expressed protein
osmir410	Os02g0511100	osa-miR439d	3	-1	1	21	407	427	UGUCGAACCGCGGUUGUUCGA	UCGAACUGCCGCAGUUCGACA	Cleavage	cDNA|expressed protein
osmir410	Os06g0272800	osa-miR439d	3	-1	1	21	1627	1647	UGUCGAACCGCGGUUGUUCGA	GCGAGCUGCUGCGGUUCGACG	Cleavage	cDNA|expressed protein
osmir410	Os06g0272800	osa-miR439d	3	-1	1	21	401	421	UGUCGAACCGCGGUUGUUCGA	GCGAGCUCCCGCGGUUCGACG	Cleavage	cDNA|expressed protein
osmir410	Os06g0272850	osa-miR439d	3	-1	1	21	1627	1647	UGUCGAACCGCGGUUGUUCGA	GCGAGCUGCUGCGGUUCGACG	Cleavage	cDNA|expressed protein
osmir410	Os06g0273500	osa-miR439d	3	-1	1	21	612	632	UGUCGAACCGCGGUUGUUCGA	GCGAGCUCCCGCGGUUCGACG	Cleavage	cDNA|expressed protein
osmir410	Os07g0491800	osa-miR439d	3	-1	1	21	1302	1322	UGUCGAACCGCGGUUGUUCGA	UCGAGCCGUCGCGGUUCGACG	Cleavage	cDNA|hydroxylase, putative, expressed
osmir410	Os09g0116100	osa-miR439d	1.5	-1	1	21	351	371	UGUCGAACCGCGGUUGUUCGA	UCGAACAACCGCAGUUCGACA	Cleavage	cDNA|expressed protein
osmir410	Os09g0116100	osa-miR439d	3	-1	1	21	111	131	UGUCGAACCGCGGUUGUUCGA	UCGAACAACCACAGUUCGACA	Translation	cDNA|expressed protein
osmir18	Os02g0260900	osa-miR2871a-3p	3	-1	1	21	682	702	UAUUUUAGUUUCUAUGGUCAC	GAGAACAUAGAAAAUGAAAUA	Cleavage	cDNA|retrotransposon protein, putative, unclassified, expressed
osmir18	Os02g0652600	osa-miR2871a-3p	3	-1	1	21	686	706	UAUUUUAGUUUCUAUGGUCAC	AGGAUCAAGGAAAUUAAAGUA	Cleavage	cDNA|50S ribosomal protein L19, chloroplast precursor, putative, expressed
osmir18	Os03g0151800	osa-miR2871a-3p	3	-1	1	21	1440	1460	UAUUUUAGUUUCUAUGGUCAC	GAGACCAUAGAUGCUGAGAUA	Translation	cDNA|cell division control protein 48 homolog E, putative, expressed
osmir18	Os03g0861100	osa-miR2871a-3p	3	-1	1	21	1752	1772	UAUUUUAGUUUCUAUGGUCAC	GAGACCAAGGAAACUGGAAUG	Cleavage	cDNA|expressed protein
osmir18	Os04g0247700	osa-miR2871a-3p	3	-1	1	21	1288	1308	UAUUUUAGUUUCUAUGGUCAC	GAGAACAUAGAAAAUGAAAUA	Cleavage	cDNA|expressed protein
osmir18	Os04g0685500	osa-miR2871a-3p	3	-1	1	21	623	643	UAUUUUAGUUUCUAUGGUCAC	CAGAGCAUGGAAGCUAAAAUC	Cleavage	cDNA|exo70 exocyst complex subunit, putative, expressed
osmir18	Os04g0685500	osa-miR2871a-3p	3	-1	1	21	783	803	UAUUUUAGUUUCUAUGGUCAC	CAGAGCAUGGAAGCUAAAAUC	Cleavage	cDNA|exo70 exocyst complex subunit, putative, expressed
osmir18	Os05g0180600	osa-miR2871a-3p	3	-1	1	21	3110	3130	UAUUUUAGUUUCUAUGGUCAC	UCGAACGUAGAAAAUAAAAUA	Cleavage	cDNA|phosphatidylinositol 3-kinase, root isoform, putative, expressed
osmir18	Os05g0180600	osa-miR2871a-3p	3	-1	1	21	3254	3274	UAUUUUAGUUUCUAUGGUCAC	UCGAACGUAGAAAAUAAAAUA	Cleavage	cDNA|phosphatidylinositol 3-kinase, root isoform, putative, expressed
osmir18	Os10g0205300	osa-miR2871a-3p	3	-1	1	21	1384	1404	UAUUUUAGUUUCUAUGGUCAC	AGUGCCAUAGAAACUGAAGUG	Cleavage	cDNA|glycosyltransferase family 43 protein, putative, expressed
osmir196	Os02g0260900	osa-miR2871b-3p	3	-1	1	21	682	702	UAUUUUAGUUUCUAUGGUCAC	GAGAACAUAGAAAAUGAAAUA	Cleavage	cDNA|retrotransposon protein, putative, unclassified, expressed
osmir196	Os02g0652600	osa-miR2871b-3p	3	-1	1	21	686	706	UAUUUUAGUUUCUAUGGUCAC	AGGAUCAAGGAAAUUAAAGUA	Cleavage	cDNA|50S ribosomal protein L19, chloroplast precursor, putative, expressed
osmir196	Os03g0151800	osa-miR2871b-3p	3	-1	1	21	1440	1460	UAUUUUAGUUUCUAUGGUCAC	GAGACCAUAGAUGCUGAGAUA	Translation	cDNA|cell division control protein 48 homolog E, putative, expressed
osmir196	Os03g0861100	osa-miR2871b-3p	3	-1	1	21	1752	1772	UAUUUUAGUUUCUAUGGUCAC	GAGACCAAGGAAACUGGAAUG	Cleavage	cDNA|expressed protein
osmir196	Os04g0247700	osa-miR2871b-3p	3	-1	1	21	1288	1308	UAUUUUAGUUUCUAUGGUCAC	GAGAACAUAGAAAAUGAAAUA	Cleavage	cDNA|expressed protein
osmir196	Os04g0685500	osa-miR2871b-3p	3	-1	1	21	623	643	UAUUUUAGUUUCUAUGGUCAC	CAGAGCAUGGAAGCUAAAAUC	Cleavage	cDNA|exo70 exocyst complex subunit, putative, expressed
osmir196	Os04g0685500	osa-miR2871b-3p	3	-1	1	21	783	803	UAUUUUAGUUUCUAUGGUCAC	CAGAGCAUGGAAGCUAAAAUC	Cleavage	cDNA|exo70 exocyst complex subunit, putative, expressed
osmir196	Os05g0180600	osa-miR2871b-3p	3	-1	1	21	3110	3130	UAUUUUAGUUUCUAUGGUCAC	UCGAACGUAGAAAAUAAAAUA	Cleavage	cDNA|phosphatidylinositol 3-kinase, root isoform, putative, expressed
osmir196	Os05g0180600	osa-miR2871b-3p	3	-1	1	21	3254	3274	UAUUUUAGUUUCUAUGGUCAC	UCGAACGUAGAAAAUAAAAUA	Cleavage	cDNA|phosphatidylinositol 3-kinase, root isoform, putative, expressed
osmir196	Os10g0205300	osa-miR2871b-3p	3	-1	1	21	1384	1404	UAUUUUAGUUUCUAUGGUCAC	AGUGCCAUAGAAACUGAAGUG	Cleavage	cDNA|glycosyltransferase family 43 protein, putative, expressed
osmir697	Os12g0154000	osa-miR399d	3	-1	1	21	1190	1210	UGCCAAAGGAGAGUUGCCCUG	UUGGGUUUCUCUUCUUUGGCA	Cleavage	cDNA|transporter-related, putative, expressed
osmir697	Os12g0154600	osa-miR399d	3	-1	1	21	1011	1031	UGCCAAAGGAGAGUUGCCCUG	UUGGGUUUCUCUUCUUUGGCA	Cleavage	cDNA|transporter-related, putative, expressed
osmir313	Os12g0154000	osa-miR399j	3	-1	1	21	1190	1210	UGCCAAAGGAGAGUUGCCCUA	UUGGGUUUCUCUUCUUUGGCA	Cleavage	cDNA|transporter-related, putative, expressed
osmir313	Os12g0154600	osa-miR399j	3	-1	1	21	1011	1031	UGCCAAAGGAGAGUUGCCCUA	UUGGGUUUCUCUUCUUUGGCA	Cleavage	cDNA|transporter-related, putative, expressed
osmir723	Os01g0867900	osa-miR5821	3	-1	1	21	1060	1080	UGGACGGAGCGAUGGUGGGCG	CUCUGACCAUUGCUCUGUUCA	Cleavage	cDNA|COV1, putative, expressed
osmir723	Os01g0867900	osa-miR5821	3	-1	1	21	972	992	UGGACGGAGCGAUGGUGGGCG	CUCUGACCAUUGCUCUGUUCA	Cleavage	cDNA|COV1, putative, expressed
osmir723	Os01g0867900	osa-miR5821	3	-1	1	21	2064	2084	UGGACGGAGCGAUGGUGGGCG	CUCUGACCAUUGCUCUGUUCA	Cleavage	cDNA|COV1, putative, expressed
osmir723	Os01g0867900	osa-miR5821	3	-1	1	21	1303	1323	UGGACGGAGCGAUGGUGGGCG	CUCUGACCAUUGCUCUGUUCA	Cleavage	cDNA|COV1, putative, expressed
osmir723	Os02g0476666	osa-miR5821	3	-1	1	21	287	307	UGGACGGAGCGAUGGUGGGCG	UGCCCACCGUCGCUCUUUCCG	Cleavage	cDNA|expressed protein
osmir723	Os02g0480200	osa-miR5821	3	-1	1	21	460	480	UGGACGGAGCGAUGGUGGGCG	CCCCCAUCACCGCUCCGUCCU	Cleavage	cDNA|expressed protein
osmir723	Os05g0318700	osa-miR5821	3	-1	1	21	38	58	UGGACGGAGCGAUGGUGGGCG	UUCCCACCAUCGUUUUGGCCA	Cleavage	cDNA|TKL_IRAK_CrRLK1L-1.3 - The CrRLK1L-1 subfamily has homology to the CrRLK1L homolog, expressed
osmir723	Os05g0546400	osa-miR5821	3	-1	1	21	238	258	UGGACGGAGCGAUGGUGGGCG	GCCCCGCCAUCGCCUCGUCCG	Cleavage	cDNA|proline-rich protein, putative, expressed
osmir723	Os06g0292400	osa-miR5821	3	-1	1	21	23	43	UGGACGGAGCGAUGGUGGGCG	AGCUCACCAUUGCUCUGACCA	Cleavage	cDNA|cadmium tolerance factor, putative, expressed
osmir723	Os07g0686900	osa-miR5821	3	-1	1	21	1915	1935	UGGACGGAGCGAUGGUGGGCG	AAUCCACUAUUUCUCCGUCCA	Translation	cDNA|alpha-N-arabinofuranosidase, putative, expressed
osmir723	Os11g0494100	osa-miR5821	3	-1	1	21	2449	2469	UGGACGGAGCGAUGGUGGGCG	GCUCUACCAUCACUCCGUUCA	Translation	cDNA|NBS-LRR type disease resistance protein, putative, expressed
osmir659	Os02g0665800	osa-miR2275d	3	-1	1	22	635	656	CUUGUUUUUCUCCAAUAUCUCA	CCAGAGAUUGGGGAAGGACAGG	Cleavage	cDNA|protein kinase, putative, expressed
osmir659	Os02g0694800	osa-miR2275d	3	-1	1	22	352	373	CUUGUUUUUCUCCAAUAUCUCA	CAAGAUGUUGGAGAAGGAGAAG	Cleavage	cDNA|expressed protein
osmir659	Os02g0694800	osa-miR2275d	3	-1	1	22	347	368	CUUGUUUUUCUCCAAUAUCUCA	CAAGAUGUUGGAGAAGGAGAAG	Cleavage	cDNA|expressed protein
osmir659	Os02g0694800	osa-miR2275d	3	-1	1	22	352	373	CUUGUUUUUCUCCAAUAUCUCA	CAAGAUGUUGGAGAAGGAGAAG	Cleavage	cDNA|expressed protein
osmir659	Os02g0694800	osa-miR2275d	3	-1	1	22	347	368	CUUGUUUUUCUCCAAUAUCUCA	CAAGAUGUUGGAGAAGGAGAAG	Cleavage	cDNA|expressed protein
osmir659	Os04g0409600	osa-miR2275d	2.5	-1	1	22	196	217	CUUGUUUUUCUCCAAUAUCUCA	AGCGAUGCUGGAGAAAGACAGG	Cleavage	cDNA|histone deacetylase, putative, expressed
osmir659	Os04g0409600	osa-miR2275d	3	-1	1	22	686	707	CUUGUUUUUCUCCAAUAUCUCA	AAGGAUAUAGGAGAAAGAGAAG	Cleavage	cDNA|histone deacetylase, putative, expressed
osmir659	Os04g0557100	osa-miR2275d	3	-1	1	22	1068	1089	CUUGUUUUUCUCCAAUAUCUCA	GGAGGAAUUGGAGGAAAAUGAG	Cleavage	cDNA|expressed protein
osmir659	Os05g0177800	osa-miR2275d	3	-1	1	22	264	285	CUUGUUUUUCUCCAAUAUCUCA	CGAGAUCUUGGAGAAAGACCAG	Cleavage	cDNA|cytokinin-O-glucosyltransferase 1, putative, expressed
osmir659	Os05g0551000	osa-miR2275d	3	-1	1	22	163	184	CUUGUUUUUCUCCAAUAUCUCA	UCAGAUAAUGGAGAAAAUCGAG	Cleavage	cDNA|E3 ubiquitin ligase, putative, expressed
osmir659	Os06g0606800	osa-miR2275d	3	-1	1	22	966	987	CUUGUUUUUCUCCAAUAUCUCA	ACAGGAAUUGGAGAAAAGCAAC	Cleavage	cDNA|targeting protein for Xklp2, putative, expressed
osmir659	Os06g0606800	osa-miR2275d	3	-1	1	22	949	970	CUUGUUUUUCUCCAAUAUCUCA	ACAGGAAUUGGAGAAAAGCAAC	Cleavage	cDNA|targeting protein for Xklp2, putative, expressed
osmir659	Os06g0606800	osa-miR2275d	3	-1	1	22	963	984	CUUGUUUUUCUCCAAUAUCUCA	ACAGGAAUUGGAGAAAAGCAAC	Cleavage	cDNA|targeting protein for Xklp2, putative, expressed
osmir659	Os08g0108700	osa-miR2275d	3	-1	1	22	18	39	CUUGUUUUUCUCCAAUAUCUCA	AGAGAUGAUGGAGAAGGGCAAG	Cleavage	cDNA|GLTP domain containing protein, putative, expressed
osmir659	Os10g0358700	osa-miR2275d	3	-1	1	22	2818	2839	CUUGUUUUUCUCCAAUAUCUCA	GUAGAAAUUGGAGAGAGAUGAG	Cleavage	cDNA|pentatricopeptide, putative, expressed
osmir53	Os01g0116800	osa-miR2275b	3	-1	1	22	82	103	UUUGGUUUCCUCCAAUAUCUCA	GCAGAUGUUGGAGGAGGGCAAA	Cleavage	cDNA|TAK14, putative, expressed
osmir53	Os01g0522100	osa-miR2275b	3	-1	1	22	1986	2007	UUUGGUUUCCUCCAAUAUCUCA	AAAGUUAUUGGAAGAAAUCAAA	Translation	cDNA|expressed protein
osmir53	Os01g0522400	osa-miR2275b	3	-1	1	22	1986	2007	UUUGGUUUCCUCCAAUAUCUCA	AAAGUUAUUGGAAGAAAUCAAA	Translation	cDNA|expressed protein
osmir53	Os01g0757800	osa-miR2275b	3	-1	1	22	692	713	UUUGGUUUCCUCCAAUAUCUCA	CAAGGUUUUGGAGGAAACCCAA	Cleavage	cDNA|DNA-directed polymerase, putative, expressed
osmir53	Os01g0757800	osa-miR2275b	3	-1	1	22	692	713	UUUGGUUUCCUCCAAUAUCUCA	CAAGGUUUUGGAGGAAACCCAA	Cleavage	cDNA|DNA-directed polymerase, putative, expressed
osmir53	Os01g0757800	osa-miR2275b	3	-1	1	22	773	794	UUUGGUUUCCUCCAAUAUCUCA	CAAGGUUUUGGAGGAAACCCAA	Cleavage	cDNA|DNA-directed polymerase, putative, expressed
osmir53	Os01g0757800	osa-miR2275b	3	-1	1	22	686	707	UUUGGUUUCCUCCAAUAUCUCA	CAAGGUUUUGGAGGAAACCCAA	Cleavage	cDNA|DNA-directed polymerase, putative, expressed
osmir53	Os01g0757800	osa-miR2275b	3	-1	1	22	686	707	UUUGGUUUCCUCCAAUAUCUCA	CAAGGUUUUGGAGGAAACCCAA	Cleavage	cDNA|DNA-directed polymerase, putative, expressed
osmir53	Os01g0761300	osa-miR2275b	3	-1	1	22	1300	1321	UUUGGUUUCCUCCAAUAUCUCA	AGGAAUAUUGGAGAAAACCAGA	Cleavage	cDNA|AMP-binding enzyme, putative, expressed
osmir53	Os03g0775400	osa-miR2275b	3	-1	1	22	2126	2147	UUUGGUUUCCUCCAAUAUCUCA	GAGGAUGUGGGAGGAGAUCAAG	Cleavage	cDNA|pentatricopeptide, putative, expressed
osmir53	Os04g0469800	osa-miR2275b	3	-1	1	22	2028	2049	UUUGGUUUCCUCCAAUAUCUCA	AAAGAUUUUGGAUGAAGCCAAA	Translation	cDNA|cytochrome P450, putative, expressed
osmir53	Os04g0469800	osa-miR2275b	3	-1	1	22	2317	2338	UUUGGUUUCCUCCAAUAUCUCA	AAAGAUUUUGGAUGAAGCCAAA	Translation	cDNA|cytochrome P450, putative, expressed
osmir53	Os04g0681400	osa-miR2275b	3	-1	1	22	430	451	UUUGGUUUCCUCCAAUAUCUCA	UUAGAUAUUGGAUGAACCCAAA	Translation	cDNA|choline transporter-related, putative, expressed
osmir53	Os04g0681600	osa-miR2275b	3	-1	1	22	402	423	UUUGGUUUCCUCCAAUAUCUCA	UUAGAUAUUGGAUGAACCCAAA	Translation	cDNA|choline transporter-related, putative, expressed
osmir53	Os07g0420700	osa-miR2275b	3	-1	1	22	2237	2258	UUUGGUUUCCUCCAAUAUCUCA	AAGGAUCUUGGAGGAGACCUAA	Cleavage	cDNA|glycosyl hydrolase, family 31, putative, expressed
osmir53	Os09g0520600	osa-miR2275b	3	-1	1	22	302	323	UUUGGUUUCCUCCAAUAUCUCA	GCAGAUAGUGGAGGAGAGCAAA	Cleavage	cDNA|bile acid sodium symporter family protein, putative, expressed
osmir702	Os01g0364800	osa-miR393b-5p	3	-1	1	22	950	971	UCCAAAGGGAUCGCAUUGAUCU	GCUUUGGUGUGGUCCUUUUGGA	Cleavage	cDNA|OsWAK8 - OsWAK receptor-like protein kinase, expressed
osmir702	Os03g0310500	osa-miR393b-5p	3	-1	1	22	1972	1993	UCCAAAGGGAUCGCAUUGAUCU	UGCUGGAUGCCAUCCCUUUGGA	Cleavage	cDNA|expressed protein
osmir702	Os03g0310500	osa-miR393b-5p	3	-1	1	22	1860	1881	UCCAAAGGGAUCGCAUUGAUCU	UGCUGGAUGCCAUCCCUUUGGA	Cleavage	cDNA|expressed protein
osmir702	Os03g0683700	osa-miR393b-5p	3	-1	1	22	393	414	UCCAAAGGGAUCGCAUUGAUCU	CUCCUGGUGCGAUCUCUUUGGA	Cleavage	cDNA|expressed protein
osmir702	Os05g0489100	osa-miR393b-5p	3	-1	1	22	1420	1441	UCCAAAGGGAUCGCAUUGAUCU	UUAUCAGUGCAAUUUCUUUGGA	Cleavage	cDNA|oxidoreductase, putative, expressed
osmir702	Os07g0685600	osa-miR393b-5p	3	-1	1	22	926	947	UCCAAAGGGAUCGCAUUGAUCU	GCAUCAAUAUGAUCCCUUAGGA	Cleavage	cDNA|expressed protein
osmir712	Os01g0116800	osa-miR2275a	3	-1	1	22	82	103	UUUGGUUUCCUCCAAUAUCUCA	GCAGAUGUUGGAGGAGGGCAAA	Cleavage	cDNA|TAK14, putative, expressed
osmir712	Os01g0522100	osa-miR2275a	3	-1	1	22	1986	2007	UUUGGUUUCCUCCAAUAUCUCA	AAAGUUAUUGGAAGAAAUCAAA	Translation	cDNA|expressed protein
osmir712	Os01g0522400	osa-miR2275a	3	-1	1	22	1986	2007	UUUGGUUUCCUCCAAUAUCUCA	AAAGUUAUUGGAAGAAAUCAAA	Translation	cDNA|expressed protein
osmir712	Os01g0757800	osa-miR2275a	3	-1	1	22	692	713	UUUGGUUUCCUCCAAUAUCUCA	CAAGGUUUUGGAGGAAACCCAA	Cleavage	cDNA|DNA-directed polymerase, putative, expressed
osmir712	Os01g0757800	osa-miR2275a	3	-1	1	22	692	713	UUUGGUUUCCUCCAAUAUCUCA	CAAGGUUUUGGAGGAAACCCAA	Cleavage	cDNA|DNA-directed polymerase, putative, expressed
osmir712	Os01g0757800	osa-miR2275a	3	-1	1	22	773	794	UUUGGUUUCCUCCAAUAUCUCA	CAAGGUUUUGGAGGAAACCCAA	Cleavage	cDNA|DNA-directed polymerase, putative, expressed
osmir712	Os01g0757800	osa-miR2275a	3	-1	1	22	686	707	UUUGGUUUCCUCCAAUAUCUCA	CAAGGUUUUGGAGGAAACCCAA	Cleavage	cDNA|DNA-directed polymerase, putative, expressed
osmir712	Os01g0757800	osa-miR2275a	3	-1	1	22	686	707	UUUGGUUUCCUCCAAUAUCUCA	CAAGGUUUUGGAGGAAACCCAA	Cleavage	cDNA|DNA-directed polymerase, putative, expressed
osmir712	Os01g0761300	osa-miR2275a	3	-1	1	22	1300	1321	UUUGGUUUCCUCCAAUAUCUCA	AGGAAUAUUGGAGAAAACCAGA	Cleavage	cDNA|AMP-binding enzyme, putative, expressed
osmir712	Os03g0775400	osa-miR2275a	3	-1	1	22	2126	2147	UUUGGUUUCCUCCAAUAUCUCA	GAGGAUGUGGGAGGAGAUCAAG	Cleavage	cDNA|pentatricopeptide, putative, expressed
osmir712	Os04g0469800	osa-miR2275a	3	-1	1	22	2028	2049	UUUGGUUUCCUCCAAUAUCUCA	AAAGAUUUUGGAUGAAGCCAAA	Translation	cDNA|cytochrome P450, putative, expressed
osmir712	Os04g0469800	osa-miR2275a	3	-1	1	22	2317	2338	UUUGGUUUCCUCCAAUAUCUCA	AAAGAUUUUGGAUGAAGCCAAA	Translation	cDNA|cytochrome P450, putative, expressed
osmir712	Os04g0681400	osa-miR2275a	3	-1	1	22	430	451	UUUGGUUUCCUCCAAUAUCUCA	UUAGAUAUUGGAUGAACCCAAA	Translation	cDNA|choline transporter-related, putative, expressed
osmir712	Os04g0681600	osa-miR2275a	3	-1	1	22	402	423	UUUGGUUUCCUCCAAUAUCUCA	UUAGAUAUUGGAUGAACCCAAA	Translation	cDNA|choline transporter-related, putative, expressed
osmir712	Os07g0420700	osa-miR2275a	3	-1	1	22	2237	2258	UUUGGUUUCCUCCAAUAUCUCA	AAGGAUCUUGGAGGAGACCUAA	Cleavage	cDNA|glycosyl hydrolase, family 31, putative, expressed
osmir712	Os09g0520600	osa-miR2275a	3	-1	1	22	302	323	UUUGGUUUCCUCCAAUAUCUCA	GCAGAUAGUGGAGGAGAGCAAA	Cleavage	cDNA|bile acid sodium symporter family protein, putative, expressed
osmir495	Os04g0436100	osa-miR5083	3	-1	1	20	918	937	AGACUACAAUUAUCUGAUCA	CGAUUACAUAACUGUAGUCU	Cleavage	cDNA|thioesterase family protein, putative, expressed
osmir495	Os06g0629687	osa-miR5083	3	-1	1	20	19	38	AGACUACAAUUAUCUGAUCA	UGUUUGGAUGAUUGUGGUCU	Cleavage	cDNA|retrotransposon protein, putative, unclassified, expressed
osmir150	Os09g0339601	osa-miR2120b-5p	3	-1	1	20	2384	2403	ACACCAACCGCGACUAAAGA	UCUUUAGUCCCGGUUAGUGU	Translation	cDNA|transposon protein, putative, CACTA, En/Spm sub-class, expressed
osmir275	Os03g0559900	osa-miR1854-3p	3	-1	1	22	1718	1739	UCCAAUUUGGGGAUUUGCUGAU	AAGACCAAGUCCGCAAAUUGGA	Translation	cDNA|expressed protein
osmir275	Os03g0559900	osa-miR1854-3p	3	-1	1	22	1813	1834	UCCAAUUUGGGGAUUUGCUGAU	AAGACCAAGUCCGCAAAUUGGA	Translation	cDNA|expressed protein
osmir275	Os06g0238300	osa-miR1854-3p	3	-1	1	22	693	714	UCCAAUUUGGGGAUUUGCUGAU	AUUUCCAAAUCUUCAAAUUGGA	Cleavage	cDNA|CREG1 precursor, putative, expressed
osmir275	Os06g0238300	osa-miR1854-3p	3	-1	1	22	641	662	UCCAAUUUGGGGAUUUGCUGAU	AUUUCCAAAUCUUCAAAUUGGA	Cleavage	cDNA|CREG1 precursor, putative, expressed
osmir275	Os06g0238300	osa-miR1854-3p	3	-1	1	22	721	742	UCCAAUUUGGGGAUUUGCUGAU	AUUUCCAAAUCUUCAAAUUGGA	Cleavage	cDNA|CREG1 precursor, putative, expressed
osmir275	Os06g0555500	osa-miR1854-3p	3	-1	1	22	1226	1247	UCCAAUUUGGGGAUUUGCUGAU	AGCAUCAACUCUCCAAGUUGGA	Cleavage	cDNA|initiator tRNA phosphoribosyl transferase family protein, putative, expressed
osmir275	Os09g0349100	osa-miR1854-3p	3	-1	1	22	901	922	UCCAAUUUGGGGAUUUGCUGAU	GUUAGUGACUCCUUAAAUUGGA	Cleavage	cDNA|senescence-induced receptor-like serine/threonine-protein kinase precursor, putative, expressed
osmir275	Os09g0351700	osa-miR1854-3p	3	-1	1	22	1974	1995	UCCAAUUUGGGGAUUUGCUGAU	GUUGGUGAAUCCUUAAAUUGGG	Cleavage	cDNA|expressed protein
osmir275	Os09g0351800	osa-miR1854-3p	3	-1	1	22	1974	1995	UCCAAUUUGGGGAUUUGCUGAU	GUUGGUGAAUCCUUAAAUUGGG	Cleavage	cDNA|expressed protein
osmir275	Os09g0359500	osa-miR1854-3p	3	-1	1	22	763	784	UCCAAUUUGGGGAUUUGCUGAU	GUGGGCGAAUCCUUGAAUUGGG	Cleavage	cDNA|senescence-induced receptor-like serine/threonine-protein kinase precursor, putative, expressed
osmir275	Os11g0609880	osa-miR1854-3p	3	-1	1	22	355	376	UCCAAUUUGGGGAUUUGCUGAU	UCCAGCGCAUUCCCAAAUUGGU	Cleavage	cDNA|expressed protein
osmir275	Os11g0609880	osa-miR1854-3p	3	-1	1	22	355	376	UCCAAUUUGGGGAUUUGCUGAU	UCCAGCGCAUUCCCAAAUUGGU	Cleavage	cDNA|expressed protein
osmir715	Os02g0769200	osa-miR166b-5p	3	-1	1	21	801	821	GGAAUGUUGUCUGGCUCGGGG	CGCCGCGCCGGGCGACAUUCU	Cleavage	cDNA|lysM domain-containing GPI-anchored protein precursor, putative, expressed
osmir715	Os02g0769200	osa-miR166b-5p	3	-1	1	21	801	821	GGAAUGUUGUCUGGCUCGGGG	CGCCGCGCCGGGCGACAUUCU	Cleavage	cDNA|lysM domain-containing GPI-anchored protein precursor, putative, expressed
osmir715	Os03g0128100	osa-miR166b-5p	3	-1	1	21	1212	1232	GGAAUGUUGUCUGGCUCGGGG	UCCUGAGACAGACAAUGUUUC	Cleavage	cDNA|1,3-beta-glucan synthase component domain containing protein, expressed
osmir715	Os03g0128100	osa-miR166b-5p	3	-1	1	21	1103	1123	GGAAUGUUGUCUGGCUCGGGG	UCCUGAGACAGACAAUGUUUC	Cleavage	cDNA|1,3-beta-glucan synthase component domain containing protein, expressed
osmir715	Os03g0128100	osa-miR166b-5p	3	-1	1	21	918	938	GGAAUGUUGUCUGGCUCGGGG	UCCUGAGACAGACAAUGUUUC	Cleavage	cDNA|1,3-beta-glucan synthase component domain containing protein, expressed
osmir715	Os03g0128200	osa-miR166b-5p	3	-1	1	21	1212	1232	GGAAUGUUGUCUGGCUCGGGG	UCCUGAGACAGACAAUGUUUC	Cleavage	cDNA|1,3-beta-glucan synthase component domain containing protein, expressed
osmir715	Os03g0128200	osa-miR166b-5p	3	-1	1	21	1103	1123	GGAAUGUUGUCUGGCUCGGGG	UCCUGAGACAGACAAUGUUUC	Cleavage	cDNA|1,3-beta-glucan synthase component domain containing protein, expressed
osmir715	Os03g0128200	osa-miR166b-5p	3	-1	1	21	918	938	GGAAUGUUGUCUGGCUCGGGG	UCCUGAGACAGACAAUGUUUC	Cleavage	cDNA|1,3-beta-glucan synthase component domain containing protein, expressed
osmir715	Os05g0551000	osa-miR166b-5p	3	-1	1	21	808	828	GGAAUGUUGUCUGGCUCGGGG	UUCUGGCCCAGAUAACAUUUC	Cleavage	cDNA|E3 ubiquitin ligase, putative, expressed
osmir715	Os09g0258700	osa-miR166b-5p	3	-1	1	21	1065	1085	GGAAUGUUGUCUGGCUCGGGG	AGAUGAAUCAGACAACAUUCC	Cleavage	cDNA|nodulin MtN3 family protein, putative, expressed
osmir715	Os12g0163200	osa-miR166b-5p	3	-1	1	21	884	904	GGAAUGUUGUCUGGCUCGGGG	UUCCGAAGCAGACAACAUUUU	Cleavage	cDNA|nucleolar complex protein 2, putative, expressed
osmir374	Os02g0551900	osa-miR5145	3	-1	1	24	845	868	ACCUGUUUGGAUUCUUGAGGGCUA	GUGGUCUCCAGAAUCCAGGUGGGU	Cleavage	cDNA|ZOS2-09 - C2H2 zinc finger protein, expressed
osmir374	Os03g0831900	osa-miR5145	3	-1	1	24	265	288	ACCUGUUUGGAUUCUUGAGGGCUA	GUCUCUCCAAGAAUCCAACCAGGU	Cleavage	cDNA|ZOS3-23 - C2H2 zinc finger protein, expressed
osmir374	Os07g0661900	osa-miR5145	3	-1	1	24	2069	2092	ACCUGUUUGGAUUCUUGAGGGCUA	UGUUGUUCAAGAAGUCGAACAGGU	Translation	cDNA|PPR repeat domain containing protein, putative, expressed
osmir374	Os07g0661900	osa-miR5145	3	-1	1	24	1508	1531	ACCUGUUUGGAUUCUUGAGGGCUA	UGUUGUUCAAGAAGUCGAACAGGU	Translation	cDNA|PPR repeat domain containing protein, putative, expressed
osmir374	Os09g0429400	osa-miR5145	3	-1	1	24	2788	2811	ACCUGUUUGGAUUCUUGAGGGCUA	CCAGCUUCAGGGAUCCAAACAAGU	Cleavage	cDNA|glutamate receptor, putative, expressed
osmir374	Os11g0549680	osa-miR5145	3	-1	1	24	1992	2015	ACCUGUUUGGAUUCUUGAGGGCUA	UUGACCUUAACAGUCCAAACAGGA	Cleavage	cDNA|THUMP domain-containing protein, putative, expressed
osmir374	Os12g0230100	osa-miR5145	3	-1	1	24	2004	2027	ACCUGUUUGGAUUCUUGAGGGCUA	UGGGCCUCAAGAACCCGAACAGGC	Translation	cDNA|ATP-dependent Clp protease ATP-binding subunit clpA homolog,chloroplast precursor, putative, expressed
osmir374	Os12g0230100	osa-miR5145	3	-1	1	24	2001	2024	ACCUGUUUGGAUUCUUGAGGGCUA	UGGGCCUCAAGAACCCGAACAGGC	Translation	cDNA|ATP-dependent Clp protease ATP-binding subunit clpA homolog,chloroplast precursor, putative, expressed
osmir425	Os07g0645900	osa-miR5829	3	-1	1	24	523	546	AUCAGGACCAGUAGGCGAUGGUAA	ACUUUGUUGCCUACUGGACUUGAU	Cleavage	cDNA|expressed protein
osmir425	Os12g0491200	osa-miR5829	3	-1	1	24	195	218	AUCAGGACCAGUAGGCGAUGGUAA	UCUACAUCGUCUACUGGUUUCGAU	Cleavage	cDNA|disease resistance protein, putative, expressed
osmir269	Os03g0331700	osa-miR159d	3	-1	1	21	1516	1536	AUUGGAUUGAAGGGAGCUCCG	UUGAGUUCCCUUCAUUCCAAA	Cleavage	cDNA|OsCML27 - Calmodulin-related calcium sensor protein, expressed
osmir269	Os03g0783800	osa-miR159d	3	-1	1	21	1020	1040	AUUGGAUUGAAGGGAGCUCCG	UGAACCUCCUUUCAGUCCAAU	Cleavage	cDNA|expressed protein
osmir269	Os03g0785800	osa-miR159d	3	-1	1	21	1182	1202	AUUGGAUUGAAGGGAGCUCCG	AGGGGGACCCUUCAGUCCAAU	Cleavage	cDNA|TCP family transcription factor, putative, expressed
osmir269	Os04g0549500	osa-miR159d	3	-1	1	21	160	180	AUUGGAUUGAAGGGAGCUCCG	UGGAGCUCCAUUCGAUCCAAA	Cleavage	cDNA|MYB family transcription factor, putative, expressed
osmir269	Os07g0152000	osa-miR159d	3	-1	1	21	1330	1350	AUUGGAUUGAAGGGAGCUCCG	AGGGGGACCCUUCAGUCCAAU	Cleavage	cDNA|TCP family transcription factor, putative, expressed
osmir269	Os10g0142100	osa-miR159d	3	-1	1	21	335	355	AUUGGAUUGAAGGGAGCUCCG	UUUUGCUCCCUUCAAUCCAAG	Cleavage	cDNA|zinc finger, C3HC4 type domain containing protein, expressed
osmir567	Os03g0331700	osa-miR159e	3	-1	1	21	1516	1536	AUUGGAUUGAAGGGAGCUCCU	UUGAGUUCCCUUCAUUCCAAA	Cleavage	cDNA|OsCML27 - Calmodulin-related calcium sensor protein, expressed
osmir567	Os03g0783800	osa-miR159e	3	-1	1	21	1020	1040	AUUGGAUUGAAGGGAGCUCCU	UGAACCUCCUUUCAGUCCAAU	Cleavage	cDNA|expressed protein
osmir567	Os03g0785800	osa-miR159e	3	-1	1	21	1182	1202	AUUGGAUUGAAGGGAGCUCCU	AGGGGGACCCUUCAGUCCAAU	Cleavage	cDNA|TCP family transcription factor, putative, expressed
osmir567	Os04g0549500	osa-miR159e	3	-1	1	21	160	180	AUUGGAUUGAAGGGAGCUCCU	UGGAGCUCCAUUCGAUCCAAA	Cleavage	cDNA|MYB family transcription factor, putative, expressed
osmir567	Os07g0152000	osa-miR159e	3	-1	1	21	1330	1350	AUUGGAUUGAAGGGAGCUCCU	AGGGGGACCCUUCAGUCCAAU	Cleavage	cDNA|TCP family transcription factor, putative, expressed
osmir567	Os10g0142100	osa-miR159e	3	-1	1	21	335	355	AUUGGAUUGAAGGGAGCUCCU	UUUUGCUCCCUUCAAUCCAAG	Cleavage	cDNA|zinc finger, C3HC4 type domain containing protein, expressed
osmir567	Os11g0117700	osa-miR159e	3	-1	1	21	336	355	AUUGGAUUGAAGGGAGCUCCU	UGGAG-UUCCUUUAAUCCAAU	Cleavage	cDNA|expressed protein
osmir271	Os05g0345500	osa-miR2921	3	-1	1	24	817	840	AAGAACUUAAUAUAACUUUAAAGC	CUCACAAAGUUGUCUUGGGUUCUU	Translation	cDNA|BBF1 - 2 Bric-a-Brac, Tramtrack, Broad Complex BTB domains with a F5/8 type C discoidin domain, expressed
osmir271	Os05g0345500	osa-miR2921	3	-1	1	24	859	882	AAGAACUUAAUAUAACUUUAAAGC	CUCACAAAGUUGUCUUGGGUUCUU	Translation	cDNA|BBF1 - 2 Bric-a-Brac, Tramtrack, Broad Complex BTB domains with a F5/8 type C discoidin domain, expressed
osmir271	Os05g0345500	osa-miR2921	3	-1	1	24	787	810	AAGAACUUAAUAUAACUUUAAAGC	CUCACAAAGUUGUCUUGGGUUCUU	Translation	cDNA|BBF1 - 2 Bric-a-Brac, Tramtrack, Broad Complex BTB domains with a F5/8 type C discoidin domain, expressed
osmir271	Os08g0296700	osa-miR2921	3	-1	1	24	498	521	AAGAACUUAAUAUAACUUUAAAGC	GCCUCAAAGGGAUGUUGAGUUCUU	Cleavage	cDNA|NB-ARC domain containing protein, expressed
osmir134	Os01g0680900	osa-miR159f	3	-1	1	21	926	946	CUUGGAUUGAAGGGAGCUCUA	GAGGGCUUCCUCCAGUCCAAG	Translation	cDNA|auxin-responsive protein, putative, expressed
osmir134	Os03g0331700	osa-miR159f	3	-1	1	21	1516	1536	CUUGGAUUGAAGGGAGCUCUA	UUGAGUUCCCUUCAUUCCAAA	Cleavage	cDNA|OsCML27 - Calmodulin-related calcium sensor protein, expressed
osmir134	Os04g0549500	osa-miR159f	3	-1	1	21	160	180	CUUGGAUUGAAGGGAGCUCUA	UGGAGCUCCAUUCGAUCCAAA	Cleavage	cDNA|MYB family transcription factor, putative, expressed
osmir134	Os06g0679400	osa-miR159f	3	-1	1	21	1071	1091	CUUGGAUUGAAGGGAGCUCUA	GCGAGCUCCCUUCGAACCAAU	Cleavage	cDNA|myb-like DNA-binding domain containing protein, expressed
osmir134	Os09g0570900	osa-miR159f	3	-1	1	21	323	343	CUUGGAUUGAAGGGAGCUCUA	GCGAGCGUCCUCCAAUCCAAG	Translation	cDNA|ACT domain containing protein, expressed
osmir134	Os09g0570900	osa-miR159f	3	-1	1	21	323	343	CUUGGAUUGAAGGGAGCUCUA	GCGAGCGUCCUCCAAUCCAAG	Translation	cDNA|ACT domain containing protein, expressed
osmir134	Os09g0570900	osa-miR159f	3	-1	1	21	323	343	CUUGGAUUGAAGGGAGCUCUA	GCGAGCGUCCUCCAAUCCAAG	Translation	cDNA|ACT domain containing protein, expressed
osmir134	Os11g0569600	osa-miR159f	3	-1	1	21	650	670	CUUGGAUUGAAGGGAGCUCUA	CAGAGCUGCCAUCGAUCCAAG	Translation	cDNA|receptor-like protein kinase 2 precursor, putative, expressed
osmir134	Os12g0432900	osa-miR159f	3	-1	1	21	2764	2784	CUUGGAUUGAAGGGAGCUCUA	GGGGGUUUUUUUCAAUCUAAG	Cleavage	cDNA|retrotransposon protein, putative, unclassified, expressed
osmir369	Os04g0619800	osa-miR5502	3	-1	1	22	285	306	UACGGAUACGGAUACGCGAUAC	GCCUCGCAGAUCCGUGUCCGUG	Cleavage	cDNA|expressed protein
osmir264	Os01g0323600	osa-miR5519	3	-1	1	21	1824	1844	UGGCAGAAGUACUGGACUUAG	UCAAGUUCAGUACUUCAGUCG	Cleavage	cDNA|S-adenosylmethionine synthetase, putative, expressed
osmir264	Os01g0323600	osa-miR5519	3	-1	1	21	1963	1983	UGGCAGAAGUACUGGACUUAG	UCAAGUUCAGUACUUCAGUCG	Cleavage	cDNA|S-adenosylmethionine synthetase, putative, expressed
[truncated: 11,149 more rows]
