# Supplementary material for: Underpinning miRNA-miRNA co-functional interaction patterns in the metabolism of Oryza sativa by genome-scale network analysis
Source: Heliyon. 2020 Nov 12;6(11):e05496. doi: 10.1016/j.heliyon.2020.e05496 (PMC7672285; doi:10.1016/j.heliyon.2020.e05496)
Supplement: Supplementary File — 2 [file mmc2.xlsx]

## Sheet: Supplementary File 2
Parameters
Network Scoring	Include Loops: false Degree Cutoff: 2
Cluster Finding	Node Score Cutoff: 0.2 Haircut: true Fluff: false K-Core: 2 Max. Depth from Seed: 100
Cluster	Score (Density*#Nodes)	Nodes	Edges	Node IDs
1	21.905	22	230	osmir678, osmir283, osmir662, osmir198, osmir211, osmir596, osmir182, osmir237, osmir215, osmir502, osmir110, osmir638, osmir99, osmir405, osmir45, osmir449, osmir475, osmir299, osmir474, osmir394, osmir148, osmir714
2	14.571	15	102	osmir204, osmir626, osmir517, osmir672, osmir575, osmir496, osmir492, osmir249, osmir118, osmir126, osmir93, osmir446, osmir111, osmir339, osmir352
3	12	12	66	osmir617, osmir647, osmir357, osmir160, osmir537, osmir87, osmir358, osmir705, osmir47, osmir363, osmir16, osmir108
4	10	10	45	osmir163, osmir682, osmir385, osmir573, osmir343, osmir171, osmir655, osmir716, osmir528, osmir86
5	9	9	36	osmir477, osmir634, osmir98, osmir737, osmir410, osmir427, osmir448, osmir169, osmir527
6	6	6	15	osmir732, osmir498, osmir509, osmir296, osmir336, osmir341
7	5	5	10	osmir214, osmir462, osmir447, osmir428, osmir209
8	5	5	10	osmir602, osmir664, osmir364, osmir507, osmir631
9	5	5	10	osmir181, osmir689, osmir137, osmir709, osmir373
10	4.5	5	9	osmir683, osmir554, osmir543, osmir290, osmir372
11	4	4	6	osmir727, osmir627, osmir624, osmir315
12	4	4	6	osmir471, osmir722, osmir450, osmir519
13	4	4	6	osmir556, osmir56, osmir725, osmir345
14	3	3	3	osmir329, osmir565, osmir52
15	3	3	3	osmir347, osmir13, osmir483
16	3	3	3	osmir574, osmir6, osmir497
17	3	3	3	osmir197, osmir404, osmir42
18	3	3	3	osmir29, osmir439, osmir692
19	3	3	3	osmir632, osmir67, osmir530
20	3	3	3	osmir269, osmir567, osmir300
21	3	3	3	osmir244, osmir695, osmir649
22	3	3	3	osmir351, osmir114, osmir175
23	3	3	3	osmir25, osmir547, osmir46
24	3	3	3	osmir156, osmir12, osmir228
25	3	3	3	osmir310, osmir265, osmir614
