# Supplementary material for: Underpinning miRNA-miRNA co-functional interaction patterns in the metabolism of Oryza sativa by genome-scale network analysis
Source: Heliyon. 2020 Nov 12;6(11):e05496. doi: 10.1016/j.heliyon.2020.e05496 (PMC7672285; doi:10.1016/j.heliyon.2020.e05496)
Supplement: Supplementary File — 3 [file mmc3.xlsx]

## Sheet: modulewise-miRNApair
module	miRNA_pair	Pathways	Genes
mod:1	osa-miR395s osa-miR395t	SULFMETII-PWY	Os03g0743900
mod:1	osa-miR395s osa-miR395t	PWY-1061	Os05g0485500 Os09g0531800 Os09g0480400 Os11g0124900 Os07g0681700 Os03g0330000 Os02g0745400
mod:1	osa-miR395s osa-miR395t	PWY-5340	Os03g0743900
mod:1	osa-miR395s osa-miR395n	SULFMETII-PWY	Os03g0743900
mod:1	osa-miR395s osa-miR395n	PWY-1061	Os03g0330000 Os11g0124900 Os07g0681700 Os02g0745400 Os05g0485500 Os09g0480400 Os09g0531800
mod:1	osa-miR395s osa-miR395n	PWY-5340	Os03g0743900
mod:1	osa-miR395p osa-miR395x	SULFMETII-PWY	Os03g0743900
mod:1	osa-miR395p osa-miR395x	PWY-1061	Os09g0531800 Os09g0480400 Os05g0485500 Os02g0745400 Os07g0681700 Os11g0124900 Os03g0330000
mod:1	osa-miR395p osa-miR395x	PWY-5340	Os03g0743900
mod:1	osa-miR395c osa-miR395k	SULFMETII-PWY	Os03g0743900
mod:1	osa-miR395c osa-miR395k	PWY-1061	Os05g0485500 Os09g0531800 Os09g0480400 Os11g0124900 Os07g0681700 Os03g0330000 Os02g0745400
mod:1	osa-miR395c osa-miR395k	PWY-5340	Os03g0743900
mod:1	osa-miR395e osa-miR395m	SULFMETII-PWY	Os03g0743900
mod:1	osa-miR395e osa-miR395m	PWY-1061	Os02g0745400 Os03g0330000 Os07g0681700 Os11g0124900 Os09g0480400 Os09g0531800 Os05g0485500
mod:1	osa-miR395e osa-miR395m	PWY-5340	Os03g0743900
mod:1	osa-miR395h osa-miR395r	SULFMETII-PWY	Os03g0743900
mod:1	osa-miR395h osa-miR395r	PWY-1061	Os09g0531800 Os09g0480400 Os05g0485500 Os02g0745400 Os07g0681700 Os11g0124900 Os03g0330000
mod:1	osa-miR395h osa-miR395r	PWY-5340	Os03g0743900
mod:1	osa-miR395c osa-miR395t	SULFMETII-PWY	Os03g0743900
mod:1	osa-miR395c osa-miR395t	PWY-1061	Os09g0531800 Os09g0480400 Os05g0485500 Os02g0745400 Os07g0681700 Os11g0124900 Os03g0330000
mod:1	osa-miR395c osa-miR395t	PWY-5340	Os03g0743900
mod:1	osa-miR395q osa-miR395p	SULFMETII-PWY	Os03g0743900
mod:1	osa-miR395q osa-miR395p	PWY-1061	Os02g0745400 Os03g0330000 Os07g0681700 Os11g0124900 Os09g0480400 Os09g0531800 Os05g0485500
mod:1	osa-miR395q osa-miR395p	PWY-5340	Os03g0743900
mod:1	osa-miR395x osa-miR395t	SULFMETII-PWY	Os03g0743900
mod:1	osa-miR395x osa-miR395t	PWY-1061	Os11g0124900 Os07g0681700 Os03g0330000 Os02g0745400 Os05g0485500 Os09g0531800 Os09g0480400
mod:1	osa-miR395x osa-miR395t	PWY-5340	Os03g0743900
mod:1	osa-miR395o osa-miR395r	SULFMETII-PWY	Os03g0743900
mod:1	osa-miR395o osa-miR395r	PWY-1061	Os09g0480400 Os09g0531800 Os05g0485500 Os02g0745400 Os03g0330000 Os07g0681700 Os11g0124900
mod:1	osa-miR395o osa-miR395r	PWY-5340	Os03g0743900
mod:1	osa-miR395j osa-miR395b	SULFMETII-PWY	Os03g0743900
mod:1	osa-miR395j osa-miR395b	PWY-1061	Os03g0330000 Os11g0124900 Os07g0681700 Os02g0745400 Os05g0485500 Os09g0480400 Os09g0531800
mod:1	osa-miR395j osa-miR395b	PWY-5340	Os03g0743900
mod:1	osa-miR395g osa-miR395f	SULFMETII-PWY	Os03g0743900
mod:1	osa-miR395g osa-miR395f	PWY-1061	Os05g0485500 Os09g0531800 Os09g0480400 Os11g0124900 Os07g0681700 Os03g0330000 Os02g0745400
mod:1	osa-miR395g osa-miR395f	PWY-5340	Os03g0743900
mod:1	osa-miR395p osa-miR395l	SULFMETII-PWY	Os03g0743900
mod:1	osa-miR395p osa-miR395l	PWY-1061	Os09g0480400 Os09g0531800 Os05g0485500 Os02g0745400 Os03g0330000 Os07g0681700 Os11g0124900
mod:1	osa-miR395p osa-miR395l	PWY-5340	Os03g0743900
mod:1	osa-miR395a osa-miR395p	SULFMETII-PWY	Os03g0743900
mod:1	osa-miR395a osa-miR395p	PWY-1061	Os03g0330000 Os11g0124900 Os07g0681700 Os02g0745400 Os05g0485500 Os09g0480400 Os09g0531800
mod:1	osa-miR395a osa-miR395p	PWY-5340	Os03g0743900
mod:1	osa-miR395o osa-miR395l	SULFMETII-PWY	Os03g0743900
mod:1	osa-miR395o osa-miR395l	PWY-1061	Os11g0124900 Os07g0681700 Os03g0330000 Os02g0745400 Os05g0485500 Os09g0531800 Os09g0480400
mod:1	osa-miR395o osa-miR395l	PWY-5340	Os03g0743900
mod:1	osa-miR395c osa-miR395y	SULFMETII-PWY	Os03g0743900
mod:1	osa-miR395c osa-miR395y	PWY-1061	Os11g0124900 Os07g0681700 Os03g0330000 Os02g0745400 Os05g0485500 Os09g0531800 Os09g0480400
mod:1	osa-miR395c osa-miR395y	PWY-5340	Os03g0743900
mod:1	osa-miR395a osa-miR395s	SULFMETII-PWY	Os03g0743900
mod:1	osa-miR395a osa-miR395s	PWY-1061	Os02g0745400 Os07g0681700 Os11g0124900 Os03g0330000 Os09g0531800 Os09g0480400 Os05g0485500
mod:1	osa-miR395a osa-miR395s	PWY-5340	Os03g0743900
mod:1	osa-miR395b osa-miR395i	SULFMETII-PWY	Os03g0743900
mod:1	osa-miR395b osa-miR395i	PWY-1061	Os02g0745400 Os03g0330000 Os07g0681700 Os11g0124900 Os09g0480400 Os09g0531800 Os05g0485500
mod:1	osa-miR395b osa-miR395i	PWY-5340	Os03g0743900
mod:1	osa-miR395e osa-miR395g	SULFMETII-PWY	Os03g0743900
mod:1	osa-miR395e osa-miR395g	PWY-1061	Os09g0531800 Os09g0480400 Os05g0485500 Os02g0745400 Os07g0681700 Os11g0124900 Os03g0330000
mod:1	osa-miR395e osa-miR395g	PWY-5340	Os03g0743900
mod:1	osa-miR395e osa-miR395p	SULFMETII-PWY	Os03g0743900
mod:1	osa-miR395e osa-miR395p	PWY-1061	Os05g0485500 Os09g0531800 Os09g0480400 Os11g0124900 Os07g0681700 Os03g0330000 Os02g0745400
mod:1	osa-miR395e osa-miR395p	PWY-5340	Os03g0743900
mod:1	osa-miR395o osa-miR395g	SULFMETII-PWY	Os03g0743900
mod:1	osa-miR395o osa-miR395g	PWY-1061	Os05g0485500 Os09g0531800 Os09g0480400 Os11g0124900 Os07g0681700 Os03g0330000 Os02g0745400
mod:1	osa-miR395o osa-miR395g	PWY-5340	Os03g0743900
mod:1	osa-miR395a osa-miR395x	SULFMETII-PWY	Os03g0743900
mod:1	osa-miR395a osa-miR395x	PWY-1061	Os02g0745400 Os03g0330000 Os07g0681700 Os11g0124900 Os09g0480400 Os09g0531800 Os05g0485500
mod:1	osa-miR395a osa-miR395x	PWY-5340	Os03g0743900
mod:1	osa-miR395b osa-miR395l	SULFMETII-PWY	Os03g0743900
mod:1	osa-miR395b osa-miR395l	PWY-1061	Os11g0124900 Os07g0681700 Os03g0330000 Os02g0745400 Os05g0485500 Os09g0531800 Os09g0480400
mod:1	osa-miR395b osa-miR395l	PWY-5340	Os03g0743900
mod:1	osa-miR395t osa-miR395n	SULFMETII-PWY	Os03g0743900
mod:1	osa-miR395t osa-miR395n	PWY-1061	Os09g0531800 Os09g0480400 Os05g0485500 Os02g0745400 Os07g0681700 Os11g0124900 Os03g0330000
mod:1	osa-miR395t osa-miR395n	PWY-5340	Os03g0743900
mod:1	osa-miR395b osa-miR395r	SULFMETII-PWY	Os03g0743900
mod:1	osa-miR395b osa-miR395r	PWY-1061	Os09g0531800 Os09g0480400 Os05g0485500 Os02g0745400 Os07g0681700 Os11g0124900 Os03g0330000
mod:1	osa-miR395b osa-miR395r	PWY-5340	Os03g0743900
mod:1	osa-miR395h osa-miR395l	SULFMETII-PWY	Os03g0743900
mod:1	osa-miR395h osa-miR395l	PWY-1061	Os09g0480400 Os09g0531800 Os05g0485500 Os02g0745400 Os03g0330000 Os07g0681700 Os11g0124900
mod:1	osa-miR395h osa-miR395l	PWY-5340	Os03g0743900
mod:1	osa-miR395a osa-miR395e	SULFMETII-PWY	Os03g0743900
mod:1	osa-miR395a osa-miR395e	PWY-1061	Os09g0531800 Os09g0480400 Os05g0485500 Os02g0745400 Os07g0681700 Os11g0124900 Os03g0330000
mod:1	osa-miR395a osa-miR395e	PWY-5340	Os03g0743900
mod:1	osa-miR395f osa-miR395p	SULFMETII-PWY	Os03g0743900
mod:1	osa-miR395f osa-miR395p	PWY-1061	Os05g0485500 Os09g0480400 Os09g0531800 Os03g0330000 Os11g0124900 Os07g0681700 Os02g0745400
mod:1	osa-miR395f osa-miR395p	PWY-5340	Os03g0743900
mod:1	osa-miR395s osa-miR395k	SULFMETII-PWY	Os03g0743900
mod:1	osa-miR395s osa-miR395k	PWY-1061	Os05g0485500 Os09g0480400 Os09g0531800 Os03g0330000 Os11g0124900 Os07g0681700 Os02g0745400
mod:1	osa-miR395s osa-miR395k	PWY-5340	Os03g0743900
mod:1	osa-miR395o osa-miR395i	SULFMETII-PWY	Os03g0743900
mod:1	osa-miR395o osa-miR395i	PWY-1061	Os09g0531800 Os09g0480400 Os05g0485500 Os02g0745400 Os07g0681700 Os11g0124900 Os03g0330000
mod:1	osa-miR395o osa-miR395i	PWY-5340	Os03g0743900
mod:1	osa-miR395c osa-miR395i	SULFMETII-PWY	Os03g0743900
mod:1	osa-miR395c osa-miR395i	PWY-1061	Os09g0531800 Os09g0480400 Os05g0485500 Os02g0745400 Os07g0681700 Os11g0124900 Os03g0330000
mod:1	osa-miR395c osa-miR395i	PWY-5340	Os03g0743900
mod:1	osa-miR395h osa-miR395x	SULFMETII-PWY	Os03g0743900
mod:1	osa-miR395h osa-miR395x	PWY-1061	Os02g0745400 Os07g0681700 Os11g0124900 Os03g0330000 Os09g0531800 Os09g0480400 Os05g0485500
mod:1	osa-miR395h osa-miR395x	PWY-5340	Os03g0743900
mod:1	osa-miR395a osa-miR395n	SULFMETII-PWY	Os03g0743900
mod:1	osa-miR395a osa-miR395n	PWY-1061	Os05g0485500 Os09g0480400 Os09g0531800 Os03g0330000 Os11g0124900 Os07g0681700 Os02g0745400
mod:1	osa-miR395a osa-miR395n	PWY-5340	Os03g0743900
mod:1	osa-miR395c osa-miR395q	SULFMETII-PWY	Os03g0743900
mod:1	osa-miR395c osa-miR395q	PWY-1061	Os05g0485500 Os09g0531800 Os09g0480400 Os11g0124900 Os07g0681700 Os03g0330000 Os02g0745400
mod:1	osa-miR395c osa-miR395q	PWY-5340	Os03g0743900
mod:1	osa-miR395h osa-miR395b	SULFMETII-PWY	Os03g0743900
mod:1	osa-miR395h osa-miR395b	PWY-1061	Os02g0745400 Os03g0330000 Os07g0681700 Os11g0124900 Os09g0480400 Os09g0531800 Os05g0485500
mod:1	osa-miR395h osa-miR395b	PWY-5340	Os03g0743900
mod:1	osa-miR395s osa-miR395e	SULFMETII-PWY	Os03g0743900
mod:1	osa-miR395s osa-miR395e	PWY-1061	Os05g0485500 Os09g0531800 Os09g0480400 Os11g0124900 Os07g0681700 Os03g0330000 Os02g0745400
mod:1	osa-miR395s osa-miR395e	PWY-5340	Os03g0743900
mod:1	osa-miR395a osa-miR395r	SULFMETII-PWY	Os03g0743900
mod:1	osa-miR395a osa-miR395r	PWY-1061	Os09g0480400 Os09g0531800 Os05g0485500 Os02g0745400 Os03g0330000 Os07g0681700 Os11g0124900
mod:1	osa-miR395a osa-miR395r	PWY-5340	Os03g0743900
mod:1	osa-miR395h osa-miR395d	SULFMETII-PWY	Os03g0743900
mod:1	osa-miR395h osa-miR395d	PWY-1061	Os02g0745400 Os03g0330000 Os07g0681700 Os11g0124900 Os09g0480400 Os09g0531800 Os05g0485500
mod:1	osa-miR395h osa-miR395d	PWY-5340	Os03g0743900
mod:1	osa-miR395m osa-miR395g	SULFMETII-PWY	Os03g0743900
mod:1	osa-miR395m osa-miR395g	PWY-1061	Os05g0485500 Os09g0531800 Os09g0480400 Os11g0124900 Os07g0681700 Os03g0330000 Os02g0745400
mod:1	osa-miR395m osa-miR395g	PWY-5340	Os03g0743900
mod:1	osa-miR395f osa-miR395l	SULFMETII-PWY	Os03g0743900
mod:1	osa-miR395f osa-miR395l	PWY-1061	Os02g0745400 Os07g0681700 Os11g0124900 Os03g0330000 Os09g0531800 Os09g0480400 Os05g0485500
mod:1	osa-miR395f osa-miR395l	PWY-5340	Os03g0743900
mod:1	osa-miR395c osa-miR395p	SULFMETII-PWY	Os03g0743900
mod:1	osa-miR395c osa-miR395p	PWY-1061	Os09g0480400 Os09g0531800 Os05g0485500 Os02g0745400 Os03g0330000 Os07g0681700 Os11g0124900
mod:1	osa-miR395c osa-miR395p	PWY-5340	Os03g0743900
mod:1	osa-miR395g osa-miR395p	SULFMETII-PWY	Os03g0743900
mod:1	osa-miR395g osa-miR395p	PWY-1061	Os11g0124900 Os07g0681700 Os03g0330000 Os02g0745400 Os05g0485500 Os09g0531800 Os09g0480400
mod:1	osa-miR395g osa-miR395p	PWY-5340	Os03g0743900
mod:1	osa-miR395s osa-miR395g	SULFMETII-PWY	Os03g0743900
mod:1	osa-miR395s osa-miR395g	PWY-1061	Os02g0745400 Os07g0681700 Os11g0124900 Os03g0330000 Os09g0531800 Os09g0480400 Os05g0485500
mod:1	osa-miR395s osa-miR395g	PWY-5340	Os03g0743900
mod:1	osa-miR395m osa-miR395b	SULFMETII-PWY	Os03g0743900
mod:1	osa-miR395m osa-miR395b	PWY-1061	Os02g0745400 Os03g0330000 Os07g0681700 Os11g0124900 Os09g0480400 Os09g0531800 Os05g0485500
mod:1	osa-miR395m osa-miR395b	PWY-5340	Os03g0743900
mod:1	osa-miR395m osa-miR395l	SULFMETII-PWY	Os03g0743900
mod:1	osa-miR395m osa-miR395l	PWY-1061	Os11g0124900 Os07g0681700 Os03g0330000 Os02g0745400 Os05g0485500 Os09g0531800 Os09g0480400
mod:1	osa-miR395m osa-miR395l	PWY-5340	Os03g0743900
mod:1	osa-miR395b osa-miR395k	SULFMETII-PWY	Os03g0743900
mod:1	osa-miR395b osa-miR395k	PWY-1061	Os09g0480400 Os09g0531800 Os05g0485500 Os02g0745400 Os03g0330000 Os07g0681700 Os11g0124900
mod:1	osa-miR395b osa-miR395k	PWY-5340	Os03g0743900
mod:1	osa-miR395a osa-miR395y	SULFMETII-PWY	Os03g0743900
mod:1	osa-miR395a osa-miR395y	PWY-1061	Os09g0531800 Os09g0480400 Os05g0485500 Os02g0745400 Os07g0681700 Os11g0124900 Os03g0330000
mod:1	osa-miR395a osa-miR395y	PWY-5340	Os03g0743900
mod:1	osa-miR395o osa-miR395e	SULFMETII-PWY	Os03g0743900
mod:1	osa-miR395o osa-miR395e	PWY-1061	Os03g0330000 Os11g0124900 Os07g0681700 Os02g0745400 Os05g0485500 Os09g0480400 Os09g0531800
mod:1	osa-miR395o osa-miR395e	PWY-5340	Os03g0743900
mod:1	osa-miR395k osa-miR395i	SULFMETII-PWY	Os03g0743900
mod:1	osa-miR395k osa-miR395i	PWY-1061	Os09g0531800 Os09g0480400 Os05g0485500 Os02g0745400 Os07g0681700 Os11g0124900 Os03g0330000
mod:1	osa-miR395k osa-miR395i	PWY-5340	Os03g0743900
mod:1	osa-miR395d osa-miR395r	SULFMETII-PWY	Os03g0743900
mod:1	osa-miR395d osa-miR395r	PWY-1061	Os05g0485500 Os09g0480400 Os09g0531800 Os03g0330000 Os11g0124900 Os07g0681700 Os02g0745400
mod:1	osa-miR395d osa-miR395r	PWY-5340	Os03g0743900
mod:1	osa-miR395a osa-miR395c	SULFMETII-PWY	Os03g0743900
mod:1	osa-miR395a osa-miR395c	PWY-1061	Os11g0124900 Os07g0681700 Os03g0330000 Os02g0745400 Os05g0485500 Os09g0531800 Os09g0480400
mod:1	osa-miR395a osa-miR395c	PWY-5340	Os03g0743900
mod:1	osa-miR395o osa-miR395n	SULFMETII-PWY	Os03g0743900
mod:1	osa-miR395o osa-miR395n	PWY-1061	Os05g0485500 Os09g0531800 Os09g0480400 Os11g0124900 Os07g0681700 Os03g0330000 Os02g0745400
mod:1	osa-miR395o osa-miR395n	PWY-5340	Os03g0743900
mod:1	osa-miR395h osa-miR395k	SULFMETII-PWY	Os03g0743900
mod:1	osa-miR395h osa-miR395k	PWY-1061	Os02g0745400 Os03g0330000 Os07g0681700 Os11g0124900 Os09g0480400 Os09g0531800 Os05g0485500
mod:1	osa-miR395h osa-miR395k	PWY-5340	Os03g0743900
mod:1	osa-miR395q osa-miR395e	SULFMETII-PWY	Os03g0743900
mod:1	osa-miR395q osa-miR395e	PWY-1061	Os09g0480400 Os09g0531800 Os05g0485500 Os02g0745400 Os03g0330000 Os07g0681700 Os11g0124900
mod:1	osa-miR395q osa-miR395e	PWY-5340	Os03g0743900
mod:1	osa-miR395p osa-miR395n	SULFMETII-PWY	Os03g0743900
mod:1	osa-miR395p osa-miR395n	PWY-1061	Os02g0745400 Os03g0330000 Os07g0681700 Os11g0124900 Os09g0480400 Os09g0531800 Os05g0485500
mod:1	osa-miR395p osa-miR395n	PWY-5340	Os03g0743900
mod:1	osa-miR395g osa-miR395l	SULFMETII-PWY	Os03g0743900
mod:1	osa-miR395g osa-miR395l	PWY-1061	Os11g0124900 Os07g0681700 Os03g0330000 Os02g0745400 Os05g0485500 Os09g0531800 Os09g0480400
mod:1	osa-miR395g osa-miR395l	PWY-5340	Os03g0743900
mod:1	osa-miR395a osa-miR395d	SULFMETII-PWY	Os03g0743900
mod:1	osa-miR395a osa-miR395d	PWY-1061	Os05g0485500 Os09g0531800 Os09g0480400 Os11g0124900 Os07g0681700 Os03g0330000 Os02g0745400
mod:1	osa-miR395a osa-miR395d	PWY-5340	Os03g0743900
mod:1	osa-miR395m osa-miR395p	SULFMETII-PWY	Os03g0743900
mod:1	osa-miR395m osa-miR395p	PWY-1061	Os03g0330000 Os11g0124900 Os07g0681700 Os02g0745400 Os05g0485500 Os09g0480400 Os09g0531800
mod:1	osa-miR395m osa-miR395p	PWY-5340	Os03g0743900
mod:1	osa-miR395c osa-miR395j	SULFMETII-PWY	Os03g0743900
mod:1	osa-miR395c osa-miR395j	PWY-1061	Os02g0745400 Os07g0681700 Os11g0124900 Os03g0330000 Os09g0531800 Os09g0480400 Os05g0485500
mod:1	osa-miR395c osa-miR395j	PWY-5340	Os03g0743900
mod:1	osa-miR395j osa-miR395l	SULFMETII-PWY	Os03g0743900
mod:1	osa-miR395j osa-miR395l	PWY-1061	Os09g0531800 Os09g0480400 Os05g0485500 Os02g0745400 Os07g0681700 Os11g0124900 Os03g0330000
mod:1	osa-miR395j osa-miR395l	PWY-5340	Os03g0743900
mod:1	osa-miR395l osa-miR395n	SULFMETII-PWY	Os03g0743900
mod:1	osa-miR395l osa-miR395n	PWY-1061	Os03g0330000 Os11g0124900 Os07g0681700 Os02g0745400 Os05g0485500 Os09g0480400 Os09g0531800
mod:1	osa-miR395l osa-miR395n	PWY-5340	Os03g0743900
mod:1	osa-miR395a osa-miR395f	SULFMETII-PWY	Os03g0743900
mod:1	osa-miR395a osa-miR395f	PWY-1061	Os03g0330000 Os11g0124900 Os07g0681700 Os02g0745400 Os05g0485500 Os09g0480400 Os09g0531800
mod:1	osa-miR395a osa-miR395f	PWY-5340	Os03g0743900
mod:1	osa-miR395f osa-miR395b	SULFMETII-PWY	Os03g0743900
mod:1	osa-miR395f osa-miR395b	PWY-1061	Os05g0485500 Os09g0480400 Os09g0531800 Os03g0330000 Os11g0124900 Os07g0681700 Os02g0745400
mod:1	osa-miR395f osa-miR395b	PWY-5340	Os03g0743900
mod:1	osa-miR395b osa-miR395t	SULFMETII-PWY	Os03g0743900
mod:1	osa-miR395b osa-miR395t	PWY-1061	Os09g0531800 Os09g0480400 Os05g0485500 Os02g0745400 Os07g0681700 Os11g0124900 Os03g0330000
mod:1	osa-miR395b osa-miR395t	PWY-5340	Os03g0743900
mod:1	osa-miR395g osa-miR395n	SULFMETII-PWY	Os03g0743900
mod:1	osa-miR395g osa-miR395n	PWY-1061	Os02g0745400 Os03g0330000 Os07g0681700 Os11g0124900 Os09g0480400 Os09g0531800 Os05g0485500
mod:1	osa-miR395g osa-miR395n	PWY-5340	Os03g0743900
mod:1	osa-miR395s osa-miR395p	SULFMETII-PWY	Os03g0743900
mod:1	osa-miR395s osa-miR395p	PWY-1061	Os03g0330000 Os11g0124900 Os07g0681700 Os02g0745400 Os05g0485500 Os09g0480400 Os09g0531800
mod:1	osa-miR395s osa-miR395p	PWY-5340	Os03g0743900
mod:1	osa-miR395q osa-miR395t	SULFMETII-PWY	Os03g0743900
mod:1	osa-miR395q osa-miR395t	PWY-1061	Os03g0330000 Os11g0124900 Os07g0681700 Os02g0745400 Os05g0485500 Os09g0480400 Os09g0531800
mod:1	osa-miR395q osa-miR395t	PWY-5340	Os03g0743900
mod:1	osa-miR395j osa-miR395t	SULFMETII-PWY	Os03g0743900
mod:1	osa-miR395j osa-miR395t	PWY-1061	Os03g0330000 Os11g0124900 Os07g0681700 Os02g0745400 Os05g0485500 Os09g0480400 Os09g0531800
mod:1	osa-miR395j osa-miR395t	PWY-5340	Os03g0743900
mod:1	osa-miR395g osa-miR395t	SULFMETII-PWY	Os03g0743900
mod:1	osa-miR395g osa-miR395t	PWY-1061	Os09g0480400 Os09g0531800 Os05g0485500 Os02g0745400 Os03g0330000 Os07g0681700 Os11g0124900
mod:1	osa-miR395g osa-miR395t	PWY-5340	Os03g0743900
mod:1	osa-miR395s osa-miR395r	SULFMETII-PWY	Os03g0743900
mod:1	osa-miR395s osa-miR395r	PWY-1061	Os02g0745400 Os07g0681700 Os11g0124900 Os03g0330000 Os09g0531800 Os09g0480400 Os05g0485500
mod:1	osa-miR395s osa-miR395r	PWY-5340	Os03g0743900
mod:1	osa-miR395p osa-miR395i	SULFMETII-PWY	Os03g0743900
mod:1	osa-miR395p osa-miR395i	PWY-1061	Os02g0745400 Os07g0681700 Os11g0124900 Os03g0330000 Os09g0531800 Os09g0480400 Os05g0485500
mod:1	osa-miR395p osa-miR395i	PWY-5340	Os03g0743900
mod:1	osa-miR395c osa-miR395n	SULFMETII-PWY	Os03g0743900
mod:1	osa-miR395c osa-miR395n	PWY-1061	Os02g0745400 Os07g0681700 Os11g0124900 Os03g0330000 Os09g0531800 Os09g0480400 Os05g0485500
mod:1	osa-miR395c osa-miR395n	PWY-5340	Os03g0743900
mod:1	osa-miR395c osa-miR395m	SULFMETII-PWY	Os03g0743900
mod:1	osa-miR395c osa-miR395m	PWY-1061	Os02g0745400 Os07g0681700 Os11g0124900 Os03g0330000 Os09g0531800 Os09g0480400 Os05g0485500
mod:1	osa-miR395c osa-miR395m	PWY-5340	Os03g0743900
mod:1	osa-miR395d osa-miR395x	SULFMETII-PWY	Os03g0743900
mod:1	osa-miR395d osa-miR395x	PWY-1061	Os03g0330000 Os11g0124900 Os07g0681700 Os02g0745400 Os05g0485500 Os09g0480400 Os09g0531800
mod:1	osa-miR395d osa-miR395x	PWY-5340	Os03g0743900
mod:1	osa-miR395a osa-miR395o	SULFMETII-PWY	Os03g0743900
mod:1	osa-miR395a osa-miR395o	PWY-1061	Os03g0330000 Os11g0124900 Os07g0681700 Os02g0745400 Os05g0485500 Os09g0480400 Os09g0531800
mod:1	osa-miR395a osa-miR395o	PWY-5340	Os03g0743900
mod:1	osa-miR395f osa-miR395r	SULFMETII-PWY	Os03g0743900
mod:1	osa-miR395f osa-miR395r	PWY-1061	Os05g0485500 Os09g0480400 Os09g0531800 Os03g0330000 Os11g0124900 Os07g0681700 Os02g0745400
mod:1	osa-miR395f osa-miR395r	PWY-5340	Os03g0743900
mod:1	osa-miR395h osa-miR395m	SULFMETII-PWY	Os03g0743900
mod:1	osa-miR395h osa-miR395m	PWY-1061	Os02g0745400 Os07g0681700 Os11g0124900 Os03g0330000 Os09g0531800 Os09g0480400 Os05g0485500
mod:1	osa-miR395h osa-miR395m	PWY-5340	Os03g0743900
mod:1	osa-miR395m osa-miR395k	SULFMETII-PWY	Os03g0743900
mod:1	osa-miR395m osa-miR395k	PWY-1061	Os03g0330000 Os11g0124900 Os07g0681700 Os02g0745400 Os05g0485500 Os09g0480400 Os09g0531800
mod:1	osa-miR395m osa-miR395k	PWY-5340	Os03g0743900
mod:1	osa-miR395s osa-miR395c	SULFMETII-PWY	Os03g0743900
mod:1	osa-miR395s osa-miR395c	PWY-1061	Os05g0485500 Os09g0480400 Os09g0531800 Os03g0330000 Os11g0124900 Os07g0681700 Os02g0745400
mod:1	osa-miR395s osa-miR395c	PWY-5340	Os03g0743900
mod:1	osa-miR395y osa-miR395g	SULFMETII-PWY	Os03g0743900
mod:1	osa-miR395y osa-miR395g	PWY-1061	Os09g0531800 Os09g0480400 Os05g0485500 Os02g0745400 Os07g0681700 Os11g0124900 Os03g0330000
mod:1	osa-miR395y osa-miR395g	PWY-5340	Os03g0743900
mod:1	osa-miR395o osa-miR395c	SULFMETII-PWY	Os03g0743900
mod:1	osa-miR395o osa-miR395c	PWY-1061	Os05g0485500 Os09g0480400 Os09g0531800 Os03g0330000 Os11g0124900 Os07g0681700 Os02g0745400
mod:1	osa-miR395o osa-miR395c	PWY-5340	Os03g0743900
mod:1	osa-miR395s osa-miR395j	SULFMETII-PWY	Os03g0743900
mod:1	osa-miR395s osa-miR395j	PWY-1061	Os02g0745400 Os03g0330000 Os07g0681700 Os11g0124900 Os09g0480400 Os09g0531800 Os05g0485500
mod:1	osa-miR395s osa-miR395j	PWY-5340	Os03g0743900
mod:1	osa-miR395d osa-miR395g	SULFMETII-PWY	Os03g0743900
mod:1	osa-miR395d osa-miR395g	PWY-1061	Os05g0485500 Os09g0480400 Os09g0531800 Os03g0330000 Os11g0124900 Os07g0681700 Os02g0745400
mod:1	osa-miR395d osa-miR395g	PWY-5340	Os03g0743900
mod:1	osa-miR395i osa-miR395x	SULFMETII-PWY	Os03g0743900
mod:1	osa-miR395i osa-miR395x	PWY-1061	Os02g0745400 Os03g0330000 Os07g0681700 Os11g0124900 Os09g0480400 Os09g0531800 Os05g0485500
mod:1	osa-miR395i osa-miR395x	PWY-5340	Os03g0743900
mod:1	osa-miR395k osa-miR395p	SULFMETII-PWY	Os03g0743900
mod:1	osa-miR395k osa-miR395p	PWY-1061	Os02g0745400 Os03g0330000 Os07g0681700 Os11g0124900 Os09g0480400 Os09g0531800 Os05g0485500
mod:1	osa-miR395k osa-miR395p	PWY-5340	Os03g0743900
mod:1	osa-miR395y osa-miR395e	SULFMETII-PWY	Os03g0743900
mod:1	osa-miR395y osa-miR395e	PWY-1061	Os11g0124900 Os07g0681700 Os03g0330000 Os02g0745400 Os05g0485500 Os09g0531800 Os09g0480400
mod:1	osa-miR395y osa-miR395e	PWY-5340	Os03g0743900
mod:1	osa-miR395b osa-miR395p	SULFMETII-PWY	Os03g0743900
mod:1	osa-miR395b osa-miR395p	PWY-1061	Os02g0745400 Os07g0681700 Os11g0124900 Os03g0330000 Os09g0531800 Os09g0480400 Os05g0485500
mod:1	osa-miR395b osa-miR395p	PWY-5340	Os03g0743900
mod:1	osa-miR395o osa-miR395t	SULFMETII-PWY	Os03g0743900
mod:1	osa-miR395o osa-miR395t	PWY-1061	Os05g0485500 Os09g0531800 Os09g0480400 Os11g0124900 Os07g0681700 Os03g0330000 Os02g0745400
mod:1	osa-miR395o osa-miR395t	PWY-5340	Os03g0743900
mod:1	osa-miR395d osa-miR395l	SULFMETII-PWY	Os03g0743900
mod:1	osa-miR395d osa-miR395l	PWY-1061	Os03g0330000 Os11g0124900 Os07g0681700 Os02g0745400 Os05g0485500 Os09g0480400 Os09g0531800
mod:1	osa-miR395d osa-miR395l	PWY-5340	Os03g0743900
mod:1	osa-miR395d osa-miR395m	SULFMETII-PWY	Os03g0743900
mod:1	osa-miR395d osa-miR395m	PWY-1061	Os03g0330000 Os11g0124900 Os07g0681700 Os02g0745400 Os05g0485500 Os09g0480400 Os09g0531800
mod:1	osa-miR395d osa-miR395m	PWY-5340	Os03g0743900
mod:1	osa-miR395p osa-miR395r	SULFMETII-PWY	Os03g0743900
mod:1	osa-miR395p osa-miR395r	PWY-1061	Os02g0745400 Os03g0330000 Os07g0681700 Os11g0124900 Os09g0480400 Os09g0531800 Os05g0485500
mod:1	osa-miR395p osa-miR395r	PWY-5340	Os03g0743900
mod:1	osa-miR395e osa-miR395b	SULFMETII-PWY	Os03g0743900
mod:1	osa-miR395e osa-miR395b	PWY-1061	Os05g0485500 Os09g0480400 Os09g0531800 Os03g0330000 Os11g0124900 Os07g0681700 Os02g0745400
mod:1	osa-miR395e osa-miR395b	PWY-5340	Os03g0743900
mod:1	osa-miR395l osa-miR395t	SULFMETII-PWY	Os03g0743900
mod:1	osa-miR395l osa-miR395t	PWY-1061	Os09g0480400 Os09g0531800 Os05g0485500 Os02g0745400 Os03g0330000 Os07g0681700 Os11g0124900
mod:1	osa-miR395l osa-miR395t	PWY-5340	Os03g0743900
mod:1	osa-miR395g osa-miR395r	SULFMETII-PWY	Os03g0743900
mod:1	osa-miR395g osa-miR395r	PWY-1061	Os09g0531800 Os09g0480400 Os05g0485500 Os02g0745400 Os07g0681700 Os11g0124900 Os03g0330000
mod:1	osa-miR395g osa-miR395r	PWY-5340	Os03g0743900
mod:1	osa-miR395s osa-miR395d	SULFMETII-PWY	Os03g0743900
mod:1	osa-miR395s osa-miR395d	PWY-1061	Os09g0480400 Os09g0531800 Os05g0485500 Os02g0745400 Os03g0330000 Os07g0681700 Os11g0124900
mod:1	osa-miR395s osa-miR395d	PWY-5340	Os03g0743900
mod:1	osa-miR395s osa-miR395x	SULFMETII-PWY	Os03g0743900
mod:1	osa-miR395s osa-miR395x	PWY-1061	Os09g0531800 Os09g0480400 Os05g0485500 Os02g0745400 Os07g0681700 Os11g0124900 Os03g0330000
mod:1	osa-miR395s osa-miR395x	PWY-5340	Os03g0743900
mod:1	osa-miR395e osa-miR395i	SULFMETII-PWY	Os03g0743900
mod:1	osa-miR395e osa-miR395i	PWY-1061	Os11g0124900 Os07g0681700 Os03g0330000 Os02g0745400 Os05g0485500 Os09g0531800 Os09g0480400
mod:1	osa-miR395e osa-miR395i	PWY-5340	Os03g0743900
mod:1	osa-miR395j osa-miR395r	SULFMETII-PWY	Os03g0743900
mod:1	osa-miR395j osa-miR395r	PWY-1061	Os02g0745400 Os07g0681700 Os11g0124900 Os03g0330000 Os09g0531800 Os09g0480400 Os05g0485500
mod:1	osa-miR395j osa-miR395r	PWY-5340	Os03g0743900
mod:1	osa-miR395g osa-miR395k	SULFMETII-PWY	Os03g0743900
mod:1	osa-miR395g osa-miR395k	PWY-1061	Os02g0745400 Os07g0681700 Os11g0124900 Os03g0330000 Os09g0531800 Os09g0480400 Os05g0485500
mod:1	osa-miR395g osa-miR395k	PWY-5340	Os03g0743900
mod:1	osa-miR395g osa-miR395j	SULFMETII-PWY	Os03g0743900
mod:1	osa-miR395g osa-miR395j	PWY-1061	Os02g0745400 Os07g0681700 Os11g0124900 Os03g0330000 Os09g0531800 Os09g0480400 Os05g0485500
mod:1	osa-miR395g osa-miR395j	PWY-5340	Os03g0743900
mod:1	osa-miR395k osa-miR395n	SULFMETII-PWY	Os03g0743900
mod:1	osa-miR395k osa-miR395n	PWY-1061	Os09g0531800 Os09g0480400 Os05g0485500 Os02g0745400 Os07g0681700 Os11g0124900 Os03g0330000
mod:1	osa-miR395k osa-miR395n	PWY-5340	Os03g0743900
mod:1	osa-miR395m osa-miR395t	SULFMETII-PWY	Os03g0743900
mod:1	osa-miR395m osa-miR395t	PWY-1061	Os09g0480400 Os09g0531800 Os05g0485500 Os02g0745400 Os03g0330000 Os07g0681700 Os11g0124900
mod:1	osa-miR395m osa-miR395t	PWY-5340	Os03g0743900
mod:1	osa-miR395q osa-miR395d	SULFMETII-PWY	Os03g0743900
mod:1	osa-miR395q osa-miR395d	PWY-1061	Os05g0485500 Os09g0531800 Os09g0480400 Os11g0124900 Os07g0681700 Os03g0330000 Os02g0745400
mod:1	osa-miR395q osa-miR395d	PWY-5340	Os03g0743900
mod:1	osa-miR395d osa-miR395b	SULFMETII-PWY	Os03g0743900
mod:1	osa-miR395d osa-miR395b	PWY-1061	Os02g0745400 Os07g0681700 Os11g0124900 Os03g0330000 Os09g0531800 Os09g0480400 Os05g0485500
mod:1	osa-miR395d osa-miR395b	PWY-5340	Os03g0743900
mod:1	osa-miR395q osa-miR395b	SULFMETII-PWY	Os03g0743900
mod:1	osa-miR395q osa-miR395b	PWY-1061	Os03g0330000 Os11g0124900 Os07g0681700 Os02g0745400 Os05g0485500 Os09g0480400 Os09g0531800
mod:1	osa-miR395q osa-miR395b	PWY-5340	Os03g0743900
mod:1	osa-miR395a osa-miR395t	SULFMETII-PWY	Os03g0743900
mod:1	osa-miR395a osa-miR395t	PWY-1061	Os05g0485500 Os09g0480400 Os09g0531800 Os03g0330000 Os11g0124900 Os07g0681700 Os02g0745400
mod:1	osa-miR395a osa-miR395t	PWY-5340	Os03g0743900
mod:1	osa-miR395i osa-miR395t	SULFMETII-PWY	Os03g0743900
mod:1	osa-miR395i osa-miR395t	PWY-1061	Os03g0330000 Os11g0124900 Os07g0681700 Os02g0745400 Os05g0485500 Os09g0480400 Os09g0531800
mod:1	osa-miR395i osa-miR395t	PWY-5340	Os03g0743900
mod:1	osa-miR395h osa-miR395y	SULFMETII-PWY	Os03g0743900
mod:1	osa-miR395h osa-miR395y	PWY-1061	Os03g0330000 Os11g0124900 Os07g0681700 Os02g0745400 Os05g0485500 Os09g0480400 Os09g0531800
mod:1	osa-miR395h osa-miR395y	PWY-5340	Os03g0743900
mod:1	osa-miR395e osa-miR395k	SULFMETII-PWY	Os03g0743900
mod:1	osa-miR395e osa-miR395k	PWY-1061	Os09g0480400 Os09g0531800 Os05g0485500 Os02g0745400 Os03g0330000 Os07g0681700 Os11g0124900
mod:1	osa-miR395e osa-miR395k	PWY-5340	Os03g0743900
mod:1	osa-miR395h osa-miR395i	SULFMETII-PWY	Os03g0743900
mod:1	osa-miR395h osa-miR395i	PWY-1061	Os09g0480400 Os09g0531800 Os05g0485500 Os02g0745400 Os03g0330000 Os07g0681700 Os11g0124900
mod:1	osa-miR395h osa-miR395i	PWY-5340	Os03g0743900
mod:1	osa-miR395a osa-miR395m	SULFMETII-PWY	Os03g0743900
mod:1	osa-miR395a osa-miR395m	PWY-1061	Os05g0485500 Os09g0480400 Os09g0531800 Os03g0330000 Os11g0124900 Os07g0681700 Os02g0745400
mod:1	osa-miR395a osa-miR395m	PWY-5340	Os03g0743900
mod:1	osa-miR395m osa-miR395j	SULFMETII-PWY	Os03g0743900
mod:1	osa-miR395m osa-miR395j	PWY-1061	Os09g0480400 Os09g0531800 Os05g0485500 Os02g0745400 Os03g0330000 Os07g0681700 Os11g0124900
mod:1	osa-miR395m osa-miR395j	PWY-5340	Os03g0743900
mod:1	osa-miR395e osa-miR395j	SULFMETII-PWY	Os03g0743900
mod:1	osa-miR395e osa-miR395j	PWY-1061	Os09g0531800 Os09g0480400 Os05g0485500 Os02g0745400 Os07g0681700 Os11g0124900 Os03g0330000
mod:1	osa-miR395e osa-miR395j	PWY-5340	Os03g0743900
mod:1	osa-miR395y osa-miR395f	SULFMETII-PWY	Os03g0743900
mod:1	osa-miR395y osa-miR395f	PWY-1061	Os02g0745400 Os07g0681700 Os11g0124900 Os03g0330000 Os09g0531800 Os09g0480400 Os05g0485500
mod:1	osa-miR395y osa-miR395f	PWY-5340	Os03g0743900
mod:1	osa-miR395o osa-miR395b	SULFMETII-PWY	Os03g0743900
mod:1	osa-miR395o osa-miR395b	PWY-1061	Os03g0330000 Os11g0124900 Os07g0681700 Os02g0745400 Os05g0485500 Os09g0480400 Os09g0531800
mod:1	osa-miR395o osa-miR395b	PWY-5340	Os03g0743900
mod:1	osa-miR395k osa-miR395x	SULFMETII-PWY	Os03g0743900
mod:1	osa-miR395k osa-miR395x	PWY-1061	Os05g0485500 Os09g0480400 Os09g0531800 Os03g0330000 Os11g0124900 Os07g0681700 Os02g0745400
mod:1	osa-miR395k osa-miR395x	PWY-5340	Os03g0743900
mod:1	osa-miR395k osa-miR395t	SULFMETII-PWY	Os03g0743900
mod:1	osa-miR395k osa-miR395t	PWY-1061	Os05g0485500 Os09g0531800 Os09g0480400 Os11g0124900 Os07g0681700 Os03g0330000 Os02g0745400
mod:1	osa-miR395k osa-miR395t	PWY-5340	Os03g0743900
mod:1	osa-miR395c osa-miR395h	SULFMETII-PWY	Os03g0743900
mod:1	osa-miR395c osa-miR395h	PWY-1061	Os11g0124900 Os07g0681700 Os03g0330000 Os02g0745400 Os05g0485500 Os09g0531800 Os09g0480400
mod:1	osa-miR395c osa-miR395h	PWY-5340	Os03g0743900
mod:1	osa-miR395q osa-miR395x	SULFMETII-PWY	Os03g0743900
mod:1	osa-miR395q osa-miR395x	PWY-1061	Os02g0745400 Os03g0330000 Os07g0681700 Os11g0124900 Os09g0480400 Os09g0531800 Os05g0485500
mod:1	osa-miR395q osa-miR395x	PWY-5340	Os03g0743900
mod:1	osa-miR395r osa-miR395n	SULFMETII-PWY	Os03g0743900
mod:1	osa-miR395r osa-miR395n	PWY-1061	Os09g0531800 Os09g0480400 Os05g0485500 Os02g0745400 Os07g0681700 Os11g0124900 Os03g0330000
mod:1	osa-miR395r osa-miR395n	PWY-5340	Os03g0743900
mod:1	osa-miR395y osa-miR395x	SULFMETII-PWY	Os03g0743900
mod:1	osa-miR395y osa-miR395x	PWY-1061	Os02g0745400 Os07g0681700 Os11g0124900 Os03g0330000 Os09g0531800 Os09g0480400 Os05g0485500
mod:1	osa-miR395y osa-miR395x	PWY-5340	Os03g0743900
mod:1	osa-miR395a osa-miR395b	SULFMETII-PWY	Os03g0743900
mod:1	osa-miR395a osa-miR395b	PWY-1061	Os02g0745400 Os07g0681700 Os11g0124900 Os03g0330000 Os09g0531800 Os09g0480400 Os05g0485500
mod:1	osa-miR395a osa-miR395b	PWY-5340	Os03g0743900
mod:1	osa-miR395q osa-miR395k	SULFMETII-PWY	Os03g0743900
mod:1	osa-miR395q osa-miR395k	PWY-1061	Os02g0745400 Os03g0330000 Os07g0681700 Os11g0124900 Os09g0480400 Os09g0531800 Os05g0485500
mod:1	osa-miR395q osa-miR395k	PWY-5340	Os03g0743900
mod:1	osa-miR395k osa-miR395r	SULFMETII-PWY	Os03g0743900
mod:1	osa-miR395k osa-miR395r	PWY-1061	Os09g0531800 Os09g0480400 Os05g0485500 Os02g0745400 Os07g0681700 Os11g0124900 Os03g0330000
mod:1	osa-miR395k osa-miR395r	PWY-5340	Os03g0743900
mod:1	osa-miR395q osa-miR395y	SULFMETII-PWY	Os03g0743900
mod:1	osa-miR395q osa-miR395y	PWY-1061	Os03g0330000 Os11g0124900 Os07g0681700 Os02g0745400 Os05g0485500 Os09g0480400 Os09g0531800
mod:1	osa-miR395q osa-miR395y	PWY-5340	Os03g0743900
mod:1	osa-miR395r osa-miR395l	SULFMETII-PWY	Os03g0743900
mod:1	osa-miR395r osa-miR395l	PWY-1061	Os03g0330000 Os11g0124900 Os07g0681700 Os02g0745400 Os05g0485500 Os09g0480400 Os09g0531800
mod:1	osa-miR395r osa-miR395l	PWY-5340	Os03g0743900
mod:1	osa-miR395e osa-miR395x	SULFMETII-PWY	Os03g0743900
mod:1	osa-miR395e osa-miR395x	PWY-1061	Os02g0745400 Os03g0330000 Os07g0681700 Os11g0124900 Os09g0480400 Os09g0531800 Os05g0485500
mod:1	osa-miR395e osa-miR395x	PWY-5340	Os03g0743900
mod:1	osa-miR395i osa-miR395n	SULFMETII-PWY	Os03g0743900
mod:1	osa-miR395i osa-miR395n	PWY-1061	Os02g0745400 Os03g0330000 Os07g0681700 Os11g0124900 Os09g0480400 Os09g0531800 Os05g0485500
mod:1	osa-miR395i osa-miR395n	PWY-5340	Os03g0743900
mod:1	osa-miR395o osa-miR395m	SULFMETII-PWY	Os03g0743900
mod:1	osa-miR395o osa-miR395m	PWY-1061	Os03g0330000 Os11g0124900 Os07g0681700 Os02g0745400 Os05g0485500 Os09g0480400 Os09g0531800
mod:1	osa-miR395o osa-miR395m	PWY-5340	Os03g0743900
mod:1	osa-miR395o osa-miR395q	SULFMETII-PWY	Os03g0743900
mod:1	osa-miR395o osa-miR395q	PWY-1061	Os03g0330000 Os11g0124900 Os07g0681700 Os02g0745400 Os05g0485500 Os09g0480400 Os09g0531800
mod:1	osa-miR395o osa-miR395q	PWY-5340	Os03g0743900
mod:1	osa-miR395d osa-miR395k	SULFMETII-PWY	Os03g0743900
mod:1	osa-miR395d osa-miR395k	PWY-1061	Os05g0485500 Os09g0531800 Os09g0480400 Os11g0124900 Os07g0681700 Os03g0330000 Os02g0745400
mod:1	osa-miR395d osa-miR395k	PWY-5340	Os03g0743900
mod:1	osa-miR395d osa-miR395t	SULFMETII-PWY	Os03g0743900
mod:1	osa-miR395d osa-miR395t	PWY-1061	Os03g0330000 Os11g0124900 Os07g0681700 Os02g0745400 Os05g0485500 Os09g0480400 Os09g0531800
mod:1	osa-miR395d osa-miR395t	PWY-5340	Os03g0743900
mod:1	osa-miR395y osa-miR395n	SULFMETII-PWY	Os03g0743900
mod:1	osa-miR395y osa-miR395n	PWY-1061	Os02g0745400 Os03g0330000 Os07g0681700 Os11g0124900 Os09g0480400 Os09g0531800 Os05g0485500
mod:1	osa-miR395y osa-miR395n	PWY-5340	Os03g0743900
mod:1	osa-miR395o osa-miR395h	SULFMETII-PWY	Os03g0743900
mod:1	osa-miR395o osa-miR395h	PWY-1061	Os05g0485500 Os09g0480400 Os09g0531800 Os03g0330000 Os11g0124900 Os07g0681700 Os02g0745400
mod:1	osa-miR395o osa-miR395h	PWY-5340	Os03g0743900
mod:1	osa-miR395g osa-miR395b	SULFMETII-PWY	Os03g0743900
mod:1	osa-miR395g osa-miR395b	PWY-1061	Os03g0330000 Os11g0124900 Os07g0681700 Os02g0745400 Os05g0485500 Os09g0480400 Os09g0531800
mod:1	osa-miR395g osa-miR395b	PWY-5340	Os03g0743900
mod:1	osa-miR395y osa-miR395b	SULFMETII-PWY	Os03g0743900
mod:1	osa-miR395y osa-miR395b	PWY-1061	Os05g0485500 Os09g0480400 Os09g0531800 Os03g0330000 Os11g0124900 Os07g0681700 Os02g0745400
mod:1	osa-miR395y osa-miR395b	PWY-5340	Os03g0743900
mod:1	osa-miR395s osa-miR395m	SULFMETII-PWY	Os03g0743900
mod:1	osa-miR395s osa-miR395m	PWY-1061	Os03g0330000 Os11g0124900 Os07g0681700 Os02g0745400 Os05g0485500 Os09g0480400 Os09g0531800
mod:1	osa-miR395s osa-miR395m	PWY-5340	Os03g0743900
mod:1	osa-miR395o osa-miR395k	SULFMETII-PWY	Os03g0743900
mod:1	osa-miR395o osa-miR395k	PWY-1061	Os02g0745400 Os03g0330000 Os07g0681700 Os11g0124900 Os09g0480400 Os09g0531800 Os05g0485500
mod:1	osa-miR395o osa-miR395k	PWY-5340	Os03g0743900
mod:1	osa-miR395j osa-miR395k	SULFMETII-PWY	Os03g0743900
mod:1	osa-miR395j osa-miR395k	PWY-1061	Os05g0485500 Os09g0480400 Os09g0531800 Os03g0330000 Os11g0124900 Os07g0681700 Os02g0745400
mod:1	osa-miR395j osa-miR395k	PWY-5340	Os03g0743900
mod:1	osa-miR395c osa-miR395g	SULFMETII-PWY	Os03g0743900
mod:1	osa-miR395c osa-miR395g	PWY-1061	Os09g0480400 Os09g0531800 Os05g0485500 Os02g0745400 Os03g0330000 Os07g0681700 Os11g0124900
mod:1	osa-miR395c osa-miR395g	PWY-5340	Os03g0743900
mod:1	osa-miR395d osa-miR395n	SULFMETII-PWY	Os03g0743900
mod:1	osa-miR395d osa-miR395n	PWY-1061	Os02g0745400 Os07g0681700 Os11g0124900 Os03g0330000 Os09g0531800 Os09g0480400 Os05g0485500
mod:1	osa-miR395d osa-miR395n	PWY-5340	Os03g0743900
mod:1	osa-miR395m osa-miR395x	SULFMETII-PWY	Os03g0743900
mod:1	osa-miR395m osa-miR395x	PWY-1061	Os05g0485500 Os09g0480400 Os09g0531800 Os03g0330000 Os11g0124900 Os07g0681700 Os02g0745400
mod:1	osa-miR395m osa-miR395x	PWY-5340	Os03g0743900
mod:1	osa-miR395q osa-miR395r	SULFMETII-PWY	Os03g0743900
mod:1	osa-miR395q osa-miR395r	PWY-1061	Os02g0745400 Os03g0330000 Os07g0681700 Os11g0124900 Os09g0480400 Os09g0531800 Os05g0485500
mod:1	osa-miR395q osa-miR395r	PWY-5340	Os03g0743900
mod:1	osa-miR395s osa-miR395b	SULFMETII-PWY	Os03g0743900
mod:1	osa-miR395s osa-miR395b	PWY-1061	Os05g0485500 Os09g0480400 Os09g0531800 Os03g0330000 Os11g0124900 Os07g0681700 Os02g0745400
mod:1	osa-miR395s osa-miR395b	PWY-5340	Os03g0743900
mod:1	osa-miR395q osa-miR395f	SULFMETII-PWY	Os03g0743900
mod:1	osa-miR395q osa-miR395f	PWY-1061	Os05g0485500 Os09g0480400 Os09g0531800 Os03g0330000 Os11g0124900 Os07g0681700 Os02g0745400
mod:1	osa-miR395q osa-miR395f	PWY-5340	Os03g0743900
mod:1	osa-miR395m osa-miR395i	SULFMETII-PWY	Os03g0743900
mod:1	osa-miR395m osa-miR395i	PWY-1061	Os02g0745400 Os07g0681700 Os11g0124900 Os03g0330000 Os09g0531800 Os09g0480400 Os05g0485500
mod:1	osa-miR395m osa-miR395i	PWY-5340	Os03g0743900
mod:1	osa-miR395c osa-miR395l	SULFMETII-PWY	Os03g0743900
mod:1	osa-miR395c osa-miR395l	PWY-1061	Os03g0330000 Os11g0124900 Os07g0681700 Os02g0745400 Os05g0485500 Os09g0480400 Os09g0531800
mod:1	osa-miR395c osa-miR395l	PWY-5340	Os03g0743900
mod:1	osa-miR395s osa-miR395l	SULFMETII-PWY	Os03g0743900
mod:1	osa-miR395s osa-miR395l	PWY-1061	Os05g0485500 Os09g0480400 Os09g0531800 Os03g0330000 Os11g0124900 Os07g0681700 Os02g0745400
mod:1	osa-miR395s osa-miR395l	PWY-5340	Os03g0743900
mod:1	osa-miR395f osa-miR395t	SULFMETII-PWY	Os03g0743900
mod:1	osa-miR395f osa-miR395t	PWY-1061	Os02g0745400 Os03g0330000 Os07g0681700 Os11g0124900 Os09g0480400 Os09g0531800 Os05g0485500
mod:1	osa-miR395f osa-miR395t	PWY-5340	Os03g0743900
mod:1	osa-miR395e osa-miR395f	SULFMETII-PWY	Os03g0743900
mod:1	osa-miR395e osa-miR395f	PWY-1061	Os09g0531800 Os09g0480400 Os05g0485500 Os02g0745400 Os07g0681700 Os11g0124900 Os03g0330000
mod:1	osa-miR395e osa-miR395f	PWY-5340	Os03g0743900
mod:1	osa-miR395x osa-miR395n	SULFMETII-PWY	Os03g0743900
mod:1	osa-miR395x osa-miR395n	PWY-1061	Os02g0745400 Os03g0330000 Os07g0681700 Os11g0124900 Os09g0480400 Os09g0531800 Os05g0485500
mod:1	osa-miR395x osa-miR395n	PWY-5340	Os03g0743900
mod:1	osa-miR395y osa-miR395k	SULFMETII-PWY	Os03g0743900
mod:1	osa-miR395y osa-miR395k	PWY-1061	Os02g0745400 Os07g0681700 Os11g0124900 Os03g0330000 Os09g0531800 Os09g0480400 Os05g0485500
mod:1	osa-miR395y osa-miR395k	PWY-5340	Os03g0743900
mod:1	osa-miR395e osa-miR395l	SULFMETII-PWY	Os03g0743900
mod:1	osa-miR395e osa-miR395l	PWY-1061	Os09g0531800 Os09g0480400 Os05g0485500 Os02g0745400 Os07g0681700 Os11g0124900 Os03g0330000
mod:1	osa-miR395e osa-miR395l	PWY-5340	Os03g0743900
mod:1	osa-miR395f osa-miR395k	SULFMETII-PWY	Os03g0743900
mod:1	osa-miR395f osa-miR395k	PWY-1061	Os09g0480400 Os09g0531800 Os05g0485500 Os02g0745400 Os03g0330000 Os07g0681700 Os11g0124900
mod:1	osa-miR395f osa-miR395k	PWY-5340	Os03g0743900
mod:1	osa-miR395y osa-miR395i	SULFMETII-PWY	Os03g0743900
mod:1	osa-miR395y osa-miR395i	PWY-1061	Os03g0330000 Os11g0124900 Os07g0681700 Os02g0745400 Os05g0485500 Os09g0480400 Os09g0531800
mod:1	osa-miR395y osa-miR395i	PWY-5340	Os03g0743900
mod:1	osa-miR395i osa-miR395l	SULFMETII-PWY	Os03g0743900
mod:1	osa-miR395i osa-miR395l	PWY-1061	Os09g0531800 Os09g0480400 Os05g0485500 Os02g0745400 Os07g0681700 Os11g0124900 Os03g0330000
mod:1	osa-miR395i osa-miR395l	PWY-5340	Os03g0743900
mod:1	osa-miR395a osa-miR395i	SULFMETII-PWY	Os03g0743900
mod:1	osa-miR395a osa-miR395i	PWY-1061	Os05g0485500 Os09g0531800 Os09g0480400 Os11g0124900 Os07g0681700 Os03g0330000 Os02g0745400
mod:1	osa-miR395a osa-miR395i	PWY-5340	Os03g0743900
mod:1	osa-miR395h osa-miR395e	SULFMETII-PWY	Os03g0743900
mod:1	osa-miR395h osa-miR395e	PWY-1061	Os02g0745400 Os03g0330000 Os07g0681700 Os11g0124900 Os09g0480400 Os09g0531800 Os05g0485500
mod:1	osa-miR395h osa-miR395e	PWY-5340	Os03g0743900
mod:1	osa-miR395h osa-miR395g	SULFMETII-PWY	Os03g0743900
mod:1	osa-miR395h osa-miR395g	PWY-1061	Os02g0745400 Os07g0681700 Os11g0124900 Os03g0330000 Os09g0531800 Os09g0480400 Os05g0485500
mod:1	osa-miR395h osa-miR395g	PWY-5340	Os03g0743900
mod:1	osa-miR395b osa-miR395x	SULFMETII-PWY	Os03g0743900
mod:1	osa-miR395b osa-miR395x	PWY-1061	Os09g0480400 Os09g0531800 Os05g0485500 Os02g0745400 Os03g0330000 Os07g0681700 Os11g0124900
mod:1	osa-miR395b osa-miR395x	PWY-5340	Os03g0743900
mod:1	osa-miR395k osa-miR395l	SULFMETII-PWY	Os03g0743900
mod:1	osa-miR395k osa-miR395l	PWY-1061	Os02g0745400 Os07g0681700 Os11g0124900 Os03g0330000 Os09g0531800 Os09g0480400 Os05g0485500
mod:1	osa-miR395k osa-miR395l	PWY-5340	Os03g0743900
mod:1	osa-miR395y osa-miR395p	SULFMETII-PWY	Os03g0743900
mod:1	osa-miR395y osa-miR395p	PWY-1061	Os02g0745400 Os03g0330000 Os07g0681700 Os11g0124900 Os09g0480400 Os09g0531800 Os05g0485500
mod:1	osa-miR395y osa-miR395p	PWY-5340	Os03g0743900
mod:1	osa-miR395o osa-miR395f	SULFMETII-PWY	Os03g0743900
mod:1	osa-miR395o osa-miR395f	PWY-1061	Os05g0485500 Os09g0531800 Os09g0480400 Os11g0124900 Os07g0681700 Os03g0330000 Os02g0745400
mod:1	osa-miR395o osa-miR395f	PWY-5340	Os03g0743900
mod:1	osa-miR395h osa-miR395p	SULFMETII-PWY	Os03g0743900
mod:1	osa-miR395h osa-miR395p	PWY-1061	Os09g0480400 Os09g0531800 Os05g0485500 Os02g0745400 Os03g0330000 Os07g0681700 Os11g0124900
mod:1	osa-miR395h osa-miR395p	PWY-5340	Os03g0743900
mod:1	osa-miR395y osa-miR395l	SULFMETII-PWY	Os03g0743900
mod:1	osa-miR395y osa-miR395l	PWY-1061	Os02g0745400 Os07g0681700 Os11g0124900 Os03g0330000 Os09g0531800 Os09g0480400 Os05g0485500
mod:1	osa-miR395y osa-miR395l	PWY-5340	Os03g0743900
mod:1	osa-miR395c osa-miR395f	SULFMETII-PWY	Os03g0743900
mod:1	osa-miR395c osa-miR395f	PWY-1061	Os02g0745400 Os07g0681700 Os11g0124900 Os03g0330000 Os09g0531800 Os09g0480400 Os05g0485500
mod:1	osa-miR395c osa-miR395f	PWY-5340	Os03g0743900
mod:1	osa-miR395h osa-miR395t	SULFMETII-PWY	Os03g0743900
mod:1	osa-miR395h osa-miR395t	PWY-1061	Os09g0531800 Os09g0480400 Os05g0485500 Os02g0745400 Os07g0681700 Os11g0124900 Os03g0330000
mod:1	osa-miR395h osa-miR395t	PWY-5340	Os03g0743900
mod:1	osa-miR395h osa-miR395n	SULFMETII-PWY	Os03g0743900
mod:1	osa-miR395h osa-miR395n	PWY-1061	Os02g0745400 Os07g0681700 Os11g0124900 Os03g0330000 Os09g0531800 Os09g0480400 Os05g0485500
mod:1	osa-miR395h osa-miR395n	PWY-5340	Os03g0743900
mod:1	osa-miR395e osa-miR395t	SULFMETII-PWY	Os03g0743900
mod:1	osa-miR395e osa-miR395t	PWY-1061	Os02g0745400 Os03g0330000 Os07g0681700 Os11g0124900 Os09g0480400 Os09g0531800 Os05g0485500
mod:1	osa-miR395e osa-miR395t	PWY-5340	Os03g0743900
mod:1	osa-miR395h osa-miR395j	SULFMETII-PWY	Os03g0743900
mod:1	osa-miR395h osa-miR395j	PWY-1061	Os09g0480400 Os09g0531800 Os05g0485500 Os02g0745400 Os03g0330000 Os07g0681700 Os11g0124900
mod:1	osa-miR395h osa-miR395j	PWY-5340	Os03g0743900
mod:1	osa-miR395a osa-miR395l	SULFMETII-PWY	Os03g0743900
mod:1	osa-miR395a osa-miR395l	PWY-1061	Os05g0485500 Os09g0531800 Os09g0480400 Os11g0124900 Os07g0681700 Os03g0330000 Os02g0745400
mod:1	osa-miR395a osa-miR395l	PWY-5340	Os03g0743900
mod:1	osa-miR395j osa-miR395p	SULFMETII-PWY	Os03g0743900
mod:1	osa-miR395j osa-miR395p	PWY-1061	Os02g0745400 Os07g0681700 Os11g0124900 Os03g0330000 Os09g0531800 Os09g0480400 Os05g0485500
mod:1	osa-miR395j osa-miR395p	PWY-5340	Os03g0743900
mod:1	osa-miR395s osa-miR395i	SULFMETII-PWY	Os03g0743900
mod:1	osa-miR395s osa-miR395i	PWY-1061	Os11g0124900 Os07g0681700 Os03g0330000 Os02g0745400 Os05g0485500 Os09g0531800 Os09g0480400
mod:1	osa-miR395s osa-miR395i	PWY-5340	Os03g0743900
mod:1	osa-miR395y osa-miR395d	SULFMETII-PWY	Os03g0743900
mod:1	osa-miR395y osa-miR395d	PWY-1061	Os11g0124900 Os07g0681700 Os03g0330000 Os02g0745400 Os05g0485500 Os09g0531800 Os09g0480400
mod:1	osa-miR395y osa-miR395d	PWY-5340	Os03g0743900
mod:1	osa-miR395r osa-miR395t	SULFMETII-PWY	Os03g0743900
mod:1	osa-miR395r osa-miR395t	PWY-1061	Os02g0745400 Os07g0681700 Os11g0124900 Os03g0330000 Os09g0531800 Os09g0480400 Os05g0485500
mod:1	osa-miR395r osa-miR395t	PWY-5340	Os03g0743900
mod:1	osa-miR395e osa-miR395n	SULFMETII-PWY	Os03g0743900
mod:1	osa-miR395e osa-miR395n	PWY-1061	Os03g0330000 Os11g0124900 Os07g0681700 Os02g0745400 Os05g0485500 Os09g0480400 Os09g0531800
mod:1	osa-miR395e osa-miR395n	PWY-5340	Os03g0743900
mod:1	osa-miR395f osa-miR395n	SULFMETII-PWY	Os03g0743900
mod:1	osa-miR395f osa-miR395n	PWY-1061	Os02g0745400 Os03g0330000 Os07g0681700 Os11g0124900 Os09g0480400 Os09g0531800 Os05g0485500
mod:1	osa-miR395f osa-miR395n	PWY-5340	Os03g0743900
mod:1	osa-miR395j osa-miR395i	SULFMETII-PWY	Os03g0743900
mod:1	osa-miR395j osa-miR395i	PWY-1061	Os02g0745400 Os07g0681700 Os11g0124900 Os03g0330000 Os09g0531800 Os09g0480400 Os05g0485500
mod:1	osa-miR395j osa-miR395i	PWY-5340	Os03g0743900
mod:1	osa-miR395s osa-miR395y	SULFMETII-PWY	Os03g0743900
mod:1	osa-miR395s osa-miR395y	PWY-1061	Os11g0124900 Os07g0681700 Os03g0330000 Os02g0745400 Os05g0485500 Os09g0531800 Os09g0480400
mod:1	osa-miR395s osa-miR395y	PWY-5340	Os03g0743900
mod:1	osa-miR395y osa-miR395t	SULFMETII-PWY	Os03g0743900
mod:1	osa-miR395y osa-miR395t	PWY-1061	Os09g0531800 Os09g0480400 Os05g0485500 Os02g0745400 Os07g0681700 Os11g0124900 Os03g0330000
mod:1	osa-miR395y osa-miR395t	PWY-5340	Os03g0743900
mod:1	osa-miR395a osa-miR395j	SULFMETII-PWY	Os03g0743900
mod:1	osa-miR395a osa-miR395j	PWY-1061	Os05g0485500 Os09g0531800 Os09g0480400 Os11g0124900 Os07g0681700 Os03g0330000 Os02g0745400
mod:1	osa-miR395a osa-miR395j	PWY-5340	Os03g0743900
mod:1	osa-miR395o osa-miR395y	SULFMETII-PWY	Os03g0743900
mod:1	osa-miR395o osa-miR395y	PWY-1061	Os11g0124900 Os07g0681700 Os03g0330000 Os02g0745400 Os05g0485500 Os09g0531800 Os09g0480400
mod:1	osa-miR395o osa-miR395y	PWY-5340	Os03g0743900
mod:1	osa-miR395y osa-miR395m	SULFMETII-PWY	Os03g0743900
mod:1	osa-miR395y osa-miR395m	PWY-1061	Os03g0330000 Os11g0124900 Os07g0681700 Os02g0745400 Os05g0485500 Os09g0480400 Os09g0531800
mod:1	osa-miR395y osa-miR395m	PWY-5340	Os03g0743900
mod:1	osa-miR395s osa-miR395h	SULFMETII-PWY	Os03g0743900
mod:1	osa-miR395s osa-miR395h	PWY-1061	Os09g0480400 Os09g0531800 Os05g0485500 Os02g0745400 Os03g0330000 Os07g0681700 Os11g0124900
mod:1	osa-miR395s osa-miR395h	PWY-5340	Os03g0743900
mod:1	osa-miR395y osa-miR395j	SULFMETII-PWY	Os03g0743900
mod:1	osa-miR395y osa-miR395j	PWY-1061	Os09g0531800 Os09g0480400 Os05g0485500 Os02g0745400 Os07g0681700 Os11g0124900 Os03g0330000
mod:1	osa-miR395y osa-miR395j	PWY-5340	Os03g0743900
mod:1	osa-miR395q osa-miR395m	SULFMETII-PWY	Os03g0743900
mod:1	osa-miR395q osa-miR395m	PWY-1061	Os02g0745400 Os03g0330000 Os07g0681700 Os11g0124900 Os09g0480400 Os09g0531800 Os05g0485500
mod:1	osa-miR395q osa-miR395m	PWY-5340	Os03g0743900
mod:1	osa-miR395o osa-miR395x	SULFMETII-PWY	Os03g0743900
mod:1	osa-miR395o osa-miR395x	PWY-1061	Os11g0124900 Os07g0681700 Os03g0330000 Os02g0745400 Os05g0485500 Os09g0531800 Os09g0480400
mod:1	osa-miR395o osa-miR395x	PWY-5340	Os03g0743900
mod:1	osa-miR395q osa-miR395l	SULFMETII-PWY	Os03g0743900
mod:1	osa-miR395q osa-miR395l	PWY-1061	Os02g0745400 Os07g0681700 Os11g0124900 Os03g0330000 Os09g0531800 Os09g0480400 Os05g0485500
mod:1	osa-miR395q osa-miR395l	PWY-5340	Os03g0743900
mod:1	osa-miR395s osa-miR395f	SULFMETII-PWY	Os03g0743900
mod:1	osa-miR395s osa-miR395f	PWY-1061	Os11g0124900 Os07g0681700 Os03g0330000 Os02g0745400 Os05g0485500 Os09g0531800 Os09g0480400
mod:1	osa-miR395s osa-miR395f	PWY-5340	Os03g0743900
mod:1	osa-miR395r osa-miR395x	SULFMETII-PWY	Os03g0743900
mod:1	osa-miR395r osa-miR395x	PWY-1061	Os09g0531800 Os09g0480400 Os05g0485500 Os02g0745400 Os07g0681700 Os11g0124900 Os03g0330000
mod:1	osa-miR395r osa-miR395x	PWY-5340	Os03g0743900
mod:1	osa-miR395j osa-miR395n	SULFMETII-PWY	Os03g0743900
mod:1	osa-miR395j osa-miR395n	PWY-1061	Os05g0485500 Os09g0531800 Os09g0480400 Os11g0124900 Os07g0681700 Os03g0330000 Os02g0745400
mod:1	osa-miR395j osa-miR395n	PWY-5340	Os03g0743900
mod:1	osa-miR395c osa-miR395e	SULFMETII-PWY	Os03g0743900
mod:1	osa-miR395c osa-miR395e	PWY-1061	Os05g0485500 Os09g0531800 Os09g0480400 Os11g0124900 Os07g0681700 Os03g0330000 Os02g0745400
mod:1	osa-miR395c osa-miR395e	PWY-5340	Os03g0743900
mod:1	osa-miR395q osa-miR395i	SULFMETII-PWY	Os03g0743900
mod:1	osa-miR395q osa-miR395i	PWY-1061	Os09g0531800 Os09g0480400 Os05g0485500 Os02g0745400 Os07g0681700 Os11g0124900 Os03g0330000
mod:1	osa-miR395q osa-miR395i	PWY-5340	Os03g0743900
mod:1	osa-miR395a osa-miR395h	SULFMETII-PWY	Os03g0743900
mod:1	osa-miR395a osa-miR395h	PWY-1061	Os03g0330000 Os11g0124900 Os07g0681700 Os02g0745400 Os05g0485500 Os09g0480400 Os09g0531800
mod:1	osa-miR395a osa-miR395h	PWY-5340	Os03g0743900
mod:1	osa-miR395e osa-miR395r	SULFMETII-PWY	Os03g0743900
mod:1	osa-miR395e osa-miR395r	PWY-1061	Os09g0531800 Os09g0480400 Os05g0485500 Os02g0745400 Os07g0681700 Os11g0124900 Os03g0330000
mod:1	osa-miR395e osa-miR395r	PWY-5340	Os03g0743900
mod:1	osa-miR395s osa-miR395o	SULFMETII-PWY	Os03g0743900
mod:1	osa-miR395s osa-miR395o	PWY-1061	Os09g0480400 Os09g0531800 Os05g0485500 Os02g0745400 Os03g0330000 Os07g0681700 Os11g0124900
mod:1	osa-miR395s osa-miR395o	PWY-5340	Os03g0743900
mod:1	osa-miR395c osa-miR395b	SULFMETII-PWY	Os03g0743900
mod:1	osa-miR395c osa-miR395b	PWY-1061	Os09g0480400 Os09g0531800 Os05g0485500 Os02g0745400 Os03g0330000 Os07g0681700 Os11g0124900
mod:1	osa-miR395c osa-miR395b	PWY-5340	Os03g0743900
mod:1	osa-miR395a osa-miR395q	SULFMETII-PWY	Os03g0743900
mod:1	osa-miR395a osa-miR395q	PWY-1061	Os11g0124900 Os07g0681700 Os03g0330000 Os02g0745400 Os05g0485500 Os09g0531800 Os09g0480400
mod:1	osa-miR395a osa-miR395q	PWY-5340	Os03g0743900
mod:1	osa-miR395f osa-miR395i	SULFMETII-PWY	Os03g0743900
mod:1	osa-miR395f osa-miR395i	PWY-1061	Os05g0485500 Os09g0480400 Os09g0531800 Os03g0330000 Os11g0124900 Os07g0681700 Os02g0745400
mod:1	osa-miR395f osa-miR395i	PWY-5340	Os03g0743900
mod:1	osa-miR395m osa-miR395r	SULFMETII-PWY	Os03g0743900
mod:1	osa-miR395m osa-miR395r	PWY-1061	Os03g0330000 Os11g0124900 Os07g0681700 Os02g0745400 Os05g0485500 Os09g0480400 Os09g0531800
mod:1	osa-miR395m osa-miR395r	PWY-5340	Os03g0743900
mod:1	osa-miR395a osa-miR395g	SULFMETII-PWY	Os03g0743900
mod:1	osa-miR395a osa-miR395g	PWY-1061	Os02g0745400 Os03g0330000 Os07g0681700 Os11g0124900 Os09g0480400 Os09g0531800 Os05g0485500
mod:1	osa-miR395a osa-miR395g	PWY-5340	Os03g0743900
mod:1	osa-miR395g osa-miR395x	SULFMETII-PWY	Os03g0743900
mod:1	osa-miR395g osa-miR395x	PWY-1061	Os05g0485500 Os09g0531800 Os09g0480400 Os11g0124900 Os07g0681700 Os03g0330000 Os02g0745400
mod:1	osa-miR395g osa-miR395x	PWY-5340	Os03g0743900
mod:1	osa-miR395d osa-miR395f	SULFMETII-PWY	Os03g0743900
mod:1	osa-miR395d osa-miR395f	PWY-1061	Os02g0745400 Os07g0681700 Os11g0124900 Os03g0330000 Os09g0531800 Os09g0480400 Os05g0485500
mod:1	osa-miR395d osa-miR395f	PWY-5340	Os03g0743900
mod:1	osa-miR395e osa-miR395d	SULFMETII-PWY	Os03g0743900
mod:1	osa-miR395e osa-miR395d	PWY-1061	Os11g0124900 Os07g0681700 Os03g0330000 Os02g0745400 Os05g0485500 Os09g0531800 Os09g0480400
mod:1	osa-miR395e osa-miR395d	PWY-5340	Os03g0743900
mod:1	osa-miR395c osa-miR395x	SULFMETII-PWY	Os03g0743900
mod:1	osa-miR395c osa-miR395x	PWY-1061	Os02g0745400 Os07g0681700 Os11g0124900 Os03g0330000 Os09g0531800 Os09g0480400 Os05g0485500
mod:1	osa-miR395c osa-miR395x	PWY-5340	Os03g0743900
mod:1	osa-miR395y osa-miR395r	SULFMETII-PWY	Os03g0743900
mod:1	osa-miR395y osa-miR395r	PWY-1061	Os05g0485500 Os09g0531800 Os09g0480400 Os11g0124900 Os07g0681700 Os03g0330000 Os02g0745400
mod:1	osa-miR395y osa-miR395r	PWY-5340	Os03g0743900
mod:1	osa-miR395m osa-miR395f	SULFMETII-PWY	Os03g0743900
mod:1	osa-miR395m osa-miR395f	PWY-1061	Os09g0480400 Os09g0531800 Os05g0485500 Os02g0745400 Os03g0330000 Os07g0681700 Os11g0124900
mod:1	osa-miR395m osa-miR395f	PWY-5340	Os03g0743900
mod:1	osa-miR395f osa-miR395j	SULFMETII-PWY	Os03g0743900
mod:1	osa-miR395f osa-miR395j	PWY-1061	Os09g0480400 Os09g0531800 Os05g0485500 Os02g0745400 Os03g0330000 Os07g0681700 Os11g0124900
mod:1	osa-miR395f osa-miR395j	PWY-5340	Os03g0743900
mod:1	osa-miR395c osa-miR395r	SULFMETII-PWY	Os03g0743900
mod:1	osa-miR395c osa-miR395r	PWY-1061	Os11g0124900 Os07g0681700 Os03g0330000 Os02g0745400 Os05g0485500 Os09g0531800 Os09g0480400
mod:1	osa-miR395c osa-miR395r	PWY-5340	Os03g0743900
mod:1	osa-miR395h osa-miR395f	SULFMETII-PWY	Os03g0743900
mod:1	osa-miR395h osa-miR395f	PWY-1061	Os02g0745400 Os07g0681700 Os11g0124900 Os03g0330000 Os09g0531800 Os09g0480400 Os05g0485500
mod:1	osa-miR395h osa-miR395f	PWY-5340	Os03g0743900
mod:1	osa-miR395i osa-miR395r	SULFMETII-PWY	Os03g0743900
mod:1	osa-miR395i osa-miR395r	PWY-1061	Os09g0531800 Os09g0480400 Os05g0485500 Os02g0745400 Os07g0681700 Os11g0124900 Os03g0330000
mod:1	osa-miR395i osa-miR395r	PWY-5340	Os03g0743900
mod:1	osa-miR395q osa-miR395h	SULFMETII-PWY	Os03g0743900
mod:1	osa-miR395q osa-miR395h	PWY-1061	Os02g0745400 Os03g0330000 Os07g0681700 Os11g0124900 Os09g0480400 Os09g0531800 Os05g0485500
mod:1	osa-miR395q osa-miR395h	PWY-5340	Os03g0743900
mod:1	osa-miR395b osa-miR395n	SULFMETII-PWY	Os03g0743900
mod:1	osa-miR395b osa-miR395n	PWY-1061	Os02g0745400 Os03g0330000 Os07g0681700 Os11g0124900 Os09g0480400 Os09g0531800 Os05g0485500
mod:1	osa-miR395b osa-miR395n	PWY-5340	Os03g0743900
mod:1	osa-miR395q osa-miR395n	SULFMETII-PWY	Os03g0743900
mod:1	osa-miR395q osa-miR395n	PWY-1061	Os02g0745400 Os03g0330000 Os07g0681700 Os11g0124900 Os09g0480400 Os09g0531800 Os05g0485500
mod:1	osa-miR395q osa-miR395n	PWY-5340	Os03g0743900
mod:1	osa-miR395d osa-miR395p	SULFMETII-PWY	Os03g0743900
mod:1	osa-miR395d osa-miR395p	PWY-1061	Os09g0531800 Os09g0480400 Os05g0485500 Os02g0745400 Os07g0681700 Os11g0124900 Os03g0330000
mod:1	osa-miR395d osa-miR395p	PWY-5340	Os03g0743900
mod:1	osa-miR395s osa-miR395q	SULFMETII-PWY	Os03g0743900
mod:1	osa-miR395s osa-miR395q	PWY-1061	Os09g0531800 Os09g0480400 Os05g0485500 Os02g0745400 Os07g0681700 Os11g0124900 Os03g0330000
mod:1	osa-miR395s osa-miR395q	PWY-5340	Os03g0743900
mod:1	osa-miR395l osa-miR395x	SULFMETII-PWY	Os03g0743900
mod:1	osa-miR395l osa-miR395x	PWY-1061	Os02g0745400 Os03g0330000 Os07g0681700 Os11g0124900 Os09g0480400 Os09g0531800 Os05g0485500
mod:1	osa-miR395l osa-miR395x	PWY-5340	Os03g0743900
mod:1	osa-miR395q osa-miR395j	SULFMETII-PWY	Os03g0743900
mod:1	osa-miR395q osa-miR395j	PWY-1061	Os11g0124900 Os07g0681700 Os03g0330000 Os02g0745400 Os05g0485500 Os09g0531800 Os09g0480400
mod:1	osa-miR395q osa-miR395j	PWY-5340	Os03g0743900
mod:1	osa-miR395a osa-miR395k	SULFMETII-PWY	Os03g0743900
mod:1	osa-miR395a osa-miR395k	PWY-1061	Os09g0480400 Os09g0531800 Os05g0485500 Os02g0745400 Os03g0330000 Os07g0681700 Os11g0124900
mod:1	osa-miR395a osa-miR395k	PWY-5340	Os03g0743900
mod:1	osa-miR395o osa-miR395d	SULFMETII-PWY	Os03g0743900
mod:1	osa-miR395o osa-miR395d	PWY-1061	Os09g0480400 Os09g0531800 Os05g0485500 Os02g0745400 Os03g0330000 Os07g0681700 Os11g0124900
mod:1	osa-miR395o osa-miR395d	PWY-5340	Os03g0743900
mod:1	osa-miR395c osa-miR395d	SULFMETII-PWY	Os03g0743900
mod:1	osa-miR395c osa-miR395d	PWY-1061	Os05g0485500 Os09g0480400 Os09g0531800 Os03g0330000 Os11g0124900 Os07g0681700 Os02g0745400
mod:1	osa-miR395c osa-miR395d	PWY-5340	Os03g0743900
mod:1	osa-miR395j osa-miR395x	SULFMETII-PWY	Os03g0743900
mod:1	osa-miR395j osa-miR395x	PWY-1061	Os05g0485500 Os09g0531800 Os09g0480400 Os11g0124900 Os07g0681700 Os03g0330000 Os02g0745400
mod:1	osa-miR395j osa-miR395x	PWY-5340	Os03g0743900
mod:1	osa-miR395o osa-miR395j	SULFMETII-PWY	Os03g0743900
mod:1	osa-miR395o osa-miR395j	PWY-1061	Os05g0485500 Os09g0531800 Os09g0480400 Os11g0124900 Os07g0681700 Os03g0330000 Os02g0745400
mod:1	osa-miR395o osa-miR395j	PWY-5340	Os03g0743900
mod:1	osa-miR395p osa-miR395t	SULFMETII-PWY	Os03g0743900
mod:1	osa-miR395p osa-miR395t	PWY-1061	Os09g0531800 Os09g0480400 Os05g0485500 Os02g0745400 Os07g0681700 Os11g0124900 Os03g0330000
mod:1	osa-miR395p osa-miR395t	PWY-5340	Os03g0743900
mod:1	osa-miR395m osa-miR395n	SULFMETII-PWY	Os03g0743900
mod:1	osa-miR395m osa-miR395n	PWY-1061	Os05g0485500 Os09g0531800 Os09g0480400 Os11g0124900 Os07g0681700 Os03g0330000 Os02g0745400
mod:1	osa-miR395m osa-miR395n	PWY-5340	Os03g0743900
mod:1	osa-miR395o osa-miR395p	SULFMETII-PWY	Os03g0743900
mod:1	osa-miR395o osa-miR395p	PWY-1061	Os02g0745400 Os03g0330000 Os07g0681700 Os11g0124900 Os09g0480400 Os09g0531800 Os05g0485500
mod:1	osa-miR395o osa-miR395p	PWY-5340	Os03g0743900
mod:1	osa-miR395d osa-miR395i	SULFMETII-PWY	Os03g0743900
mod:1	osa-miR395d osa-miR395i	PWY-1061	Os09g0531800 Os09g0480400 Os05g0485500 Os02g0745400 Os07g0681700 Os11g0124900 Os03g0330000
mod:1	osa-miR395d osa-miR395i	PWY-5340	Os03g0743900
mod:1	osa-miR395q osa-miR395g	SULFMETII-PWY	Os03g0743900
mod:1	osa-miR395q osa-miR395g	PWY-1061	Os09g0480400 Os09g0531800 Os05g0485500 Os02g0745400 Os03g0330000 Os07g0681700 Os11g0124900
mod:1	osa-miR395q osa-miR395g	PWY-5340	Os03g0743900
mod:1	osa-miR395g osa-miR395i	SULFMETII-PWY	Os03g0743900
mod:1	osa-miR395g osa-miR395i	PWY-1061	Os05g0485500 Os09g0480400 Os09g0531800 Os03g0330000 Os11g0124900 Os07g0681700 Os02g0745400
mod:1	osa-miR395g osa-miR395i	PWY-5340	Os03g0743900
mod:1	osa-miR395d osa-miR395j	SULFMETII-PWY	Os03g0743900
mod:1	osa-miR395d osa-miR395j	PWY-1061	Os05g0485500 Os09g0480400 Os09g0531800 Os03g0330000 Os11g0124900 Os07g0681700 Os02g0745400
mod:1	osa-miR395d osa-miR395j	PWY-5340	Os03g0743900
mod:2	osa-miR812c osa-miR812d	PWY-7184	Os03g0662000 Os03g0669100
mod:2	osa-miR812c osa-miR812d	ALANINE-SYN2-PWY	Os03g0183600
mod:2	osa-miR812c osa-miR812d	VALDEG-PWY	Os06g0677400
mod:2	osa-miR812c osa-miR812d	PWY-2681	Os09g0547500 Os08g0429800
mod:2	osa-miR812c osa-miR812d	ALACAT2-PWY	Os03g0183600
mod:2	osa-miR812c osa-miR812d	PWY-5912	Os01g0293000 Os02g0302700 Os02g0306401 Os10g0113100 Os10g0113900 Os01g0323600
mod:2	osa-miR812c osa-miR812d	ALANINE-DEG3-PWY	Os03g0183600
mod:2	osa-miR812c osa-miR812d	PWY-7197	Os03g0662000
mod:2	osa-miR812c osa-miR812d	PWY-6952	Os12g0456700 Os04g0472300 Os04g0177000
mod:2	osa-miR812c osa-miR812d	PWY-7187	Os03g0669100 Os03g0662000
mod:2	osa-miR812c osa-miR812d	PWY-2902	Os04g0272700 Os05g0177800 Os04g0525200 Os04g0556600
mod:2	osa-miR812c osa-miR812d	PWY-5046	Os03g0662000 Os07g0170100
mod:2	osa-miR812c osa-miR812d	ETHYL-PWY	Os01g0323600 Os05g0149400 Os02g0771600 Os01g0293000 Os11g0186900
mod:2	osa-miR812c osa-miR812d	PWY0-166	Os03g0669100 Os03g0662000
mod:2	osa-miR812e osa-miR812d	PWY-7184	Os03g0662000 Os03g0669100
mod:2	osa-miR812e osa-miR812d	ALANINE-SYN2-PWY	Os03g0183600
mod:2	osa-miR812e osa-miR812d	VALDEG-PWY	Os06g0677400
mod:2	osa-miR812e osa-miR812d	PWY-2681	Os08g0429800 Os09g0547500
mod:2	osa-miR812e osa-miR812d	ALACAT2-PWY	Os03g0183600
mod:2	osa-miR812e osa-miR812d	PWY-5912	Os01g0293000 Os10g0113100 Os02g0302700 Os02g0306401 Os10g0113900 Os01g0323600
mod:2	osa-miR812e osa-miR812d	ALANINE-DEG3-PWY	Os03g0183600
mod:2	osa-miR812e osa-miR812d	PWY-7197	Os03g0662000
mod:2	osa-miR812e osa-miR812d	PWY-6952	Os12g0456700 Os04g0472300 Os04g0177000
mod:2	osa-miR812e osa-miR812d	PWY-7187	Os03g0669100 Os03g0662000
mod:2	osa-miR812e osa-miR812d	PWY-2902	Os05g0177800 Os04g0272700 Os04g0556600 Os04g0525200
mod:2	osa-miR812e osa-miR812d	PWY-5046	Os07g0170100 Os03g0662000
mod:2	osa-miR812e osa-miR812d	ETHYL-PWY	Os01g0323600 Os11g0186900 Os01g0293000 Os02g0771600 Os05g0149400
mod:2	osa-miR812e osa-miR812d	PWY0-166	Os03g0662000 Os03g0669100
mod:2	osa-miR812i osa-miR812l	PWY-7184	Os03g0669100
mod:2	osa-miR812i osa-miR812l	ALANINE-SYN2-PWY	Os03g0183600
mod:2	osa-miR812i osa-miR812l	VALDEG-PWY	Os06g0677400
mod:2	osa-miR812i osa-miR812l	PWY-2681	Os08g0429800 Os09g0547500
mod:2	osa-miR812i osa-miR812l	ALACAT2-PWY	Os03g0183600
mod:2	osa-miR812i osa-miR812l	PWY-5912	Os02g0306401 Os02g0302700 Os10g0113100 Os10g0113900 Os01g0323600 Os01g0293000
mod:2	osa-miR812i osa-miR812l	ALANINE-DEG3-PWY	Os03g0183600
mod:2	osa-miR812i osa-miR812l	PWY-6952	Os04g0177000 Os04g0472300 Os12g0456700
mod:2	osa-miR812i osa-miR812l	PWY-7187	Os03g0669100
mod:2	osa-miR812i osa-miR812l	PWY-2902	Os05g0177800 Os04g0525200 Os04g0556600
mod:2	osa-miR812i osa-miR812l	PWY-5046	Os07g0170100
mod:2	osa-miR812i osa-miR812l	ETHYL-PWY	Os01g0293000 Os11g0186900 Os05g0149400 Os02g0771600 Os01g0323600
mod:2	osa-miR812i osa-miR812l	PWY0-166	Os03g0669100
mod:2	osa-miR812f osa-miR812m	PWY-7184	Os03g0669100
mod:2	osa-miR812f osa-miR812m	ALANINE-SYN2-PWY	Os03g0183600
mod:2	osa-miR812f osa-miR812m	VALDEG-PWY	Os06g0677400
mod:2	osa-miR812f osa-miR812m	PWY-2681	Os09g0547500 Os08g0429800
mod:2	osa-miR812f osa-miR812m	ALACAT2-PWY	Os03g0183600
mod:2	osa-miR812f osa-miR812m	PWY-5912	Os01g0293000 Os01g0323600 Os10g0113900 Os02g0306401 Os02g0302700 Os10g0113100
mod:2	osa-miR812f osa-miR812m	ALANINE-DEG3-PWY	Os03g0183600
mod:2	osa-miR812f osa-miR812m	PWY-6952	Os04g0177000 Os04g0472300 Os12g0456700
mod:2	osa-miR812f osa-miR812m	PWY-7187	Os03g0669100
mod:2	osa-miR812f osa-miR812m	PWY-2902	Os04g0556600 Os04g0525200 Os05g0177800
mod:2	osa-miR812f osa-miR812m	PWY-5046	Os07g0170100
mod:2	osa-miR812f osa-miR812m	ETHYL-PWY	Os01g0293000 Os11g0186900 Os05g0149400 Os02g0771600 Os01g0323600
mod:2	osa-miR812f osa-miR812m	PWY0-166	Os03g0669100
mod:2	osa-miR812b osa-miR812d	PWY-7184	Os03g0669100 Os03g0662000
mod:2	osa-miR812b osa-miR812d	ALANINE-SYN2-PWY	Os03g0183600
mod:2	osa-miR812b osa-miR812d	VALDEG-PWY	Os06g0677400
mod:2	osa-miR812b osa-miR812d	PWY-2681	Os09g0547500 Os08g0429800
mod:2	osa-miR812b osa-miR812d	ALACAT2-PWY	Os03g0183600
mod:2	osa-miR812b osa-miR812d	PWY-5912	Os01g0293000 Os02g0302700 Os02g0306401 Os10g0113100 Os10g0113900 Os01g0323600
mod:2	osa-miR812b osa-miR812d	ALANINE-DEG3-PWY	Os03g0183600
mod:2	osa-miR812b osa-miR812d	PWY-7197	Os03g0662000
mod:2	osa-miR812b osa-miR812d	PWY-6952	Os04g0177000 Os04g0472300 Os12g0456700
mod:2	osa-miR812b osa-miR812d	PWY-7187	Os03g0662000 Os03g0669100
mod:2	osa-miR812b osa-miR812d	PWY-2902	Os04g0525200 Os04g0556600 Os05g0177800 Os04g0272700
mod:2	osa-miR812b osa-miR812d	PWY-5046	Os03g0662000 Os07g0170100
mod:2	osa-miR812b osa-miR812d	ETHYL-PWY	Os01g0293000 Os11g0186900 Os05g0149400 Os02g0771600 Os01g0323600
mod:2	osa-miR812b osa-miR812d	PWY0-166	Os03g0662000 Os03g0669100
mod:2	osa-miR812m osa-miR812h	PWY-7184	Os03g0669100
mod:2	osa-miR812m osa-miR812h	ALANINE-SYN2-PWY	Os03g0183600
mod:2	osa-miR812m osa-miR812h	VALDEG-PWY	Os06g0677400
mod:2	osa-miR812m osa-miR812h	PWY-2681	Os08g0429800 Os09g0547500
mod:2	osa-miR812m osa-miR812h	ALACAT2-PWY	Os03g0183600
mod:2	osa-miR812m osa-miR812h	PWY-5912	Os01g0293000 Os02g0302700 Os02g0306401 Os10g0113100 Os10g0113900 Os01g0323600
mod:2	osa-miR812m osa-miR812h	ALANINE-DEG3-PWY	Os03g0183600
mod:2	osa-miR812m osa-miR812h	PWY-6952	Os04g0177000 Os04g0472300 Os12g0456700
mod:2	osa-miR812m osa-miR812h	PWY-7187	Os03g0669100
mod:2	osa-miR812m osa-miR812h	PWY-2902	Os05g0177800 Os04g0556600 Os04g0525200
mod:2	osa-miR812m osa-miR812h	PWY-5046	Os07g0170100
mod:2	osa-miR812m osa-miR812h	ETHYL-PWY	Os11g0186900 Os01g0293000 Os05g0149400 Os02g0771600 Os01g0323600
mod:2	osa-miR812m osa-miR812h	PWY0-166	Os03g0669100
mod:2	osa-miR812l osa-miR812h	PWY-7184	Os03g0669100
mod:2	osa-miR812l osa-miR812h	ALANINE-SYN2-PWY	Os03g0183600
mod:2	osa-miR812l osa-miR812h	VALDEG-PWY	Os06g0677400
mod:2	osa-miR812l osa-miR812h	PWY-2681	Os08g0429800 Os09g0547500
mod:2	osa-miR812l osa-miR812h	ALACAT2-PWY	Os03g0183600
mod:2	osa-miR812l osa-miR812h	PWY-5912	Os01g0293000 Os01g0323600 Os10g0113900 Os10g0113100 Os02g0306401 Os02g0302700
mod:2	osa-miR812l osa-miR812h	ALANINE-DEG3-PWY	Os03g0183600
mod:2	osa-miR812l osa-miR812h	PWY-6952	Os04g0177000 Os04g0472300 Os12g0456700
mod:2	osa-miR812l osa-miR812h	PWY-7187	Os03g0669100
mod:2	osa-miR812l osa-miR812h	PWY-2902	Os04g0556600 Os04g0525200 Os05g0177800
mod:2	osa-miR812l osa-miR812h	PWY-5046	Os07g0170100
mod:2	osa-miR812l osa-miR812h	ETHYL-PWY	Os02g0771600 Os05g0149400 Os11g0186900 Os01g0293000 Os01g0323600
mod:2	osa-miR812l osa-miR812h	PWY0-166	Os03g0669100
mod:2	osa-miR812a osa-miR812c	PWY-7184	Os03g0669100 Os03g0662000
mod:2	osa-miR812a osa-miR812c	ALANINE-SYN2-PWY	Os03g0183600
mod:2	osa-miR812a osa-miR812c	VALDEG-PWY	Os06g0677400
mod:2	osa-miR812a osa-miR812c	PWY-2681	Os08g0429800 Os09g0547500
mod:2	osa-miR812a osa-miR812c	ALACAT2-PWY	Os03g0183600
mod:2	osa-miR812a osa-miR812c	PWY-5912	Os01g0323600 Os10g0113900 Os10g0113100 Os02g0302700 Os02g0306401 Os01g0293000
mod:2	osa-miR812a osa-miR812c	ALANINE-DEG3-PWY	Os03g0183600
mod:2	osa-miR812a osa-miR812c	PWY-7197	Os03g0662000
mod:2	osa-miR812a osa-miR812c	PWY-6952	Os12g0456700 Os04g0472300 Os04g0177000
mod:2	osa-miR812a osa-miR812c	PWY-7187	Os03g0662000 Os03g0669100
mod:2	osa-miR812a osa-miR812c	PWY-2902	Os04g0525200 Os04g0556600 Os05g0177800 Os04g0272700
mod:2	osa-miR812a osa-miR812c	PWY-5046	Os07g0170100 Os03g0662000
mod:2	osa-miR812a osa-miR812c	ETHYL-PWY	Os01g0293000 Os11g0186900 Os05g0149400 Os02g0771600 Os01g0323600
mod:2	osa-miR812a osa-miR812c	PWY0-166	Os03g0669100 Os03g0662000
mod:2	osa-miR812p osa-miR812d	PWY-7184	Os03g0669100
mod:2	osa-miR812p osa-miR812d	ALANINE-SYN2-PWY	Os03g0183600
mod:2	osa-miR812p osa-miR812d	VALDEG-PWY	Os06g0677400
mod:2	osa-miR812p osa-miR812d	PWY-2681	Os09g0547500 Os08g0429800
mod:2	osa-miR812p osa-miR812d	ALACAT2-PWY	Os03g0183600
mod:2	osa-miR812p osa-miR812d	PWY-5912	Os02g0306401 Os02g0302700 Os10g0113100 Os10g0113900 Os01g0323600 Os01g0293000
mod:2	osa-miR812p osa-miR812d	ALANINE-DEG3-PWY	Os03g0183600
mod:2	osa-miR812p osa-miR812d	PWY-6952	Os12g0456700 Os04g0472300 Os04g0177000
mod:2	osa-miR812p osa-miR812d	PWY-7187	Os03g0669100
mod:2	osa-miR812p osa-miR812d	PWY-2902	Os05g0177800 Os04g0556600 Os04g0525200
mod:2	osa-miR812p osa-miR812d	PWY-5046	Os07g0170100
mod:2	osa-miR812p osa-miR812d	ETHYL-PWY	Os02g0771600 Os05g0149400 Os01g0293000 Os11g0186900 Os01g0323600
mod:2	osa-miR812p osa-miR812d	PWY0-166	Os03g0669100
mod:2	osa-miR812f osa-miR812p	PWY-7184	Os03g0669100
mod:2	osa-miR812f osa-miR812p	ALANINE-SYN2-PWY	Os03g0183600
mod:2	osa-miR812f osa-miR812p	VALDEG-PWY	Os06g0677400
mod:2	osa-miR812f osa-miR812p	PWY-2681	Os09g0547500 Os08g0429800
mod:2	osa-miR812f osa-miR812p	ALACAT2-PWY	Os03g0183600
mod:2	osa-miR812f osa-miR812p	PWY-5912	Os01g0323600 Os10g0113900 Os02g0306401 Os02g0302700 Os10g0113100 Os10g0113000 Os01g0293000
mod:2	osa-miR812f osa-miR812p	ALANINE-DEG3-PWY	Os03g0183600
mod:2	osa-miR812f osa-miR812p	PWY-6952	Os04g0177000 Os04g0472300 Os12g0456700
mod:2	osa-miR812f osa-miR812p	PWY-7187	Os03g0669100
mod:2	osa-miR812f osa-miR812p	PWY-2902	Os05g0177800 Os04g0556600 Os04g0525200
mod:2	osa-miR812f osa-miR812p	PWY-5046	Os07g0170100
mod:2	osa-miR812f osa-miR812p	ETHYL-PWY	Os02g0771600 Os05g0149400 Os01g0293000 Os11g0186900 Os01g0323600
mod:2	osa-miR812f osa-miR812p	PWY0-166	Os03g0669100
mod:2	osa-miR812e osa-miR812j	PWY-7184	Os03g0669100
mod:2	osa-miR812e osa-miR812j	ALANINE-SYN2-PWY	Os03g0183600
mod:2	osa-miR812e osa-miR812j	VALDEG-PWY	Os06g0677400
mod:2	osa-miR812e osa-miR812j	PWY-2681	Os08g0429800 Os09g0547500
mod:2	osa-miR812e osa-miR812j	ALACAT2-PWY	Os03g0183600
mod:2	osa-miR812e osa-miR812j	PWY-5912	Os10g0113100 Os02g0306401 Os02g0302700 Os10g0113900 Os01g0323600 Os01g0293000
mod:2	osa-miR812e osa-miR812j	ALANINE-DEG3-PWY	Os03g0183600
mod:2	osa-miR812e osa-miR812j	PWY-6952	Os12g0456700 Os04g0472300 Os04g0177000
mod:2	osa-miR812e osa-miR812j	PWY-7187	Os03g0669100
mod:2	osa-miR812e osa-miR812j	PWY-2902	Os04g0525200 Os04g0556600 Os05g0177800
mod:2	osa-miR812e osa-miR812j	PWY-5046	Os07g0170100
mod:2	osa-miR812e osa-miR812j	ETHYL-PWY	Os02g0771600 Os05g0149400 Os01g0293000 Os11g0186900 Os01g0323600
mod:2	osa-miR812e osa-miR812j	PWY0-166	Os03g0669100
mod:2	osa-miR812k osa-miR812d	PWY-7184	Os03g0669100
mod:2	osa-miR812k osa-miR812d	ALANINE-SYN2-PWY	Os03g0183600
mod:2	osa-miR812k osa-miR812d	VALDEG-PWY	Os06g0677400
mod:2	osa-miR812k osa-miR812d	PWY-2681	Os09g0547500 Os08g0429800
mod:2	osa-miR812k osa-miR812d	ALACAT2-PWY	Os03g0183600
mod:2	osa-miR812k osa-miR812d	PWY-5912	Os01g0293000 Os01g0323600 Os10g0113900 Os10g0113100 Os02g0306401 Os02g0302700
mod:2	osa-miR812k osa-miR812d	ALANINE-DEG3-PWY	Os03g0183600
mod:2	osa-miR812k osa-miR812d	PWY-6952	Os12g0456700 Os04g0472300 Os04g0177000
mod:2	osa-miR812k osa-miR812d	PWY-7187	Os03g0669100
mod:2	osa-miR812k osa-miR812d	PWY-2902	Os05g0177800 Os04g0525200 Os04g0556600
mod:2	osa-miR812k osa-miR812d	PWY-5046	Os07g0170100
mod:2	osa-miR812k osa-miR812d	ETHYL-PWY	Os01g0323600 Os05g0149400 Os02g0771600 Os01g0293000 Os11g0186900
mod:2	osa-miR812k osa-miR812d	PWY0-166	Os03g0669100
mod:2	osa-miR812v osa-miR812i	PWY-7184	Os03g0669100
mod:2	osa-miR812v osa-miR812i	ALANINE-SYN2-PWY	Os03g0183600
mod:2	osa-miR812v osa-miR812i	VALDEG-PWY	Os06g0677400
mod:2	osa-miR812v osa-miR812i	PWY-2681	Os08g0429800 Os09g0547500
mod:2	osa-miR812v osa-miR812i	ALACAT2-PWY	Os03g0183600
mod:2	osa-miR812v osa-miR812i	PWY-5912	Os01g0293000 Os01g0323600 Os10g0113900 Os10g0113100 Os02g0306401 Os02g0302700
mod:2	osa-miR812v osa-miR812i	ALANINE-DEG3-PWY	Os03g0183600
mod:2	osa-miR812v osa-miR812i	PWY-6952	Os12g0456700 Os04g0472300 Os04g0177000
mod:2	osa-miR812v osa-miR812i	PWY-7187	Os03g0669100
mod:2	osa-miR812v osa-miR812i	PWY-2902	Os04g0525200 Os04g0556600 Os05g0177800
mod:2	osa-miR812v osa-miR812i	PWY-5046	Os07g0170100
mod:2	osa-miR812v osa-miR812i	ETHYL-PWY	Os01g0323600 Os05g0149400 Os02g0771600 Os11g0186900 Os01g0293000
mod:2	osa-miR812v osa-miR812i	PWY0-166	Os03g0669100
mod:2	osa-miR812f osa-miR812h	PWY-7184	Os03g0669100
mod:2	osa-miR812f osa-miR812h	ALANINE-SYN2-PWY	Os03g0183600
mod:2	osa-miR812f osa-miR812h	VALDEG-PWY	Os06g0677400
mod:2	osa-miR812f osa-miR812h	PWY-2681	Os08g0429800 Os09g0547500
mod:2	osa-miR812f osa-miR812h	ALACAT2-PWY	Os03g0183600
mod:2	osa-miR812f osa-miR812h	PWY-5912	Os01g0293000 Os10g0113000 Os02g0306401 Os02g0302700 Os10g0113100 Os10g0113900 Os01g0323600
mod:2	osa-miR812f osa-miR812h	ALANINE-DEG3-PWY	Os03g0183600
mod:2	osa-miR812f osa-miR812h	PWY-6952	Os04g0177000 Os04g0472300 Os12g0456700 Os11g0441900
mod:2	osa-miR812f osa-miR812h	PWY-7187	Os03g0669100
mod:2	osa-miR812f osa-miR812h	PWY-2902	Os04g0525200 Os04g0556600 Os05g0177800
mod:2	osa-miR812f osa-miR812h	PWY-5046	Os07g0170100
mod:2	osa-miR812f osa-miR812h	ETHYL-PWY	Os01g0323600 Os05g0149400 Os02g0771600 Os01g0293000 Os11g0186900
mod:2	osa-miR812f osa-miR812h	PWY0-166	Os03g0669100
mod:2	osa-miR812i osa-miR812d	PWY-7184	Os03g0669100
mod:2	osa-miR812i osa-miR812d	ALANINE-SYN2-PWY	Os03g0183600
mod:2	osa-miR812i osa-miR812d	VALDEG-PWY	Os06g0677400
mod:2	osa-miR812i osa-miR812d	PWY-2681	Os09g0547500 Os08g0429800
mod:2	osa-miR812i osa-miR812d	ALACAT2-PWY	Os03g0183600
mod:2	osa-miR812i osa-miR812d	PWY-5912	Os01g0293000 Os01g0323600 Os10g0113900 Os02g0306401 Os02g0302700 Os10g0113100
mod:2	osa-miR812i osa-miR812d	ALANINE-DEG3-PWY	Os03g0183600
mod:2	osa-miR812i osa-miR812d	PWY-6952	Os12g0456700 Os04g0472300 Os04g0177000
mod:2	osa-miR812i osa-miR812d	PWY-7187	Os03g0669100
mod:2	osa-miR812i osa-miR812d	PWY-2902	Os04g0556600 Os04g0525200 Os05g0177800
mod:2	osa-miR812i osa-miR812d	PWY-5046	Os07g0170100
mod:2	osa-miR812i osa-miR812d	ETHYL-PWY	Os02g0771600 Os05g0149400 Os01g0293000 Os11g0186900 Os01g0323600
mod:2	osa-miR812i osa-miR812d	PWY0-166	Os03g0669100
mod:2	osa-miR812a osa-miR812l	PWY-7184	Os03g0669100
mod:2	osa-miR812a osa-miR812l	ALANINE-SYN2-PWY	Os03g0183600
mod:2	osa-miR812a osa-miR812l	VALDEG-PWY	Os06g0677400
mod:2	osa-miR812a osa-miR812l	PWY-2681	Os08g0429800 Os09g0547500
mod:2	osa-miR812a osa-miR812l	ALACAT2-PWY	Os03g0183600
mod:2	osa-miR812a osa-miR812l	PWY-5912	Os01g0293000 Os02g0302700 Os02g0306401 Os10g0113100 Os10g0113900 Os01g0323600
mod:2	osa-miR812a osa-miR812l	ALANINE-DEG3-PWY	Os03g0183600
mod:2	osa-miR812a osa-miR812l	PWY-6952	Os04g0177000 Os04g0472300 Os12g0456700
mod:2	osa-miR812a osa-miR812l	PWY-7187	Os03g0669100
mod:2	osa-miR812a osa-miR812l	PWY-2902	Os05g0177800 Os04g0556600 Os04g0525200
mod:2	osa-miR812a osa-miR812l	PWY-5046	Os07g0170100
mod:2	osa-miR812a osa-miR812l	ETHYL-PWY	Os01g0323600 Os05g0149400 Os02g0771600 Os01g0293000 Os11g0186900
mod:2	osa-miR812a osa-miR812l	PWY0-166	Os03g0669100
mod:2	osa-miR812i osa-miR812m	PWY-7184	Os03g0669100
mod:2	osa-miR812i osa-miR812m	ALANINE-SYN2-PWY	Os03g0183600
mod:2	osa-miR812i osa-miR812m	VALDEG-PWY	Os06g0677400
mod:2	osa-miR812i osa-miR812m	PWY-2681	Os09g0547500 Os08g0429800
mod:2	osa-miR812i osa-miR812m	ALACAT2-PWY	Os03g0183600
mod:2	osa-miR812i osa-miR812m	PWY-5912	Os01g0293000 Os01g0323600 Os10g0113900 Os02g0302700 Os02g0306401 Os10g0113100
mod:2	osa-miR812i osa-miR812m	ALANINE-DEG3-PWY	Os03g0183600
mod:2	osa-miR812i osa-miR812m	PWY-6952	Os04g0177000 Os04g0472300 Os12g0456700
mod:2	osa-miR812i osa-miR812m	PWY-7187	Os03g0669100
mod:2	osa-miR812i osa-miR812m	PWY-2902	Os05g0177800 Os04g0556600 Os04g0525200
mod:2	osa-miR812i osa-miR812m	PWY-5046	Os07g0170100
mod:2	osa-miR812i osa-miR812m	ETHYL-PWY	Os01g0323600 Os01g0293000 Os11g0186900 Os02g0771600 Os05g0149400
mod:2	osa-miR812i osa-miR812m	PWY0-166	Os03g0669100
mod:2	osa-miR812g osa-miR812l	PWY-7184	Os03g0669100
mod:2	osa-miR812g osa-miR812l	ALANINE-SYN2-PWY	Os03g0183600
mod:2	osa-miR812g osa-miR812l	VALDEG-PWY	Os06g0677400
mod:2	osa-miR812g osa-miR812l	PWY-2681	Os09g0547500 Os08g0429800
mod:2	osa-miR812g osa-miR812l	ALACAT2-PWY	Os03g0183600
mod:2	osa-miR812g osa-miR812l	PWY-5912	Os01g0293000 Os01g0323600 Os10g0113900 Os10g0113100 Os02g0302700 Os02g0306401
mod:2	osa-miR812g osa-miR812l	ALANINE-DEG3-PWY	Os03g0183600
mod:2	osa-miR812g osa-miR812l	PWY-6952	Os12g0456700 Os04g0472300 Os04g0177000
mod:2	osa-miR812g osa-miR812l	PWY-7187	Os03g0669100
mod:2	osa-miR812g osa-miR812l	PWY-2902	Os04g0525200 Os04g0556600 Os05g0177800
mod:2	osa-miR812g osa-miR812l	PWY-5046	Os07g0170100
mod:2	osa-miR812g osa-miR812l	ETHYL-PWY	Os11g0186900 Os01g0293000 Os05g0149400 Os02g0771600 Os01g0323600
mod:2	osa-miR812g osa-miR812l	PWY0-166	Os03g0669100
mod:2	osa-miR812c osa-miR812m	PWY-7184	Os03g0669100
mod:2	osa-miR812c osa-miR812m	ALANINE-SYN2-PWY	Os03g0183600
mod:2	osa-miR812c osa-miR812m	VALDEG-PWY	Os06g0677400
mod:2	osa-miR812c osa-miR812m	PWY-2681	Os08g0429800 Os09g0547500
mod:2	osa-miR812c osa-miR812m	ALACAT2-PWY	Os03g0183600
mod:2	osa-miR812c osa-miR812m	PWY-5912	Os01g0323600 Os10g0113900 Os02g0302700 Os02g0306401 Os10g0113100 Os01g0293000
mod:2	osa-miR812c osa-miR812m	ALANINE-DEG3-PWY	Os03g0183600
mod:2	osa-miR812c osa-miR812m	PWY-6952	Os04g0177000 Os04g0472300 Os12g0456700
mod:2	osa-miR812c osa-miR812m	PWY-7187	Os03g0669100
mod:2	osa-miR812c osa-miR812m	PWY-2902	Os05g0177800 Os04g0556600 Os04g0525200
mod:2	osa-miR812c osa-miR812m	PWY-5046	Os07g0170100
mod:2	osa-miR812c osa-miR812m	ETHYL-PWY	Os01g0323600 Os01g0293000 Os11g0186900 Os02g0771600 Os05g0149400
mod:2	osa-miR812c osa-miR812m	PWY0-166	Os03g0669100
mod:2	osa-miR812l osa-miR812d	PWY-7184	Os03g0669100
mod:2	osa-miR812l osa-miR812d	ALANINE-SYN2-PWY	Os03g0183600
mod:2	osa-miR812l osa-miR812d	VALDEG-PWY	Os06g0677400
mod:2	osa-miR812l osa-miR812d	PWY-2681	Os09g0547500 Os08g0429800
mod:2	osa-miR812l osa-miR812d	ALACAT2-PWY	Os03g0183600
mod:2	osa-miR812l osa-miR812d	PWY-5912	Os01g0323600 Os10g0113900 Os02g0302700 Os02g0306401 Os10g0113100 Os01g0293000
mod:2	osa-miR812l osa-miR812d	ALANINE-DEG3-PWY	Os03g0183600
mod:2	osa-miR812l osa-miR812d	PWY-6952	Os12g0456700 Os04g0472300 Os04g0177000
mod:2	osa-miR812l osa-miR812d	PWY-7187	Os03g0669100
mod:2	osa-miR812l osa-miR812d	PWY-2902	Os05g0177800 Os04g0525200 Os04g0556600
mod:2	osa-miR812l osa-miR812d	PWY-5046	Os07g0170100
mod:2	osa-miR812l osa-miR812d	ETHYL-PWY	Os02g0771600 Os05g0149400 Os01g0293000 Os11g0186900 Os01g0323600
mod:2	osa-miR812l osa-miR812d	PWY0-166	Os03g0669100
mod:2	osa-miR812k osa-miR812j	PWY-7184	Os03g0669100
mod:2	osa-miR812k osa-miR812j	ALANINE-SYN2-PWY	Os03g0183600
mod:2	osa-miR812k osa-miR812j	VALDEG-PWY	Os06g0677400
mod:2	osa-miR812k osa-miR812j	PWY-2681	Os08g0429800 Os09g0547500
mod:2	osa-miR812k osa-miR812j	ALACAT2-PWY	Os03g0183600
mod:2	osa-miR812k osa-miR812j	PWY-5912	Os01g0293000 Os10g0113100 Os02g0306401 Os02g0302700 Os10g0113900 Os01g0323600
mod:2	osa-miR812k osa-miR812j	ALANINE-DEG3-PWY	Os03g0183600
mod:2	osa-miR812k osa-miR812j	PWY-6952	Os04g0177000 Os04g0472300 Os12g0456700
mod:2	osa-miR812k osa-miR812j	PWY-7187	Os03g0669100
mod:2	osa-miR812k osa-miR812j	PWY-2902	Os04g0525200 Os04g0556600 Os05g0177800
mod:2	osa-miR812k osa-miR812j	PWY-5046	Os07g0170100
mod:2	osa-miR812k osa-miR812j	ETHYL-PWY	Os01g0323600 Os01g0293000 Os11g0186900 Os02g0771600 Os05g0149400
mod:2	osa-miR812k osa-miR812j	PWY0-166	Os03g0669100
mod:2	osa-miR812f osa-miR812j	PWY-7184	Os03g0669100
mod:2	osa-miR812f osa-miR812j	ALANINE-SYN2-PWY	Os03g0183600
mod:2	osa-miR812f osa-miR812j	VALDEG-PWY	Os06g0677400
mod:2	osa-miR812f osa-miR812j	PWY-2681	Os09g0547500 Os08g0429800
mod:2	osa-miR812f osa-miR812j	ALACAT2-PWY	Os03g0183600
mod:2	osa-miR812f osa-miR812j	PWY-5912	Os10g0113000 Os01g0293000 Os01g0323600 Os10g0113900 Os02g0302700 Os02g0306401 Os10g0113100
mod:2	osa-miR812f osa-miR812j	ALANINE-DEG3-PWY	Os03g0183600
mod:2	osa-miR812f osa-miR812j	PWY-6952	Os11g0441900 Os04g0177000 Os04g0472300 Os12g0456700
mod:2	osa-miR812f osa-miR812j	PWY-7187	Os03g0669100
mod:2	osa-miR812f osa-miR812j	PWY-2902	Os04g0525200 Os04g0556600 Os05g0177800
mod:2	osa-miR812f osa-miR812j	PWY-5046	Os07g0170100
mod:2	osa-miR812f osa-miR812j	ETHYL-PWY	Os02g0771600 Os05g0149400 Os11g0186900 Os01g0293000 Os01g0323600
mod:2	osa-miR812f osa-miR812j	PWY0-166	Os03g0669100
mod:2	osa-miR812e osa-miR812i	PWY-7184	Os03g0669100
mod:2	osa-miR812e osa-miR812i	ALANINE-SYN2-PWY	Os03g0183600
mod:2	osa-miR812e osa-miR812i	VALDEG-PWY	Os06g0677400
mod:2	osa-miR812e osa-miR812i	PWY-2681	Os08g0429800 Os09g0547500
mod:2	osa-miR812e osa-miR812i	ALACAT2-PWY	Os03g0183600
mod:2	osa-miR812e osa-miR812i	PWY-5912	Os01g0293000 Os02g0306401 Os02g0302700 Os10g0113100 Os10g0113900 Os01g0323600
mod:2	osa-miR812e osa-miR812i	ALANINE-DEG3-PWY	Os03g0183600
mod:2	osa-miR812e osa-miR812i	PWY-6952	Os12g0456700 Os04g0472300 Os04g0177000
mod:2	osa-miR812e osa-miR812i	PWY-7187	Os03g0669100
mod:2	osa-miR812e osa-miR812i	PWY-2902	Os04g0525200 Os04g0556600 Os05g0177800
mod:2	osa-miR812e osa-miR812i	PWY-5046	Os07g0170100
mod:2	osa-miR812e osa-miR812i	ETHYL-PWY	Os02g0771600 Os05g0149400 Os01g0293000 Os11g0186900 Os01g0323600
mod:2	osa-miR812e osa-miR812i	PWY0-166	Os03g0669100
mod:2	osa-miR812b osa-miR812e	PWY-7184	Os03g0662000 Os03g0669100
mod:2	osa-miR812b osa-miR812e	ALANINE-SYN2-PWY	Os03g0183600
mod:2	osa-miR812b osa-miR812e	VALDEG-PWY	Os06g0677400
mod:2	osa-miR812b osa-miR812e	PWY-2681	Os09g0547500 Os08g0429800
mod:2	osa-miR812b osa-miR812e	ALACAT2-PWY	Os03g0183600
mod:2	osa-miR812b osa-miR812e	PWY-5912	Os01g0323600 Os10g0113900 Os02g0306401 Os02g0302700 Os10g0113100 Os01g0293000
mod:2	osa-miR812b osa-miR812e	ALANINE-DEG3-PWY	Os03g0183600
mod:2	osa-miR812b osa-miR812e	PWY-7197	Os03g0662000
mod:2	osa-miR812b osa-miR812e	PWY-6952	Os12g0456700 Os04g0472300 Os04g0177000
mod:2	osa-miR812b osa-miR812e	PWY-7187	Os03g0662000 Os03g0669100
mod:2	osa-miR812b osa-miR812e	PWY-2902	Os04g0556600 Os04g0525200 Os04g0272700 Os05g0177800
mod:2	osa-miR812b osa-miR812e	PWY-5046	Os03g0662000 Os07g0170100
mod:2	osa-miR812b osa-miR812e	ETHYL-PWY	Os02g0771600 Os05g0149400 Os11g0186900 Os01g0293000 Os01g0323600
mod:2	osa-miR812b osa-miR812e	PWY0-166	Os03g0662000 Os03g0669100
mod:2	osa-miR812j osa-miR812m	PWY-7184	Os03g0669100
mod:2	osa-miR812j osa-miR812m	ALANINE-SYN2-PWY	Os03g0183600
mod:2	osa-miR812j osa-miR812m	VALDEG-PWY	Os06g0677400
mod:2	osa-miR812j osa-miR812m	PWY-2681	Os08g0429800 Os09g0547500
mod:2	osa-miR812j osa-miR812m	ALACAT2-PWY	Os03g0183600
mod:2	osa-miR812j osa-miR812m	PWY-5912	Os01g0323600 Os10g0113900 Os02g0302700 Os02g0306401 Os10g0113100 Os01g0293000
mod:2	osa-miR812j osa-miR812m	ALANINE-DEG3-PWY	Os03g0183600
mod:2	osa-miR812j osa-miR812m	PWY-6952	Os12g0456700 Os04g0472300 Os04g0177000
mod:2	osa-miR812j osa-miR812m	PWY-7187	Os03g0669100
mod:2	osa-miR812j osa-miR812m	PWY-2902	Os04g0556600 Os04g0525200 Os05g0177800
mod:2	osa-miR812j osa-miR812m	PWY-5046	Os07g0170100
mod:2	osa-miR812j osa-miR812m	ETHYL-PWY	Os11g0186900 Os01g0293000 Os05g0149400 Os02g0771600 Os01g0323600
mod:2	osa-miR812j osa-miR812m	PWY0-166	Os03g0669100
mod:2	osa-miR812p osa-miR812i	PWY-7184	Os03g0669100
mod:2	osa-miR812p osa-miR812i	ALANINE-SYN2-PWY	Os03g0183600
mod:2	osa-miR812p osa-miR812i	VALDEG-PWY	Os06g0677400
mod:2	osa-miR812p osa-miR812i	PWY-2681	Os09g0547500 Os08g0429800
mod:2	osa-miR812p osa-miR812i	ALACAT2-PWY	Os03g0183600
mod:2	osa-miR812p osa-miR812i	PWY-5912	Os01g0323600 Os10g0113900 Os10g0113100 Os02g0302700 Os02g0306401 Os10g0113000 Os01g0293000
mod:2	osa-miR812p osa-miR812i	ALANINE-DEG3-PWY	Os03g0183600
mod:2	osa-miR812p osa-miR812i	PWY-6952	Os12g0456700 Os04g0472300 Os04g0177000
mod:2	osa-miR812p osa-miR812i	PWY-7187	Os03g0669100
mod:2	osa-miR812p osa-miR812i	PWY-2902	Os05g0177800 Os04g0525200 Os04g0556600
mod:2	osa-miR812p osa-miR812i	PWY-5046	Os07g0170100
mod:2	osa-miR812p osa-miR812i	ETHYL-PWY	Os11g0186900 Os01g0293000 Os05g0149400 Os02g0771600 Os01g0323600
mod:2	osa-miR812p osa-miR812i	PWY0-166	Os03g0669100
mod:2	osa-miR812f osa-miR812v	PWY-7184	Os03g0669100
mod:2	osa-miR812f osa-miR812v	ALANINE-SYN2-PWY	Os03g0183600
mod:2	osa-miR812f osa-miR812v	VALDEG-PWY	Os06g0677400
mod:2	osa-miR812f osa-miR812v	PWY-2681	Os08g0429800 Os09g0547500
mod:2	osa-miR812f osa-miR812v	ALACAT2-PWY	Os03g0183600
mod:2	osa-miR812f osa-miR812v	PWY-5912	Os01g0323600 Os10g0113900 Os10g0113100 Os02g0306401 Os02g0302700 Os01g0293000
mod:2	osa-miR812f osa-miR812v	ALANINE-DEG3-PWY	Os03g0183600
mod:2	osa-miR812f osa-miR812v	PWY-6952	Os04g0177000 Os04g0472300 Os12g0456700
mod:2	osa-miR812f osa-miR812v	PWY-7187	Os03g0669100
mod:2	osa-miR812f osa-miR812v	PWY-2902	Os04g0556600 Os04g0525200 Os05g0177800
mod:2	osa-miR812f osa-miR812v	PWY-5046	Os07g0170100
mod:2	osa-miR812f osa-miR812v	ETHYL-PWY	Os01g0323600 Os11g0186900 Os01g0293000 Os02g0771600 Os05g0149400
mod:2	osa-miR812f osa-miR812v	PWY0-166	Os03g0669100
mod:2	osa-miR812e osa-miR812m	PWY-7184	Os03g0669100
mod:2	osa-miR812e osa-miR812m	ALANINE-SYN2-PWY	Os03g0183600
mod:2	osa-miR812e osa-miR812m	VALDEG-PWY	Os06g0677400
mod:2	osa-miR812e osa-miR812m	PWY-2681	Os08g0429800 Os09g0547500
mod:2	osa-miR812e osa-miR812m	ALACAT2-PWY	Os03g0183600
mod:2	osa-miR812e osa-miR812m	PWY-5912	Os01g0323600 Os10g0113900 Os10g0113100 Os02g0302700 Os02g0306401 Os01g0293000
mod:2	osa-miR812e osa-miR812m	ALANINE-DEG3-PWY	Os03g0183600
mod:2	osa-miR812e osa-miR812m	PWY-6952	Os04g0177000 Os04g0472300 Os12g0456700
mod:2	osa-miR812e osa-miR812m	PWY-7187	Os03g0669100
mod:2	osa-miR812e osa-miR812m	PWY-2902	Os04g0525200 Os04g0556600 Os05g0177800
mod:2	osa-miR812e osa-miR812m	PWY-5046	Os07g0170100
mod:2	osa-miR812e osa-miR812m	ETHYL-PWY	Os01g0293000 Os11g0186900 Os05g0149400 Os02g0771600 Os01g0323600
mod:2	osa-miR812e osa-miR812m	PWY0-166	Os03g0669100
mod:2	osa-miR812v osa-miR812h	PWY-7184	Os03g0669100
mod:2	osa-miR812v osa-miR812h	ALANINE-SYN2-PWY	Os03g0183600
mod:2	osa-miR812v osa-miR812h	VALDEG-PWY	Os06g0677400
mod:2	osa-miR812v osa-miR812h	PWY-2681	Os09g0547500 Os08g0429800
mod:2	osa-miR812v osa-miR812h	ALACAT2-PWY	Os03g0183600
mod:2	osa-miR812v osa-miR812h	PWY-5912	Os01g0293000 Os10g0113100 Os02g0306401 Os02g0302700 Os10g0113900 Os01g0323600
mod:2	osa-miR812v osa-miR812h	ALANINE-DEG3-PWY	Os03g0183600
mod:2	osa-miR812v osa-miR812h	PWY-6952	Os12g0456700 Os04g0472300 Os04g0177000
mod:2	osa-miR812v osa-miR812h	PWY-7187	Os03g0669100
mod:2	osa-miR812v osa-miR812h	PWY-2902	Os04g0556600 Os04g0525200 Os05g0177800
mod:2	osa-miR812v osa-miR812h	PWY-5046	Os07g0170100
mod:2	osa-miR812v osa-miR812h	ETHYL-PWY	Os01g0323600 Os05g0149400 Os02g0771600 Os11g0186900 Os01g0293000
mod:2	osa-miR812v osa-miR812h	PWY0-166	Os03g0669100
mod:2	osa-miR812g osa-miR812m	PWY-7184	Os03g0669100
mod:2	osa-miR812g osa-miR812m	ALANINE-SYN2-PWY	Os03g0183600
mod:2	osa-miR812g osa-miR812m	VALDEG-PWY	Os06g0677400
mod:2	osa-miR812g osa-miR812m	PWY-2681	Os09g0547500 Os08g0429800
mod:2	osa-miR812g osa-miR812m	ALACAT2-PWY	Os03g0183600
mod:2	osa-miR812g osa-miR812m	PWY-5912	Os01g0293000 Os01g0323600 Os10g0113900 Os10g0113100 Os02g0306401 Os02g0302700
mod:2	osa-miR812g osa-miR812m	ALANINE-DEG3-PWY	Os03g0183600
mod:2	osa-miR812g osa-miR812m	PWY-6952	Os04g0177000 Os04g0472300 Os12g0456700
mod:2	osa-miR812g osa-miR812m	PWY-7187	Os03g0669100
mod:2	osa-miR812g osa-miR812m	PWY-2902	Os04g0525200 Os04g0556600 Os05g0177800
mod:2	osa-miR812g osa-miR812m	PWY-5046	Os07g0170100
mod:2	osa-miR812g osa-miR812m	ETHYL-PWY	Os11g0186900 Os01g0293000 Os05g0149400 Os02g0771600 Os01g0323600
mod:2	osa-miR812g osa-miR812m	PWY0-166	Os03g0669100
mod:2	osa-miR812f osa-miR812l	PWY-7184	Os03g0669100
mod:2	osa-miR812f osa-miR812l	ALANINE-SYN2-PWY	Os03g0183600
mod:2	osa-miR812f osa-miR812l	VALDEG-PWY	Os06g0677400
mod:2	osa-miR812f osa-miR812l	PWY-2681	Os09g0547500 Os08g0429800
mod:2	osa-miR812f osa-miR812l	ALACAT2-PWY	Os03g0183600
mod:2	osa-miR812f osa-miR812l	PWY-5912	Os01g0323600 Os10g0113900 Os10g0113100 Os02g0302700 Os02g0306401 Os01g0293000
mod:2	osa-miR812f osa-miR812l	ALANINE-DEG3-PWY	Os03g0183600
mod:2	osa-miR812f osa-miR812l	PWY-6952	Os04g0177000 Os04g0472300 Os12g0456700
mod:2	osa-miR812f osa-miR812l	PWY-7187	Os03g0669100
mod:2	osa-miR812f osa-miR812l	PWY-2902	Os04g0556600 Os04g0525200 Os05g0177800
mod:2	osa-miR812f osa-miR812l	PWY-5046	Os07g0170100
mod:2	osa-miR812f osa-miR812l	ETHYL-PWY	Os02g0771600 Os05g0149400 Os11g0186900 Os01g0293000 Os01g0323600
mod:2	osa-miR812f osa-miR812l	PWY0-166	Os03g0669100
mod:2	osa-miR812p osa-miR812e	PWY-7184	Os03g0669100
mod:2	osa-miR812p osa-miR812e	ALANINE-SYN2-PWY	Os03g0183600
mod:2	osa-miR812p osa-miR812e	VALDEG-PWY	Os06g0677400
mod:2	osa-miR812p osa-miR812e	PWY-2681	Os08g0429800 Os09g0547500
mod:2	osa-miR812p osa-miR812e	ALACAT2-PWY	Os03g0183600
mod:2	osa-miR812p osa-miR812e	PWY-5912	Os02g0306401 Os02g0302700 Os10g0113100 Os10g0113900 Os01g0323600 Os01g0293000
mod:2	osa-miR812p osa-miR812e	ALANINE-DEG3-PWY	Os03g0183600
mod:2	osa-miR812p osa-miR812e	PWY-6952	Os04g0177000 Os04g0472300 Os12g0456700
mod:2	osa-miR812p osa-miR812e	PWY-7187	Os03g0669100
mod:2	osa-miR812p osa-miR812e	PWY-2902	Os05g0177800 Os04g0556600 Os04g0525200
mod:2	osa-miR812p osa-miR812e	PWY-5046	Os07g0170100
mod:2	osa-miR812p osa-miR812e	ETHYL-PWY	Os01g0323600 Os05g0149400 Os02g0771600 Os11g0186900 Os01g0293000
mod:2	osa-miR812p osa-miR812e	PWY0-166	Os03g0669100
mod:2	osa-miR812f osa-miR812c	PWY-7184	Os03g0669100
mod:2	osa-miR812f osa-miR812c	ALANINE-SYN2-PWY	Os03g0183600
mod:2	osa-miR812f osa-miR812c	VALDEG-PWY	Os06g0677400
mod:2	osa-miR812f osa-miR812c	PWY-2681	Os08g0429800 Os09g0547500
mod:2	osa-miR812f osa-miR812c	ALACAT2-PWY	Os03g0183600
mod:2	osa-miR812f osa-miR812c	PWY-5912	Os01g0293000 Os02g0302700 Os02g0306401 Os10g0113100 Os10g0113900 Os01g0323600
mod:2	osa-miR812f osa-miR812c	ALANINE-DEG3-PWY	Os03g0183600
mod:2	osa-miR812f osa-miR812c	PWY-6952	Os04g0177000 Os04g0472300 Os12g0456700
mod:2	osa-miR812f osa-miR812c	PWY-7187	Os03g0669100
mod:2	osa-miR812f osa-miR812c	PWY-2902	Os04g0525200 Os04g0556600 Os05g0177800
mod:2	osa-miR812f osa-miR812c	PWY-5046	Os07g0170100
mod:2	osa-miR812f osa-miR812c	ETHYL-PWY	Os01g0323600 Os05g0149400 Os02g0771600 Os01g0293000 Os11g0186900
mod:2	osa-miR812f osa-miR812c	PWY0-166	Os03g0669100
mod:2	osa-miR812v osa-miR812d	PWY-7184	Os03g0669100
mod:2	osa-miR812v osa-miR812d	ALANINE-SYN2-PWY	Os03g0183600
mod:2	osa-miR812v osa-miR812d	VALDEG-PWY	Os06g0677400
mod:2	osa-miR812v osa-miR812d	PWY-2681	Os08g0429800 Os09g0547500
mod:2	osa-miR812v osa-miR812d	ALACAT2-PWY	Os03g0183600
mod:2	osa-miR812v osa-miR812d	PWY-5912	Os01g0323600 Os10g0113900 Os02g0302700 Os02g0306401 Os10g0113100 Os01g0293000
mod:2	osa-miR812v osa-miR812d	ALANINE-DEG3-PWY	Os03g0183600
mod:2	osa-miR812v osa-miR812d	PWY-6952	Os12g0456700 Os04g0472300 Os04g0177000
mod:2	osa-miR812v osa-miR812d	PWY-7187	Os03g0669100
mod:2	osa-miR812v osa-miR812d	PWY-2902	Os05g0177800 Os04g0525200 Os04g0556600
mod:2	osa-miR812v osa-miR812d	PWY-5046	Os07g0170100
mod:2	osa-miR812v osa-miR812d	ETHYL-PWY	Os01g0323600 Os01g0293000 Os11g0186900 Os02g0771600 Os05g0149400
mod:2	osa-miR812v osa-miR812d	PWY0-166	Os03g0669100
mod:2	osa-miR812a osa-miR812i	PWY-7184	Os03g0669100
mod:2	osa-miR812a osa-miR812i	ALANINE-SYN2-PWY	Os03g0183600
mod:2	osa-miR812a osa-miR812i	VALDEG-PWY	Os06g0677400
mod:2	osa-miR812a osa-miR812i	PWY-2681	Os08g0429800 Os09g0547500
mod:2	osa-miR812a osa-miR812i	ALACAT2-PWY	Os03g0183600
mod:2	osa-miR812a osa-miR812i	PWY-5912	Os02g0302700 Os02g0306401 Os10g0113100 Os10g0113900 Os01g0323600 Os01g0293000
mod:2	osa-miR812a osa-miR812i	ALANINE-DEG3-PWY	Os03g0183600
mod:2	osa-miR812a osa-miR812i	PWY-6952	Os04g0177000 Os04g0472300 Os12g0456700
mod:2	osa-miR812a osa-miR812i	PWY-7187	Os03g0669100
mod:2	osa-miR812a osa-miR812i	PWY-2902	Os05g0177800 Os04g0525200 Os04g0556600
mod:2	osa-miR812a osa-miR812i	PWY-5046	Os07g0170100
mod:2	osa-miR812a osa-miR812i	ETHYL-PWY	Os02g0771600 Os05g0149400 Os11g0186900 Os01g0293000 Os01g0323600
mod:2	osa-miR812a osa-miR812i	PWY0-166	Os03g0669100
mod:2	osa-miR812p osa-miR812j	PWY-7184	Os03g0669100
mod:2	osa-miR812p osa-miR812j	ALANINE-SYN2-PWY	Os03g0183600
mod:2	osa-miR812p osa-miR812j	VALDEG-PWY	Os06g0677400
mod:2	osa-miR812p osa-miR812j	PWY-2681	Os09g0547500 Os08g0429800
mod:2	osa-miR812p osa-miR812j	ALACAT2-PWY	Os03g0183600
mod:2	osa-miR812p osa-miR812j	PWY-5912	Os01g0323600 Os10g0113900 Os10g0113100 Os02g0302700 Os02g0306401 Os10g0113000 Os01g0293000
mod:2	osa-miR812p osa-miR812j	ALANINE-DEG3-PWY	Os03g0183600
mod:2	osa-miR812p osa-miR812j	PWY-6952	Os12g0456700 Os04g0472300 Os04g0177000
mod:2	osa-miR812p osa-miR812j	PWY-7187	Os03g0669100
mod:2	osa-miR812p osa-miR812j	PWY-2902	Os05g0177800 Os04g0556600 Os04g0525200
mod:2	osa-miR812p osa-miR812j	PWY-5046	Os07g0170100
mod:2	osa-miR812p osa-miR812j	ETHYL-PWY	Os11g0186900 Os01g0293000 Os05g0149400 Os02g0771600 Os01g0323600
mod:2	osa-miR812p osa-miR812j	PWY0-166	Os03g0669100
mod:2	osa-miR812b osa-miR812j	PWY-7184	Os03g0669100
mod:2	osa-miR812b osa-miR812j	ALANINE-SYN2-PWY	Os03g0183600
mod:2	osa-miR812b osa-miR812j	VALDEG-PWY	Os06g0677400
mod:2	osa-miR812b osa-miR812j	PWY-2681	Os08g0429800 Os09g0547500
mod:2	osa-miR812b osa-miR812j	ALACAT2-PWY	Os03g0183600
mod:2	osa-miR812b osa-miR812j	PWY-5912	Os01g0293000 Os02g0306401 Os02g0302700 Os10g0113100 Os10g0113900 Os01g0323600
mod:2	osa-miR812b osa-miR812j	ALANINE-DEG3-PWY	Os03g0183600
mod:2	osa-miR812b osa-miR812j	PWY-6952	Os12g0456700 Os04g0472300 Os04g0177000
mod:2	osa-miR812b osa-miR812j	PWY-7187	Os03g0669100
mod:2	osa-miR812b osa-miR812j	PWY-2902	Os04g0525200 Os04g0556600 Os05g0177800
mod:2	osa-miR812b osa-miR812j	PWY-5046	Os07g0170100
mod:2	osa-miR812b osa-miR812j	ETHYL-PWY	Os01g0323600 Os05g0149400 Os02g0771600 Os11g0186900 Os01g0293000
mod:2	osa-miR812b osa-miR812j	PWY0-166	Os03g0669100
mod:2	osa-miR812a osa-miR812e	PWY-7184	Os03g0662000 Os03g0669100
mod:2	osa-miR812a osa-miR812e	ALANINE-SYN2-PWY	Os03g0183600
mod:2	osa-miR812a osa-miR812e	VALDEG-PWY	Os06g0677400
mod:2	osa-miR812a osa-miR812e	PWY-2681	Os09g0547500 Os08g0429800
mod:2	osa-miR812a osa-miR812e	ALACAT2-PWY	Os03g0183600
mod:2	osa-miR812a osa-miR812e	PWY-5912	Os01g0293000 Os01g0323600 Os10g0113900 Os02g0302700 Os02g0306401 Os10g0113100
mod:2	osa-miR812a osa-miR812e	ALANINE-DEG3-PWY	Os03g0183600
mod:2	osa-miR812a osa-miR812e	PWY-7197	Os03g0662000
mod:2	osa-miR812a osa-miR812e	PWY-6952	Os12g0456700 Os04g0472300 Os04g0177000
mod:2	osa-miR812a osa-miR812e	PWY-7187	Os03g0662000 Os03g0669100
mod:2	osa-miR812a osa-miR812e	PWY-2902	Os04g0272700 Os05g0177800 Os04g0525200 Os04g0556600
mod:2	osa-miR812a osa-miR812e	PWY-5046	Os07g0170100 Os03g0662000
mod:2	osa-miR812a osa-miR812e	ETHYL-PWY	Os01g0323600 Os05g0149400 Os02g0771600 Os01g0293000 Os11g0186900
mod:2	osa-miR812a osa-miR812e	PWY0-166	Os03g0669100 Os03g0662000
mod:2	osa-miR812b osa-miR812k	PWY-7184	Os03g0669100
mod:2	osa-miR812b osa-miR812k	ALANINE-SYN2-PWY	Os03g0183600
mod:2	osa-miR812b osa-miR812k	VALDEG-PWY	Os06g0677400
mod:2	osa-miR812b osa-miR812k	PWY-2681	Os08g0429800 Os09g0547500
mod:2	osa-miR812b osa-miR812k	ALACAT2-PWY	Os03g0183600
mod:2	osa-miR812b osa-miR812k	PWY-5912	Os02g0302700 Os02g0306401 Os10g0113100 Os10g0113900 Os01g0323600 Os01g0293000
mod:2	osa-miR812b osa-miR812k	ALANINE-DEG3-PWY	Os03g0183600
mod:2	osa-miR812b osa-miR812k	PWY-6952	Os04g0177000 Os04g0472300 Os12g0456700
mod:2	osa-miR812b osa-miR812k	PWY-7187	Os03g0669100
mod:2	osa-miR812b osa-miR812k	PWY-2902	Os04g0556600 Os04g0525200 Os05g0177800
mod:2	osa-miR812b osa-miR812k	PWY-5046	Os07g0170100
mod:2	osa-miR812b osa-miR812k	ETHYL-PWY	Os01g0293000 Os11g0186900 Os05g0149400 Os02g0771600 Os01g0323600
mod:2	osa-miR812b osa-miR812k	PWY0-166	Os03g0669100
mod:2	osa-miR812g osa-miR812c	PWY-7184	Os03g0669100
mod:2	osa-miR812g osa-miR812c	ALANINE-SYN2-PWY	Os03g0183600
mod:2	osa-miR812g osa-miR812c	VALDEG-PWY	Os06g0677400
mod:2	osa-miR812g osa-miR812c	PWY-2681	Os08g0429800 Os09g0547500
mod:2	osa-miR812g osa-miR812c	ALACAT2-PWY	Os03g0183600
mod:2	osa-miR812g osa-miR812c	PWY-5912	Os01g0293000 Os10g0113100 Os02g0306401 Os02g0302700 Os10g0113900 Os01g0323600
mod:2	osa-miR812g osa-miR812c	ALANINE-DEG3-PWY	Os03g0183600
mod:2	osa-miR812g osa-miR812c	PWY-6952	Os12g0456700 Os04g0472300 Os04g0177000
mod:2	osa-miR812g osa-miR812c	PWY-7187	Os03g0669100
mod:2	osa-miR812g osa-miR812c	PWY-2902	Os05g0177800 Os04g0556600 Os04g0525200
mod:2	osa-miR812g osa-miR812c	PWY-5046	Os07g0170100
mod:2	osa-miR812g osa-miR812c	ETHYL-PWY	Os01g0323600 Os05g0149400 Os02g0771600 Os11g0186900 Os01g0293000
mod:2	osa-miR812g osa-miR812c	PWY0-166	Os03g0669100
mod:2	osa-miR812e osa-miR812g	PWY-7184	Os03g0669100
mod:2	osa-miR812e osa-miR812g	ALANINE-SYN2-PWY	Os03g0183600
mod:2	osa-miR812e osa-miR812g	VALDEG-PWY	Os06g0677400
mod:2	osa-miR812e osa-miR812g	PWY-2681	Os08g0429800 Os09g0547500
mod:2	osa-miR812e osa-miR812g	ALACAT2-PWY	Os03g0183600
mod:2	osa-miR812e osa-miR812g	PWY-5912	Os01g0293000 Os01g0323600 Os10g0113900 Os10g0113100 Os02g0306401 Os02g0302700
mod:2	osa-miR812e osa-miR812g	ALANINE-DEG3-PWY	Os03g0183600
mod:2	osa-miR812e osa-miR812g	PWY-6952	Os04g0177000 Os04g0472300 Os12g0456700
mod:2	osa-miR812e osa-miR812g	PWY-7187	Os03g0669100
mod:2	osa-miR812e osa-miR812g	PWY-2902	Os04g0556600 Os04g0525200 Os05g0177800
mod:2	osa-miR812e osa-miR812g	PWY-5046	Os07g0170100
mod:2	osa-miR812e osa-miR812g	ETHYL-PWY	Os01g0323600 Os11g0186900 Os01g0293000 Os02g0771600 Os05g0149400
mod:2	osa-miR812e osa-miR812g	PWY0-166	Os03g0669100
mod:2	osa-miR812p osa-miR812b	PWY-7184	Os03g0669100
mod:2	osa-miR812p osa-miR812b	ALANINE-SYN2-PWY	Os03g0183600
mod:2	osa-miR812p osa-miR812b	VALDEG-PWY	Os06g0677400
mod:2	osa-miR812p osa-miR812b	PWY-2681	Os08g0429800 Os09g0547500
mod:2	osa-miR812p osa-miR812b	ALACAT2-PWY	Os03g0183600
mod:2	osa-miR812p osa-miR812b	PWY-5912	Os01g0323600 Os10g0113900 Os02g0302700 Os02g0306401 Os10g0113100 Os01g0293000
mod:2	osa-miR812p osa-miR812b	ALANINE-DEG3-PWY	Os03g0183600
mod:2	osa-miR812p osa-miR812b	PWY-6952	Os04g0177000 Os04g0472300 Os12g0456700
mod:2	osa-miR812p osa-miR812b	PWY-7187	Os03g0669100
mod:2	osa-miR812p osa-miR812b	PWY-2902	Os05g0177800 Os04g0525200 Os04g0556600
mod:2	osa-miR812p osa-miR812b	PWY-5046	Os07g0170100
mod:2	osa-miR812p osa-miR812b	ETHYL-PWY	Os01g0323600 Os01g0293000 Os11g0186900 Os02g0771600 Os05g0149400
mod:2	osa-miR812p osa-miR812b	PWY0-166	Os03g0669100
mod:2	osa-miR812c osa-miR812l	PWY-7184	Os03g0669100
mod:2	osa-miR812c osa-miR812l	ALANINE-SYN2-PWY	Os03g0183600
mod:2	osa-miR812c osa-miR812l	VALDEG-PWY	Os06g0677400
mod:2	osa-miR812c osa-miR812l	PWY-2681	Os08g0429800 Os09g0547500
mod:2	osa-miR812c osa-miR812l	ALACAT2-PWY	Os03g0183600
mod:2	osa-miR812c osa-miR812l	PWY-5912	Os01g0323600 Os10g0113900 Os02g0306401 Os02g0302700 Os10g0113100 Os01g0293000
mod:2	osa-miR812c osa-miR812l	ALANINE-DEG3-PWY	Os03g0183600
mod:2	osa-miR812c osa-miR812l	PWY-6952	Os12g0456700 Os04g0472300 Os04g0177000
mod:2	osa-miR812c osa-miR812l	PWY-7187	Os03g0669100
mod:2	osa-miR812c osa-miR812l	PWY-2902	Os05g0177800 Os04g0525200 Os04g0556600
mod:2	osa-miR812c osa-miR812l	PWY-5046	Os07g0170100
mod:2	osa-miR812c osa-miR812l	ETHYL-PWY	Os01g0323600 Os11g0186900 Os01g0293000 Os02g0771600 Os05g0149400
mod:2	osa-miR812c osa-miR812l	PWY0-166	Os03g0669100
mod:2	osa-miR812a osa-miR812d	PWY-7184	Os03g0669100 Os03g0662000
mod:2	osa-miR812a osa-miR812d	ALANINE-SYN2-PWY	Os03g0183600
mod:2	osa-miR812a osa-miR812d	VALDEG-PWY	Os06g0677400
mod:2	osa-miR812a osa-miR812d	PWY-2681	Os09g0547500 Os08g0429800
mod:2	osa-miR812a osa-miR812d	ALACAT2-PWY	Os03g0183600
mod:2	osa-miR812a osa-miR812d	PWY-5912	Os10g0113100 Os02g0306401 Os02g0302700 Os10g0113900 Os01g0323600 Os01g0293000
mod:2	osa-miR812a osa-miR812d	ALANINE-DEG3-PWY	Os03g0183600
mod:2	osa-miR812a osa-miR812d	PWY-7197	Os03g0662000
mod:2	osa-miR812a osa-miR812d	PWY-6952	Os04g0177000 Os04g0472300 Os12g0456700
mod:2	osa-miR812a osa-miR812d	PWY-7187	Os03g0669100 Os03g0662000
mod:2	osa-miR812a osa-miR812d	PWY-2902	Os05g0177800 Os04g0272700 Os04g0556600 Os04g0525200
mod:2	osa-miR812a osa-miR812d	PWY-5046	Os03g0662000 Os07g0170100
mod:2	osa-miR812a osa-miR812d	ETHYL-PWY	Os02g0771600 Os05g0149400 Os11g0186900 Os01g0293000 Os01g0323600
mod:2	osa-miR812a osa-miR812d	PWY0-166	Os03g0662000 Os03g0669100
mod:2	osa-miR812g osa-miR812d	PWY-7184	Os03g0669100
mod:2	osa-miR812g osa-miR812d	ALANINE-SYN2-PWY	Os03g0183600
mod:2	osa-miR812g osa-miR812d	VALDEG-PWY	Os06g0677400
mod:2	osa-miR812g osa-miR812d	PWY-2681	Os09g0547500 Os08g0429800
mod:2	osa-miR812g osa-miR812d	ALACAT2-PWY	Os03g0183600
mod:2	osa-miR812g osa-miR812d	PWY-5912	Os01g0293000 Os01g0323600 Os10g0113900 Os02g0306401 Os02g0302700 Os10g0113100
mod:2	osa-miR812g osa-miR812d	ALANINE-DEG3-PWY	Os03g0183600
mod:2	osa-miR812g osa-miR812d	PWY-6952	Os12g0456700 Os04g0472300 Os04g0177000
mod:2	osa-miR812g osa-miR812d	PWY-7187	Os03g0669100
mod:2	osa-miR812g osa-miR812d	PWY-2902	Os04g0525200 Os04g0556600 Os05g0177800
mod:2	osa-miR812g osa-miR812d	PWY-5046	Os07g0170100
mod:2	osa-miR812g osa-miR812d	ETHYL-PWY	Os02g0771600 Os05g0149400 Os11g0186900 Os01g0293000 Os01g0323600
mod:2	osa-miR812g osa-miR812d	PWY0-166	Os03g0669100
mod:2	osa-miR812e osa-miR812h	PWY-7184	Os03g0669100
mod:2	osa-miR812e osa-miR812h	ALANINE-SYN2-PWY	Os03g0183600
mod:2	osa-miR812e osa-miR812h	VALDEG-PWY	Os06g0677400
mod:2	osa-miR812e osa-miR812h	PWY-2681	Os09g0547500 Os08g0429800
mod:2	osa-miR812e osa-miR812h	ALACAT2-PWY	Os03g0183600
mod:2	osa-miR812e osa-miR812h	PWY-5912	Os01g0293000 Os10g0113100 Os02g0306401 Os02g0302700 Os10g0113900 Os01g0323600
mod:2	osa-miR812e osa-miR812h	ALANINE-DEG3-PWY	Os03g0183600
mod:2	osa-miR812e osa-miR812h	PWY-6952	Os04g0177000 Os04g0472300 Os12g0456700
mod:2	osa-miR812e osa-miR812h	PWY-7187	Os03g0669100
mod:2	osa-miR812e osa-miR812h	PWY-2902	Os04g0525200 Os04g0556600 Os05g0177800
mod:2	osa-miR812e osa-miR812h	PWY-5046	Os07g0170100
mod:2	osa-miR812e osa-miR812h	ETHYL-PWY	Os02g0771600 Os05g0149400 Os01g0293000 Os11g0186900 Os01g0323600
mod:2	osa-miR812e osa-miR812h	PWY0-166	Os03g0669100
mod:2	osa-miR812p osa-miR812l	PWY-7184	Os03g0669100
mod:2	osa-miR812p osa-miR812l	ALANINE-SYN2-PWY	Os03g0183600
mod:2	osa-miR812p osa-miR812l	VALDEG-PWY	Os06g0677400
mod:2	osa-miR812p osa-miR812l	PWY-2681	Os09g0547500 Os08g0429800
mod:2	osa-miR812p osa-miR812l	ALACAT2-PWY	Os03g0183600
mod:2	osa-miR812p osa-miR812l	PWY-5912	Os01g0293000 Os02g0306401 Os02g0302700 Os10g0113100 Os10g0113900 Os01g0323600
mod:2	osa-miR812p osa-miR812l	ALANINE-DEG3-PWY	Os03g0183600
mod:2	osa-miR812p osa-miR812l	PWY-6952	Os12g0456700 Os04g0472300 Os04g0177000
mod:2	osa-miR812p osa-miR812l	PWY-7187	Os03g0669100
mod:2	osa-miR812p osa-miR812l	PWY-2902	Os05g0177800 Os04g0525200 Os04g0556600
mod:2	osa-miR812p osa-miR812l	PWY-5046	Os07g0170100
mod:2	osa-miR812p osa-miR812l	ETHYL-PWY	Os02g0771600 Os05g0149400 Os01g0293000 Os11g0186900 Os01g0323600
mod:2	osa-miR812p osa-miR812l	PWY0-166	Os03g0669100
mod:2	osa-miR812b osa-miR812a	PWY-7184	Os03g0669100 Os03g0662000
mod:2	osa-miR812b osa-miR812a	ALANINE-SYN2-PWY	Os03g0183600
mod:2	osa-miR812b osa-miR812a	VALDEG-PWY	Os06g0677400
mod:2	osa-miR812b osa-miR812a	PWY-2681	Os08g0429800 Os09g0547500
mod:2	osa-miR812b osa-miR812a	ALACAT2-PWY	Os03g0183600
mod:2	osa-miR812b osa-miR812a	PWY-5912	Os01g0293000 Os01g0323600 Os10g0113900 Os10g0113100 Os02g0302700 Os02g0306401
mod:2	osa-miR812b osa-miR812a	ALANINE-DEG3-PWY	Os03g0183600
mod:2	osa-miR812b osa-miR812a	PWY-7197	Os03g0662000
mod:2	osa-miR812b osa-miR812a	PWY-6952	Os04g0177000 Os04g0472300 Os12g0456700
mod:2	osa-miR812b osa-miR812a	PWY-7187	Os03g0669100 Os03g0662000
mod:2	osa-miR812b osa-miR812a	PWY-2902	Os04g0525200 Os04g0556600 Os05g0177800 Os04g0272700
mod:2	osa-miR812b osa-miR812a	PWY-5046	Os07g0170100 Os03g0662000
mod:2	osa-miR812b osa-miR812a	ETHYL-PWY	Os11g0186900 Os01g0293000 Os05g0149400 Os02g0771600 Os01g0323600
mod:2	osa-miR812b osa-miR812a	PWY0-166	Os03g0662000 Os03g0669100
mod:2	osa-miR812f osa-miR812e	PWY-7184	Os03g0669100
mod:2	osa-miR812f osa-miR812e	ALANINE-SYN2-PWY	Os03g0183600
mod:2	osa-miR812f osa-miR812e	VALDEG-PWY	Os06g0677400
mod:2	osa-miR812f osa-miR812e	PWY-2681	Os09g0547500 Os08g0429800
mod:2	osa-miR812f osa-miR812e	ALACAT2-PWY	Os03g0183600
mod:2	osa-miR812f osa-miR812e	PWY-5912	Os01g0293000 Os02g0302700 Os02g0306401 Os10g0113100 Os10g0113900 Os01g0323600
mod:2	osa-miR812f osa-miR812e	ALANINE-DEG3-PWY	Os03g0183600
mod:2	osa-miR812f osa-miR812e	PWY-6952	Os04g0177000 Os04g0472300 Os12g0456700
mod:2	osa-miR812f osa-miR812e	PWY-7187	Os03g0669100
mod:2	osa-miR812f osa-miR812e	PWY-2902	Os04g0525200 Os04g0556600 Os05g0177800
mod:2	osa-miR812f osa-miR812e	PWY-5046	Os07g0170100
mod:2	osa-miR812f osa-miR812e	ETHYL-PWY	Os01g0323600 Os05g0149400 Os02g0771600 Os11g0186900 Os01g0293000
mod:2	osa-miR812f osa-miR812e	PWY0-166	Os03g0669100
mod:2	osa-miR812a osa-miR812k	PWY-7184	Os03g0669100
mod:2	osa-miR812a osa-miR812k	ALANINE-SYN2-PWY	Os03g0183600
mod:2	osa-miR812a osa-miR812k	VALDEG-PWY	Os06g0677400
mod:2	osa-miR812a osa-miR812k	PWY-2681	Os09g0547500 Os08g0429800
mod:2	osa-miR812a osa-miR812k	ALACAT2-PWY	Os03g0183600
mod:2	osa-miR812a osa-miR812k	PWY-5912	Os10g0113100 Os02g0306401 Os02g0302700 Os10g0113900 Os01g0323600 Os01g0293000
mod:2	osa-miR812a osa-miR812k	ALANINE-DEG3-PWY	Os03g0183600
mod:2	osa-miR812a osa-miR812k	PWY-6952	Os04g0177000 Os04g0472300 Os12g0456700
mod:2	osa-miR812a osa-miR812k	PWY-7187	Os03g0669100
mod:2	osa-miR812a osa-miR812k	PWY-2902	Os04g0525200 Os04g0556600 Os05g0177800
mod:2	osa-miR812a osa-miR812k	PWY-5046	Os07g0170100
mod:2	osa-miR812a osa-miR812k	ETHYL-PWY	Os01g0323600 Os01g0293000 Os11g0186900 Os02g0771600 Os05g0149400
mod:2	osa-miR812a osa-miR812k	PWY0-166	Os03g0669100
mod:2	osa-miR812p osa-miR812k	PWY-7184	Os03g0669100
mod:2	osa-miR812p osa-miR812k	ALANINE-SYN2-PWY	Os03g0183600
mod:2	osa-miR812p osa-miR812k	VALDEG-PWY	Os06g0677400
mod:2	osa-miR812p osa-miR812k	PWY-2681	Os08g0429800 Os09g0547500
mod:2	osa-miR812p osa-miR812k	ALACAT2-PWY	Os03g0183600
mod:2	osa-miR812p osa-miR812k	PWY-5912	Os01g0293000 Os01g0323600 Os10g0113900 Os02g0306401 Os02g0302700 Os10g0113100
mod:2	osa-miR812p osa-miR812k	ALANINE-DEG3-PWY	Os03g0183600
mod:2	osa-miR812p osa-miR812k	PWY-6952	Os04g0177000 Os04g0472300 Os12g0456700
mod:2	osa-miR812p osa-miR812k	PWY-7187	Os03g0669100
mod:2	osa-miR812p osa-miR812k	PWY-2902	Os05g0177800 Os04g0556600 Os04g0525200
mod:2	osa-miR812p osa-miR812k	PWY-5046	Os07g0170100
mod:2	osa-miR812p osa-miR812k	ETHYL-PWY	Os11g0186900 Os01g0293000 Os05g0149400 Os02g0771600 Os01g0323600
mod:2	osa-miR812p osa-miR812k	PWY0-166	Os03g0669100
mod:2	osa-miR812e osa-miR812k	PWY-7184	Os03g0669100
mod:2	osa-miR812e osa-miR812k	ALANINE-SYN2-PWY	Os03g0183600
mod:2	osa-miR812e osa-miR812k	VALDEG-PWY	Os06g0677400
mod:2	osa-miR812e osa-miR812k	PWY-2681	Os08g0429800 Os09g0547500
mod:2	osa-miR812e osa-miR812k	ALACAT2-PWY	Os03g0183600
mod:2	osa-miR812e osa-miR812k	PWY-5912	Os02g0306401 Os02g0302700 Os10g0113100 Os10g0113900 Os01g0323600 Os01g0293000
mod:2	osa-miR812e osa-miR812k	ALANINE-DEG3-PWY	Os03g0183600
mod:2	osa-miR812e osa-miR812k	PWY-6952	Os12g0456700 Os04g0472300 Os04g0177000
mod:2	osa-miR812e osa-miR812k	PWY-7187	Os03g0669100
mod:2	osa-miR812e osa-miR812k	PWY-2902	Os04g0525200 Os04g0556600 Os05g0177800
mod:2	osa-miR812e osa-miR812k	PWY-5046	Os07g0170100
mod:2	osa-miR812e osa-miR812k	ETHYL-PWY	Os01g0323600 Os01g0293000 Os11g0186900 Os02g0771600 Os05g0149400
mod:2	osa-miR812e osa-miR812k	PWY0-166	Os03g0669100
mod:2	osa-miR812i osa-miR812h	PWY-7184	Os03g0669100
mod:2	osa-miR812i osa-miR812h	ALANINE-SYN2-PWY	Os03g0183600
mod:2	osa-miR812i osa-miR812h	VALDEG-PWY	Os12g0264500 Os06g0677400
mod:2	osa-miR812i osa-miR812h	PWY-2681	Os08g0429800 Os09g0547500
mod:2	osa-miR812i osa-miR812h	ALACAT2-PWY	Os03g0183600
mod:2	osa-miR812i osa-miR812h	PWY-5912	Os01g0323600 Os10g0113900 Os02g0302700 Os02g0306401 Os10g0113100 Os10g0113000 Os01g0293000
mod:2	osa-miR812i osa-miR812h	ALANINE-DEG3-PWY	Os03g0183600
mod:2	osa-miR812i osa-miR812h	PWY-6952	Os04g0177000 Os04g0472300 Os12g0456700 Os11g0441900
mod:2	osa-miR812i osa-miR812h	PWY-7187	Os03g0669100
mod:2	osa-miR812i osa-miR812h	PWY-2902	Os05g0177800 Os04g0525200 Os04g0556600
mod:2	osa-miR812i osa-miR812h	PWY-5046	Os07g0170100
mod:2	osa-miR812i osa-miR812h	ETHYL-PWY	Os01g0323600 Os11g0186900 Os01g0293000 Os02g0771600 Os05g0149400
mod:2	osa-miR812i osa-miR812h	PWY0-166	Os03g0669100
mod:2	osa-miR812i osa-miR812k	PWY-7184	Os03g0669100
mod:2	osa-miR812i osa-miR812k	ALANINE-SYN2-PWY	Os03g0183600
mod:2	osa-miR812i osa-miR812k	VALDEG-PWY	Os06g0677400
mod:2	osa-miR812i osa-miR812k	PWY-2681	Os09g0547500 Os08g0429800
mod:2	osa-miR812i osa-miR812k	ALACAT2-PWY	Os03g0183600
mod:2	osa-miR812i osa-miR812k	PWY-5912	Os01g0323600 Os10g0113900 Os10g0113100 Os02g0302700 Os02g0306401 Os01g0293000
mod:2	osa-miR812i osa-miR812k	ALANINE-DEG3-PWY	Os03g0183600
mod:2	osa-miR812i osa-miR812k	PWY-6952	Os04g0177000 Os04g0472300 Os12g0456700
mod:2	osa-miR812i osa-miR812k	PWY-7187	Os03g0669100
mod:2	osa-miR812i osa-miR812k	PWY-2902	Os05g0177800 Os04g0556600 Os04g0525200
mod:2	osa-miR812i osa-miR812k	PWY-5046	Os07g0170100
mod:2	osa-miR812i osa-miR812k	ETHYL-PWY	Os02g0771600 Os05g0149400 Os11g0186900 Os01g0293000 Os01g0323600
mod:2	osa-miR812i osa-miR812k	PWY0-166	Os03g0669100
mod:2	osa-miR812g osa-miR812j	PWY-7184	Os03g0669100
mod:2	osa-miR812g osa-miR812j	ALANINE-SYN2-PWY	Os03g0183600
mod:2	osa-miR812g osa-miR812j	VALDEG-PWY	Os12g0264500 Os06g0677400
mod:2	osa-miR812g osa-miR812j	PWY-2681	Os08g0429800 Os09g0547500
mod:2	osa-miR812g osa-miR812j	ALACAT2-PWY	Os03g0183600
mod:2	osa-miR812g osa-miR812j	PWY-5912	Os10g0113100 Os02g0306401 Os02g0302700 Os10g0113900 Os01g0323600 Os01g0293000 Os10g0113000
mod:2	osa-miR812g osa-miR812j	ALANINE-DEG3-PWY	Os03g0183600
mod:2	osa-miR812g osa-miR812j	PWY-6952	Os11g0441900 Os04g0177000 Os04g0472300 Os12g0456700
mod:2	osa-miR812g osa-miR812j	PWY-7187	Os03g0669100
mod:2	osa-miR812g osa-miR812j	PWY-2902	Os05g0177800 Os04g0556600 Os04g0525200
mod:2	osa-miR812g osa-miR812j	PWY-5046	Os07g0170100
mod:2	osa-miR812g osa-miR812j	ETHYL-PWY	Os02g0771600 Os05g0149400 Os01g0293000 Os11g0186900 Os01g0323600
mod:2	osa-miR812g osa-miR812j	PWY0-166	Os03g0669100
mod:2	osa-miR812f osa-miR812k	PWY-7184	Os03g0669100
mod:2	osa-miR812f osa-miR812k	ALANINE-SYN2-PWY	Os03g0183600
mod:2	osa-miR812f osa-miR812k	VALDEG-PWY	Os06g0677400
mod:2	osa-miR812f osa-miR812k	PWY-2681	Os08g0429800 Os09g0547500
mod:2	osa-miR812f osa-miR812k	ALACAT2-PWY	Os03g0183600
mod:2	osa-miR812f osa-miR812k	PWY-5912	Os01g0323600 Os10g0113900 Os10g0113100 Os02g0306401 Os02g0302700 Os01g0293000
mod:2	osa-miR812f osa-miR812k	ALANINE-DEG3-PWY	Os03g0183600
mod:2	osa-miR812f osa-miR812k	PWY-6952	Os04g0177000 Os04g0472300 Os12g0456700
mod:2	osa-miR812f osa-miR812k	PWY-7187	Os03g0669100
mod:2	osa-miR812f osa-miR812k	PWY-2902	Os04g0525200 Os04g0556600 Os05g0177800
mod:2	osa-miR812f osa-miR812k	PWY-5046	Os07g0170100
mod:2	osa-miR812f osa-miR812k	ETHYL-PWY	Os01g0323600 Os01g0293000 Os11g0186900 Os02g0771600 Os05g0149400
mod:2	osa-miR812f osa-miR812k	PWY0-166	Os03g0669100
mod:2	osa-miR812f osa-miR812g	PWY-7184	Os03g0669100
mod:2	osa-miR812f osa-miR812g	ALANINE-SYN2-PWY	Os03g0183600
mod:2	osa-miR812f osa-miR812g	VALDEG-PWY	Os06g0677400
mod:2	osa-miR812f osa-miR812g	PWY-2681	Os09g0547500 Os08g0429800
mod:2	osa-miR812f osa-miR812g	ALACAT2-PWY	Os03g0183600
mod:2	osa-miR812f osa-miR812g	PWY-5912	Os01g0323600 Os10g0113900 Os10g0113100 Os02g0306401 Os02g0302700 Os10g0113000 Os01g0293000
mod:2	osa-miR812f osa-miR812g	ALANINE-DEG3-PWY	Os03g0183600
mod:2	osa-miR812f osa-miR812g	PWY-6952	Os04g0177000 Os04g0472300 Os12g0456700 Os11g0441900
mod:2	osa-miR812f osa-miR812g	PWY-7187	Os03g0669100
mod:2	osa-miR812f osa-miR812g	PWY-2902	Os05g0177800 Os04g0556600 Os04g0525200
mod:2	osa-miR812f osa-miR812g	PWY-5046	Os07g0170100
mod:2	osa-miR812f osa-miR812g	ETHYL-PWY	Os11g0186900 Os01g0293000 Os05g0149400 Os02g0771600 Os01g0323600
mod:2	osa-miR812f osa-miR812g	PWY0-166	Os03g0669100
mod:2	osa-miR812p osa-miR812a	PWY-7184	Os03g0669100
mod:2	osa-miR812p osa-miR812a	ALANINE-SYN2-PWY	Os03g0183600
mod:2	osa-miR812p osa-miR812a	VALDEG-PWY	Os06g0677400
mod:2	osa-miR812p osa-miR812a	PWY-2681	Os08g0429800 Os09g0547500
mod:2	osa-miR812p osa-miR812a	ALACAT2-PWY	Os03g0183600
mod:2	osa-miR812p osa-miR812a	PWY-5912	Os10g0113100 Os02g0302700 Os02g0306401 Os10g0113900 Os01g0323600 Os01g0293000
mod:2	osa-miR812p osa-miR812a	ALANINE-DEG3-PWY	Os03g0183600
mod:2	osa-miR812p osa-miR812a	PWY-6952	Os12g0456700 Os04g0472300 Os04g0177000
mod:2	osa-miR812p osa-miR812a	PWY-7187	Os03g0669100
mod:2	osa-miR812p osa-miR812a	PWY-2902	Os05g0177800 Os04g0525200 Os04g0556600
mod:2	osa-miR812p osa-miR812a	PWY-5046	Os07g0170100
mod:2	osa-miR812p osa-miR812a	ETHYL-PWY	Os02g0771600 Os05g0149400 Os01g0293000 Os11g0186900 Os01g0323600
mod:2	osa-miR812p osa-miR812a	PWY0-166	Os03g0669100
mod:2	osa-miR812i osa-miR812j	PWY-7184	Os03g0669100
mod:2	osa-miR812i osa-miR812j	ALANINE-SYN2-PWY	Os03g0183600
mod:2	osa-miR812i osa-miR812j	VALDEG-PWY	Os12g0264500 Os06g0677400
mod:2	osa-miR812i osa-miR812j	PWY-2681	Os09g0547500 Os08g0429800
mod:2	osa-miR812i osa-miR812j	ALACAT2-PWY	Os03g0183600
mod:2	osa-miR812i osa-miR812j	PWY-5912	Os10g0113100 Os02g0302700 Os02g0306401 Os10g0113900 Os01g0323600 Os01g0293000 Os10g0113000
mod:2	osa-miR812i osa-miR812j	ALANINE-DEG3-PWY	Os03g0183600
mod:2	osa-miR812i osa-miR812j	PWY-6952	Os04g0177000 Os04g0472300 Os12g0456700 Os11g0441900
mod:2	osa-miR812i osa-miR812j	PWY-7187	Os03g0669100
mod:2	osa-miR812i osa-miR812j	PWY-2902	Os04g0525200 Os04g0556600 Os05g0177800
mod:2	osa-miR812i osa-miR812j	PWY-5046	Os07g0170100
mod:2	osa-miR812i osa-miR812j	ETHYL-PWY	Os01g0323600 Os11g0186900 Os01g0293000 Os02g0771600 Os05g0149400
mod:2	osa-miR812i osa-miR812j	PWY0-166	Os03g0669100
mod:2	osa-miR812j osa-miR812h	PWY-7184	Os03g0669100
mod:2	osa-miR812j osa-miR812h	ALANINE-SYN2-PWY	Os03g0183600
mod:2	osa-miR812j osa-miR812h	VALDEG-PWY	Os06g0677400 Os12g0264500
mod:2	osa-miR812j osa-miR812h	PWY-2681	Os09g0547500 Os08g0429800
mod:2	osa-miR812j osa-miR812h	ALACAT2-PWY	Os03g0183600
mod:2	osa-miR812j osa-miR812h	PWY-5912	Os10g0113000 Os01g0293000 Os01g0323600 Os10g0113900 Os10g0113100 Os02g0302700 Os02g0306401
mod:2	osa-miR812j osa-miR812h	ALANINE-DEG3-PWY	Os03g0183600
mod:2	osa-miR812j osa-miR812h	PWY-6952	Os11g0441900 Os12g0456700 Os04g0472300 Os04g0177000
mod:2	osa-miR812j osa-miR812h	PWY-7187	Os03g0669100
mod:2	osa-miR812j osa-miR812h	PWY-2902	Os04g0525200 Os04g0556600 Os05g0177800
mod:2	osa-miR812j osa-miR812h	PWY-5046	Os07g0170100
mod:2	osa-miR812j osa-miR812h	ETHYL-PWY	Os01g0323600 Os11g0186900 Os01g0293000 Os02g0771600 Os05g0149400
mod:2	osa-miR812j osa-miR812h	PWY0-166	Os03g0669100
mod:2	osa-miR812k osa-miR812h	PWY-7184	Os03g0669100
mod:2	osa-miR812k osa-miR812h	ALANINE-SYN2-PWY	Os03g0183600
mod:2	osa-miR812k osa-miR812h	VALDEG-PWY	Os06g0677400
mod:2	osa-miR812k osa-miR812h	PWY-2681	Os09g0547500 Os08g0429800
mod:2	osa-miR812k osa-miR812h	ALACAT2-PWY	Os03g0183600
mod:2	osa-miR812k osa-miR812h	PWY-5912	Os01g0323600 Os10g0113900 Os10g0113100 Os02g0306401 Os02g0302700 Os01g0293000
mod:2	osa-miR812k osa-miR812h	ALANINE-DEG3-PWY	Os03g0183600
mod:2	osa-miR812k osa-miR812h	PWY-6952	Os12g0456700 Os04g0472300 Os04g0177000
mod:2	osa-miR812k osa-miR812h	PWY-7187	Os03g0669100
mod:2	osa-miR812k osa-miR812h	PWY-2902	Os04g0556600 Os04g0525200 Os05g0177800
mod:2	osa-miR812k osa-miR812h	PWY-5046	Os07g0170100
mod:2	osa-miR812k osa-miR812h	ETHYL-PWY	Os01g0323600 Os01g0293000 Os11g0186900 Os02g0771600 Os05g0149400
mod:2	osa-miR812k osa-miR812h	PWY0-166	Os03g0669100
mod:2	osa-miR812b osa-miR812i	PWY-7184	Os03g0669100
mod:2	osa-miR812b osa-miR812i	ALANINE-SYN2-PWY	Os03g0183600
mod:2	osa-miR812b osa-miR812i	VALDEG-PWY	Os06g0677400
mod:2	osa-miR812b osa-miR812i	PWY-2681	Os08g0429800 Os09g0547500
mod:2	osa-miR812b osa-miR812i	ALACAT2-PWY	Os03g0183600
mod:2	osa-miR812b osa-miR812i	PWY-5912	Os01g0323600 Os10g0113900 Os10g0113100 Os02g0302700 Os02g0306401 Os01g0293000
mod:2	osa-miR812b osa-miR812i	ALANINE-DEG3-PWY	Os03g0183600
mod:2	osa-miR812b osa-miR812i	PWY-6952	Os04g0177000 Os04g0472300 Os12g0456700
mod:2	osa-miR812b osa-miR812i	PWY-7187	Os03g0669100
mod:2	osa-miR812b osa-miR812i	PWY-2902	Os05g0177800 Os04g0525200 Os04g0556600
mod:2	osa-miR812b osa-miR812i	PWY-5046	Os07g0170100
mod:2	osa-miR812b osa-miR812i	ETHYL-PWY	Os01g0323600 Os05g0149400 Os02g0771600 Os11g0186900 Os01g0293000
mod:2	osa-miR812b osa-miR812i	PWY0-166	Os03g0669100
mod:2	osa-miR812f osa-miR812b	PWY-7184	Os03g0669100
mod:2	osa-miR812f osa-miR812b	ALANINE-SYN2-PWY	Os03g0183600
mod:2	osa-miR812f osa-miR812b	VALDEG-PWY	Os06g0677400
mod:2	osa-miR812f osa-miR812b	PWY-2681	Os08g0429800 Os09g0547500
mod:2	osa-miR812f osa-miR812b	ALACAT2-PWY	Os03g0183600
mod:2	osa-miR812f osa-miR812b	PWY-5912	Os01g0323600 Os10g0113900 Os02g0306401 Os02g0302700 Os10g0113100 Os01g0293000
mod:2	osa-miR812f osa-miR812b	ALANINE-DEG3-PWY	Os03g0183600
mod:2	osa-miR812f osa-miR812b	PWY-6952	Os12g0456700 Os04g0472300 Os04g0177000
mod:2	osa-miR812f osa-miR812b	PWY-7187	Os03g0669100
mod:2	osa-miR812f osa-miR812b	PWY-2902	Os05g0177800 Os04g0556600 Os04g0525200
mod:2	osa-miR812f osa-miR812b	PWY-5046	Os07g0170100
mod:2	osa-miR812f osa-miR812b	ETHYL-PWY	Os01g0293000 Os11g0186900 Os05g0149400 Os02g0771600 Os01g0323600
mod:2	osa-miR812f osa-miR812b	PWY0-166	Os03g0669100
mod:2	osa-miR812b osa-miR812l	PWY-7184	Os03g0669100
mod:2	osa-miR812b osa-miR812l	ALANINE-SYN2-PWY	Os03g0183600
mod:2	osa-miR812b osa-miR812l	VALDEG-PWY	Os06g0677400
mod:2	osa-miR812b osa-miR812l	PWY-2681	Os08g0429800 Os09g0547500
mod:2	osa-miR812b osa-miR812l	ALACAT2-PWY	Os03g0183600
mod:2	osa-miR812b osa-miR812l	PWY-5912	Os01g0323600 Os10g0113900 Os10g0113100 Os02g0306401 Os02g0302700 Os01g0293000
mod:2	osa-miR812b osa-miR812l	ALANINE-DEG3-PWY	Os03g0183600
mod:2	osa-miR812b osa-miR812l	PWY-6952	Os04g0177000 Os04g0472300 Os12g0456700
mod:2	osa-miR812b osa-miR812l	PWY-7187	Os03g0669100
mod:2	osa-miR812b osa-miR812l	PWY-2902	Os05g0177800 Os04g0525200 Os04g0556600
mod:2	osa-miR812b osa-miR812l	PWY-5046	Os07g0170100
mod:2	osa-miR812b osa-miR812l	ETHYL-PWY	Os01g0293000 Os11g0186900 Os05g0149400 Os02g0771600 Os01g0323600
mod:2	osa-miR812b osa-miR812l	PWY0-166	Os03g0669100
mod:2	osa-miR812a osa-miR812m	PWY-7184	Os03g0669100
mod:2	osa-miR812a osa-miR812m	ALANINE-SYN2-PWY	Os03g0183600
mod:2	osa-miR812a osa-miR812m	VALDEG-PWY	Os06g0677400
mod:2	osa-miR812a osa-miR812m	PWY-2681	Os09g0547500 Os08g0429800
mod:2	osa-miR812a osa-miR812m	ALACAT2-PWY	Os03g0183600
mod:2	osa-miR812a osa-miR812m	PWY-5912	Os10g0113100 Os02g0306401 Os02g0302700 Os10g0113900 Os01g0323600 Os01g0293000
mod:2	osa-miR812a osa-miR812m	ALANINE-DEG3-PWY	Os03g0183600
mod:2	osa-miR812a osa-miR812m	PWY-6952	Os12g0456700 Os04g0472300 Os04g0177000
mod:2	osa-miR812a osa-miR812m	PWY-7187	Os03g0669100
mod:2	osa-miR812a osa-miR812m	PWY-2902	Os05g0177800 Os04g0525200 Os04g0556600
mod:2	osa-miR812a osa-miR812m	PWY-5046	Os07g0170100
mod:2	osa-miR812a osa-miR812m	ETHYL-PWY	Os02g0771600 Os05g0149400 Os11g0186900 Os01g0293000 Os01g0323600
mod:2	osa-miR812a osa-miR812m	PWY0-166	Os03g0669100
mod:2	osa-miR812f osa-miR812i	PWY-7184	Os03g0669100
mod:2	osa-miR812f osa-miR812i	ALANINE-SYN2-PWY	Os03g0183600
mod:2	osa-miR812f osa-miR812i	VALDEG-PWY	Os06g0677400
mod:2	osa-miR812f osa-miR812i	PWY-2681	Os09g0547500 Os08g0429800
mod:2	osa-miR812f osa-miR812i	ALACAT2-PWY	Os03g0183600
mod:2	osa-miR812f osa-miR812i	PWY-5912	Os10g0113000 Os01g0293000 Os01g0323600 Os10g0113900 Os02g0302700 Os02g0306401 Os10g0113100
mod:2	osa-miR812f osa-miR812i	ALANINE-DEG3-PWY	Os03g0183600
mod:2	osa-miR812f osa-miR812i	PWY-6952	Os12g0456700 Os04g0472300 Os04g0177000 Os11g0441900
mod:2	osa-miR812f osa-miR812i	PWY-7187	Os03g0669100
mod:2	osa-miR812f osa-miR812i	PWY-2902	Os05g0177800 Os04g0525200 Os04g0556600
mod:2	osa-miR812f osa-miR812i	PWY-5046	Os07g0170100
mod:2	osa-miR812f osa-miR812i	ETHYL-PWY	Os11g0186900 Os01g0293000 Os05g0149400 Os02g0771600 Os01g0323600
mod:2	osa-miR812f osa-miR812i	PWY0-166	Os03g0669100
mod:2	osa-miR812b osa-miR812h	PWY-7184	Os03g0669100
mod:2	osa-miR812b osa-miR812h	ALANINE-SYN2-PWY	Os03g0183600
mod:2	osa-miR812b osa-miR812h	VALDEG-PWY	Os06g0677400
mod:2	osa-miR812b osa-miR812h	PWY-2681	Os08g0429800 Os09g0547500
mod:2	osa-miR812b osa-miR812h	ALACAT2-PWY	Os03g0183600
mod:2	osa-miR812b osa-miR812h	PWY-5912	Os02g0302700 Os02g0306401 Os10g0113100 Os10g0113900 Os01g0323600 Os01g0293000
mod:2	osa-miR812b osa-miR812h	ALANINE-DEG3-PWY	Os03g0183600
mod:2	osa-miR812b osa-miR812h	PWY-6952	Os12g0456700 Os04g0472300 Os04g0177000
mod:2	osa-miR812b osa-miR812h	PWY-7187	Os03g0669100
mod:2	osa-miR812b osa-miR812h	PWY-2902	Os04g0556600 Os04g0525200 Os05g0177800
mod:2	osa-miR812b osa-miR812h	PWY-5046	Os07g0170100
mod:2	osa-miR812b osa-miR812h	ETHYL-PWY	Os02g0771600 Os05g0149400 Os11g0186900 Os01g0293000 Os01g0323600
mod:2	osa-miR812b osa-miR812h	PWY0-166	Os03g0669100
mod:2	osa-miR812v osa-miR812g	PWY-7184	Os03g0669100
mod:2	osa-miR812v osa-miR812g	ALANINE-SYN2-PWY	Os03g0183600
mod:2	osa-miR812v osa-miR812g	VALDEG-PWY	Os06g0677400
mod:2	osa-miR812v osa-miR812g	PWY-2681	Os09g0547500 Os08g0429800
mod:2	osa-miR812v osa-miR812g	ALACAT2-PWY	Os03g0183600
mod:2	osa-miR812v osa-miR812g	PWY-5912	Os01g0323600 Os10g0113900 Os10g0113100 Os02g0302700 Os02g0306401 Os01g0293000
mod:2	osa-miR812v osa-miR812g	ALANINE-DEG3-PWY	Os03g0183600
mod:2	osa-miR812v osa-miR812g	PWY-6952	Os12g0456700 Os04g0472300 Os04g0177000
mod:2	osa-miR812v osa-miR812g	PWY-7187	Os03g0669100
mod:2	osa-miR812v osa-miR812g	PWY-2902	Os04g0525200 Os04g0556600 Os05g0177800
mod:2	osa-miR812v osa-miR812g	PWY-5046	Os07g0170100
mod:2	osa-miR812v osa-miR812g	ETHYL-PWY	Os01g0323600 Os11g0186900 Os01g0293000 Os02g0771600 Os05g0149400
mod:2	osa-miR812v osa-miR812g	PWY0-166	Os03g0669100
mod:2	osa-miR812e osa-miR812l	PWY-7184	Os03g0669100
mod:2	osa-miR812e osa-miR812l	ALANINE-SYN2-PWY	Os03g0183600
mod:2	osa-miR812e osa-miR812l	VALDEG-PWY	Os06g0677400
mod:2	osa-miR812e osa-miR812l	PWY-2681	Os09g0547500 Os08g0429800
mod:2	osa-miR812e osa-miR812l	ALACAT2-PWY	Os03g0183600
mod:2	osa-miR812e osa-miR812l	PWY-5912	Os01g0293000 Os10g0113100 Os02g0302700 Os02g0306401 Os10g0113900 Os01g0323600
mod:2	osa-miR812e osa-miR812l	ALANINE-DEG3-PWY	Os03g0183600
mod:2	osa-miR812e osa-miR812l	PWY-6952	Os04g0177000 Os04g0472300 Os12g0456700
mod:2	osa-miR812e osa-miR812l	PWY-7187	Os03g0669100
mod:2	osa-miR812e osa-miR812l	PWY-2902	Os04g0525200 Os04g0556600 Os05g0177800
mod:2	osa-miR812e osa-miR812l	PWY-5046	Os07g0170100
mod:2	osa-miR812e osa-miR812l	ETHYL-PWY	Os01g0323600 Os05g0149400 Os02g0771600 Os11g0186900 Os01g0293000
mod:2	osa-miR812e osa-miR812l	PWY0-166	Os03g0669100
mod:2	osa-miR812v osa-miR812j	PWY-7184	Os03g0669100
mod:2	osa-miR812v osa-miR812j	ALANINE-SYN2-PWY	Os03g0183600
mod:2	osa-miR812v osa-miR812j	VALDEG-PWY	Os06g0677400
mod:2	osa-miR812v osa-miR812j	PWY-2681	Os09g0547500 Os08g0429800
mod:2	osa-miR812v osa-miR812j	ALACAT2-PWY	Os03g0183600
mod:2	osa-miR812v osa-miR812j	PWY-5912	Os01g0293000 Os02g0302700 Os02g0306401 Os10g0113100 Os10g0113900 Os01g0323600
mod:2	osa-miR812v osa-miR812j	ALANINE-DEG3-PWY	Os03g0183600
mod:2	osa-miR812v osa-miR812j	PWY-6952	Os12g0456700 Os04g0472300 Os04g0177000
mod:2	osa-miR812v osa-miR812j	PWY-7187	Os03g0669100
mod:2	osa-miR812v osa-miR812j	PWY-2902	Os05g0177800 Os04g0556600 Os04g0525200
mod:2	osa-miR812v osa-miR812j	PWY-5046	Os07g0170100
mod:2	osa-miR812v osa-miR812j	ETHYL-PWY	Os02g0771600 Os05g0149400 Os01g0293000 Os11g0186900 Os01g0323600
mod:2	osa-miR812v osa-miR812j	PWY0-166	Os03g0669100
mod:2	osa-miR812c osa-miR812j	PWY-7184	Os03g0669100
mod:2	osa-miR812c osa-miR812j	ALANINE-SYN2-PWY	Os03g0183600
mod:2	osa-miR812c osa-miR812j	VALDEG-PWY	Os06g0677400
mod:2	osa-miR812c osa-miR812j	PWY-2681	Os08g0429800 Os09g0547500
mod:2	osa-miR812c osa-miR812j	ALACAT2-PWY	Os03g0183600
mod:2	osa-miR812c osa-miR812j	PWY-5912	Os02g0302700 Os02g0306401 Os10g0113100 Os10g0113900 Os01g0323600 Os01g0293000
mod:2	osa-miR812c osa-miR812j	ALANINE-DEG3-PWY	Os03g0183600
mod:2	osa-miR812c osa-miR812j	PWY-6952	Os04g0177000 Os04g0472300 Os12g0456700
mod:2	osa-miR812c osa-miR812j	PWY-7187	Os03g0669100
mod:2	osa-miR812c osa-miR812j	PWY-2902	Os05g0177800 Os04g0556600 Os04g0525200
mod:2	osa-miR812c osa-miR812j	PWY-5046	Os07g0170100
mod:2	osa-miR812c osa-miR812j	ETHYL-PWY	Os01g0323600 Os01g0293000 Os11g0186900 Os02g0771600 Os05g0149400
mod:2	osa-miR812c osa-miR812j	PWY0-166	Os03g0669100
mod:2	osa-miR812p osa-miR812h	PWY-7184	Os03g0669100
mod:2	osa-miR812p osa-miR812h	ALANINE-SYN2-PWY	Os03g0183600
mod:2	osa-miR812p osa-miR812h	VALDEG-PWY	Os06g0677400
mod:2	osa-miR812p osa-miR812h	PWY-2681	Os09g0547500 Os08g0429800
mod:2	osa-miR812p osa-miR812h	ALACAT2-PWY	Os03g0183600
mod:2	osa-miR812p osa-miR812h	PWY-5912	Os01g0323600 Os10g0113900 Os10g0113100 Os02g0306401 Os02g0302700 Os10g0113000 Os01g0293000
mod:2	osa-miR812p osa-miR812h	ALANINE-DEG3-PWY	Os03g0183600
mod:2	osa-miR812p osa-miR812h	PWY-6952	Os12g0456700 Os04g0472300 Os04g0177000
mod:2	osa-miR812p osa-miR812h	PWY-7187	Os03g0669100
mod:2	osa-miR812p osa-miR812h	PWY-2902	Os05g0177800 Os04g0525200 Os04g0556600
mod:2	osa-miR812p osa-miR812h	PWY-5046	Os07g0170100
mod:2	osa-miR812p osa-miR812h	ETHYL-PWY	Os01g0323600 Os05g0149400 Os02g0771600 Os01g0293000 Os11g0186900
mod:2	osa-miR812p osa-miR812h	PWY0-166	Os03g0669100
mod:2	osa-miR812k osa-miR812m	PWY-7184	Os03g0669100
mod:2	osa-miR812k osa-miR812m	ALANINE-SYN2-PWY	Os03g0183600
mod:2	osa-miR812k osa-miR812m	VALDEG-PWY	Os06g0677400
mod:2	osa-miR812k osa-miR812m	PWY-2681	Os08g0429800 Os09g0547500
mod:2	osa-miR812k osa-miR812m	ALACAT2-PWY	Os03g0183600
mod:2	osa-miR812k osa-miR812m	PWY-5912	Os01g0293000 Os10g0113100 Os02g0306401 Os02g0302700 Os10g0113900 Os01g0323600
mod:2	osa-miR812k osa-miR812m	ALANINE-DEG3-PWY	Os03g0183600
mod:2	osa-miR812k osa-miR812m	PWY-6952	Os04g0177000 Os04g0472300 Os12g0456700
mod:2	osa-miR812k osa-miR812m	PWY-7187	Os03g0669100
mod:2	osa-miR812k osa-miR812m	PWY-2902	Os05g0177800 Os04g0525200 Os04g0556600
mod:2	osa-miR812k osa-miR812m	PWY-5046	Os07g0170100
mod:2	osa-miR812k osa-miR812m	ETHYL-PWY	Os01g0323600 Os01g0293000 Os11g0186900 Os02g0771600 Os05g0149400
mod:2	osa-miR812k osa-miR812m	PWY0-166	Os03g0669100
mod:2	osa-miR812d osa-miR812m	PWY-7184	Os03g0669100
mod:2	osa-miR812d osa-miR812m	ALANINE-SYN2-PWY	Os03g0183600
mod:2	osa-miR812d osa-miR812m	VALDEG-PWY	Os06g0677400
mod:2	osa-miR812d osa-miR812m	PWY-2681	Os08g0429800 Os09g0547500
mod:2	osa-miR812d osa-miR812m	ALACAT2-PWY	Os03g0183600
mod:2	osa-miR812d osa-miR812m	PWY-5912	Os01g0323600 Os10g0113900 Os10g0113100 Os02g0302700 Os02g0306401 Os01g0293000
mod:2	osa-miR812d osa-miR812m	ALANINE-DEG3-PWY	Os03g0183600
mod:2	osa-miR812d osa-miR812m	PWY-6952	Os04g0177000 Os04g0472300 Os12g0456700
mod:2	osa-miR812d osa-miR812m	PWY-7187	Os03g0669100
mod:2	osa-miR812d osa-miR812m	PWY-2902	Os05g0177800 Os04g0556600 Os04g0525200
mod:2	osa-miR812d osa-miR812m	PWY-5046	Os07g0170100
mod:2	osa-miR812d osa-miR812m	ETHYL-PWY	Os01g0293000 Os11g0186900 Os05g0149400 Os02g0771600 Os01g0323600
mod:2	osa-miR812d osa-miR812m	PWY0-166	Os03g0669100
mod:2	osa-miR812b osa-miR812m	PWY-7184	Os03g0669100
mod:2	osa-miR812b osa-miR812m	ALANINE-SYN2-PWY	Os03g0183600
mod:2	osa-miR812b osa-miR812m	VALDEG-PWY	Os06g0677400
mod:2	osa-miR812b osa-miR812m	PWY-2681	Os08g0429800 Os09g0547500
mod:2	osa-miR812b osa-miR812m	ALACAT2-PWY	Os03g0183600
mod:2	osa-miR812b osa-miR812m	PWY-5912	Os01g0293000 Os01g0323600 Os10g0113900 Os02g0302700 Os02g0306401 Os10g0113100
mod:2	osa-miR812b osa-miR812m	ALANINE-DEG3-PWY	Os03g0183600
mod:2	osa-miR812b osa-miR812m	PWY-6952	Os04g0177000 Os04g0472300 Os12g0456700
mod:2	osa-miR812b osa-miR812m	PWY-7187	Os03g0669100
mod:2	osa-miR812b osa-miR812m	PWY-2902	Os05g0177800 Os04g0556600 Os04g0525200
mod:2	osa-miR812b osa-miR812m	PWY-5046	Os07g0170100
mod:2	osa-miR812b osa-miR812m	ETHYL-PWY	Os02g0771600 Os05g0149400 Os11g0186900 Os01g0293000 Os01g0323600
mod:2	osa-miR812b osa-miR812m	PWY0-166	Os03g0669100
mod:2	osa-miR812b osa-miR812c	PWY-7184	Os03g0662000 Os03g0669100
mod:2	osa-miR812b osa-miR812c	ALANINE-SYN2-PWY	Os03g0183600
mod:2	osa-miR812b osa-miR812c	VALDEG-PWY	Os06g0677400
mod:2	osa-miR812b osa-miR812c	PWY-2681	Os09g0547500 Os08g0429800
mod:2	osa-miR812b osa-miR812c	ALACAT2-PWY	Os03g0183600
mod:2	osa-miR812b osa-miR812c	PWY-5912	Os02g0302700 Os02g0306401 Os10g0113100 Os10g0113900 Os01g0323600 Os01g0293000
mod:2	osa-miR812b osa-miR812c	ALANINE-DEG3-PWY	Os03g0183600
mod:2	osa-miR812b osa-miR812c	PWY-7197	Os03g0662000
mod:2	osa-miR812b osa-miR812c	PWY-6952	Os04g0177000 Os04g0472300 Os12g0456700
mod:2	osa-miR812b osa-miR812c	PWY-7187	Os03g0669100 Os03g0662000
mod:2	osa-miR812b osa-miR812c	PWY-2902	Os04g0272700 Os05g0177800 Os04g0525200 Os04g0556600
mod:2	osa-miR812b osa-miR812c	PWY-5046	Os07g0170100 Os03g0662000
mod:2	osa-miR812b osa-miR812c	ETHYL-PWY	Os01g0293000 Os11g0186900 Os05g0149400 Os02g0771600 Os01g0323600
mod:2	osa-miR812b osa-miR812c	PWY0-166	Os03g0669100 Os03g0662000
mod:2	osa-miR812a osa-miR812h	PWY-7184	Os03g0669100
mod:2	osa-miR812a osa-miR812h	ALANINE-SYN2-PWY	Os03g0183600
mod:2	osa-miR812a osa-miR812h	VALDEG-PWY	Os06g0677400
mod:2	osa-miR812a osa-miR812h	PWY-2681	Os09g0547500 Os08g0429800
mod:2	osa-miR812a osa-miR812h	ALACAT2-PWY	Os03g0183600
mod:2	osa-miR812a osa-miR812h	PWY-5912	Os01g0293000 Os02g0302700 Os02g0306401 Os10g0113100 Os10g0113900 Os01g0323600
mod:2	osa-miR812a osa-miR812h	ALANINE-DEG3-PWY	Os03g0183600
mod:2	osa-miR812a osa-miR812h	PWY-6952	Os12g0456700 Os04g0472300 Os04g0177000
mod:2	osa-miR812a osa-miR812h	PWY-7187	Os03g0669100
mod:2	osa-miR812a osa-miR812h	PWY-2902	Os05g0177800 Os04g0525200 Os04g0556600
mod:2	osa-miR812a osa-miR812h	PWY-5046	Os07g0170100
mod:2	osa-miR812a osa-miR812h	ETHYL-PWY	Os11g0186900 Os01g0293000 Os05g0149400 Os02g0771600 Os01g0323600
mod:2	osa-miR812a osa-miR812h	PWY0-166	Os03g0669100
mod:2	osa-miR812l osa-miR812m	PWY-7184	Os03g0669100
mod:2	osa-miR812l osa-miR812m	ALANINE-SYN2-PWY	Os03g0183600
mod:2	osa-miR812l osa-miR812m	VALDEG-PWY	Os06g0677400
mod:2	osa-miR812l osa-miR812m	PWY-2681	Os09g0547500 Os08g0429800
mod:2	osa-miR812l osa-miR812m	ALACAT2-PWY	Os03g0183600
mod:2	osa-miR812l osa-miR812m	PWY-5912	Os01g0293000 Os01g0323600 Os10g0113900 Os02g0302700 Os02g0306401 Os10g0113100
mod:2	osa-miR812l osa-miR812m	ALANINE-DEG3-PWY	Os03g0183600
mod:2	osa-miR812l osa-miR812m	PWY-6952	Os12g0456700 Os04g0472300 Os04g0177000
mod:2	osa-miR812l osa-miR812m	PWY-7187	Os03g0669100
mod:2	osa-miR812l osa-miR812m	PWY-2902	Os04g0556600 Os04g0525200 Os05g0177800
mod:2	osa-miR812l osa-miR812m	PWY-5046	Os07g0170100
mod:2	osa-miR812l osa-miR812m	ETHYL-PWY	Os01g0323600 Os05g0149400 Os02g0771600 Os01g0293000 Os11g0186900
mod:2	osa-miR812l osa-miR812m	PWY0-166	Os03g0669100
mod:2	osa-miR812a osa-miR812v	PWY-7184	Os03g0669100
mod:2	osa-miR812a osa-miR812v	ALANINE-SYN2-PWY	Os03g0183600
mod:2	osa-miR812a osa-miR812v	VALDEG-PWY	Os06g0677400
mod:2	osa-miR812a osa-miR812v	PWY-2681	Os09g0547500 Os08g0429800
mod:2	osa-miR812a osa-miR812v	ALACAT2-PWY	Os03g0183600
mod:2	osa-miR812a osa-miR812v	PWY-5912	Os10g0113100 Os02g0302700 Os02g0306401 Os10g0113900 Os01g0323600 Os01g0293000
mod:2	osa-miR812a osa-miR812v	ALANINE-DEG3-PWY	Os03g0183600
mod:2	osa-miR812a osa-miR812v	PWY-6952	Os12g0456700 Os04g0472300 Os04g0177000
mod:2	osa-miR812a osa-miR812v	PWY-7187	Os03g0669100
mod:2	osa-miR812a osa-miR812v	PWY-2902	Os04g0525200 Os04g0556600 Os05g0177800
mod:2	osa-miR812a osa-miR812v	PWY-5046	Os07g0170100
mod:2	osa-miR812a osa-miR812v	ETHYL-PWY	Os01g0323600 Os11g0186900 Os01g0293000 Os02g0771600 Os05g0149400
mod:2	osa-miR812a osa-miR812v	PWY0-166	Os03g0669100
mod:2	osa-miR812g osa-miR812k	PWY-7184	Os03g0669100
mod:2	osa-miR812g osa-miR812k	ALANINE-SYN2-PWY	Os03g0183600
mod:2	osa-miR812g osa-miR812k	VALDEG-PWY	Os06g0677400
mod:2	osa-miR812g osa-miR812k	PWY-2681	Os08g0429800 Os09g0547500
mod:2	osa-miR812g osa-miR812k	ALACAT2-PWY	Os03g0183600
mod:2	osa-miR812g osa-miR812k	PWY-5912	Os01g0323600 Os10g0113900 Os10g0113100 Os02g0306401 Os02g0302700 Os01g0293000
mod:2	osa-miR812g osa-miR812k	ALANINE-DEG3-PWY	Os03g0183600
mod:2	osa-miR812g osa-miR812k	PWY-6952	Os12g0456700 Os04g0472300 Os04g0177000
mod:2	osa-miR812g osa-miR812k	PWY-7187	Os03g0669100
mod:2	osa-miR812g osa-miR812k	PWY-2902	Os04g0556600 Os04g0525200 Os05g0177800
mod:2	osa-miR812g osa-miR812k	PWY-5046	Os07g0170100
mod:2	osa-miR812g osa-miR812k	ETHYL-PWY	Os01g0293000 Os11g0186900 Os05g0149400 Os02g0771600 Os01g0323600
mod:2	osa-miR812g osa-miR812k	PWY0-166	Os03g0669100
mod:2	osa-miR812c osa-miR812i	PWY-7184	Os03g0669100
mod:2	osa-miR812c osa-miR812i	ALANINE-SYN2-PWY	Os03g0183600
mod:2	osa-miR812c osa-miR812i	VALDEG-PWY	Os06g0677400
mod:2	osa-miR812c osa-miR812i	PWY-2681	Os09g0547500 Os08g0429800
mod:2	osa-miR812c osa-miR812i	ALACAT2-PWY	Os03g0183600
mod:2	osa-miR812c osa-miR812i	PWY-5912	Os10g0113100 Os02g0302700 Os02g0306401 Os10g0113900 Os01g0323600 Os01g0293000
mod:2	osa-miR812c osa-miR812i	ALANINE-DEG3-PWY	Os03g0183600
mod:2	osa-miR812c osa-miR812i	PWY-6952	Os04g0177000 Os04g0472300 Os12g0456700
mod:2	osa-miR812c osa-miR812i	PWY-7187	Os03g0669100
mod:2	osa-miR812c osa-miR812i	PWY-2902	Os04g0525200 Os04g0556600 Os05g0177800
mod:2	osa-miR812c osa-miR812i	PWY-5046	Os07g0170100
mod:2	osa-miR812c osa-miR812i	ETHYL-PWY	Os01g0323600 Os11g0186900 Os01g0293000 Os02g0771600 Os05g0149400
mod:2	osa-miR812c osa-miR812i	PWY0-166	Os03g0669100
mod:2	osa-miR812p osa-miR812c	PWY-7184	Os03g0669100
mod:2	osa-miR812p osa-miR812c	ALANINE-SYN2-PWY	Os03g0183600
mod:2	osa-miR812p osa-miR812c	VALDEG-PWY	Os06g0677400
mod:2	osa-miR812p osa-miR812c	PWY-2681	Os09g0547500 Os08g0429800
mod:2	osa-miR812p osa-miR812c	ALACAT2-PWY	Os03g0183600
mod:2	osa-miR812p osa-miR812c	PWY-5912	Os01g0293000 Os10g0113100 Os02g0306401 Os02g0302700 Os10g0113900 Os01g0323600
mod:2	osa-miR812p osa-miR812c	ALANINE-DEG3-PWY	Os03g0183600
mod:2	osa-miR812p osa-miR812c	PWY-6952	Os04g0177000 Os04g0472300 Os12g0456700
mod:2	osa-miR812p osa-miR812c	PWY-7187	Os03g0669100
mod:2	osa-miR812p osa-miR812c	PWY-2902	Os05g0177800 Os04g0556600 Os04g0525200
mod:2	osa-miR812p osa-miR812c	PWY-5046	Os07g0170100
mod:2	osa-miR812p osa-miR812c	ETHYL-PWY	Os02g0771600 Os05g0149400 Os01g0293000 Os11g0186900 Os01g0323600
mod:2	osa-miR812p osa-miR812c	PWY0-166	Os03g0669100
mod:2	osa-miR812g osa-miR812h	PWY-7184	Os03g0669100
mod:2	osa-miR812g osa-miR812h	ALANINE-SYN2-PWY	Os03g0183600
mod:2	osa-miR812g osa-miR812h	VALDEG-PWY	Os12g0264500 Os06g0677400
mod:2	osa-miR812g osa-miR812h	PWY-2681	Os09g0547500 Os08g0429800
mod:2	osa-miR812g osa-miR812h	ALACAT2-PWY	Os03g0183600
mod:2	osa-miR812g osa-miR812h	PWY-5912	Os10g0113100 Os02g0306401 Os02g0302700 Os10g0113900 Os01g0323600 Os01g0293000 Os10g0113000
mod:2	osa-miR812g osa-miR812h	ALANINE-DEG3-PWY	Os03g0183600
mod:2	osa-miR812g osa-miR812h	PWY-6952	Os12g0456700 Os04g0472300 Os04g0177000 Os11g0441900
mod:2	osa-miR812g osa-miR812h	PWY-7187	Os03g0669100
mod:2	osa-miR812g osa-miR812h	PWY-2902	Os05g0177800 Os04g0525200 Os04g0556600
mod:2	osa-miR812g osa-miR812h	PWY-5046	Os07g0170100
mod:2	osa-miR812g osa-miR812h	ETHYL-PWY	Os02g0771600 Os05g0149400 Os11g0186900 Os01g0293000 Os01g0323600
mod:2	osa-miR812g osa-miR812h	PWY0-166	Os03g0669100
mod:2	osa-miR812a osa-miR812g	PWY-7184	Os03g0669100
mod:2	osa-miR812a osa-miR812g	ALANINE-SYN2-PWY	Os03g0183600
mod:2	osa-miR812a osa-miR812g	VALDEG-PWY	Os06g0677400
mod:2	osa-miR812a osa-miR812g	PWY-2681	Os08g0429800 Os09g0547500
mod:2	osa-miR812a osa-miR812g	ALACAT2-PWY	Os03g0183600
mod:2	osa-miR812a osa-miR812g	PWY-5912	Os01g0293000 Os02g0302700 Os02g0306401 Os10g0113100 Os10g0113900 Os01g0323600
mod:2	osa-miR812a osa-miR812g	ALANINE-DEG3-PWY	Os03g0183600
mod:2	osa-miR812a osa-miR812g	PWY-6952	Os04g0177000 Os04g0472300 Os12g0456700
mod:2	osa-miR812a osa-miR812g	PWY-7187	Os03g0669100
mod:2	osa-miR812a osa-miR812g	PWY-2902	Os05g0177800 Os04g0525200 Os04g0556600
mod:2	osa-miR812a osa-miR812g	PWY-5046	Os07g0170100
mod:2	osa-miR812a osa-miR812g	ETHYL-PWY	Os01g0323600 Os05g0149400 Os02g0771600 Os11g0186900 Os01g0293000
mod:2	osa-miR812a osa-miR812g	PWY0-166	Os03g0669100
mod:2	osa-miR812b osa-miR812g	PWY-7184	Os03g0669100
mod:2	osa-miR812b osa-miR812g	ALANINE-SYN2-PWY	Os03g0183600
mod:2	osa-miR812b osa-miR812g	VALDEG-PWY	Os06g0677400
mod:2	osa-miR812b osa-miR812g	PWY-2681	Os08g0429800 Os09g0547500
mod:2	osa-miR812b osa-miR812g	ALACAT2-PWY	Os03g0183600
mod:2	osa-miR812b osa-miR812g	PWY-5912	Os02g0302700 Os02g0306401 Os10g0113100 Os10g0113900 Os01g0323600 Os01g0293000
mod:2	osa-miR812b osa-miR812g	ALANINE-DEG3-PWY	Os03g0183600
mod:2	osa-miR812b osa-miR812g	PWY-6952	Os04g0177000 Os04g0472300 Os12g0456700
mod:2	osa-miR812b osa-miR812g	PWY-7187	Os03g0669100
mod:2	osa-miR812b osa-miR812g	PWY-2902	Os04g0556600 Os04g0525200 Os05g0177800
mod:2	osa-miR812b osa-miR812g	PWY-5046	Os07g0170100
mod:2	osa-miR812b osa-miR812g	ETHYL-PWY	Os01g0323600 Os05g0149400 Os02g0771600 Os11g0186900 Os01g0293000
mod:2	osa-miR812b osa-miR812g	PWY0-166	Os03g0669100
mod:2	osa-miR812l osa-miR812k	PWY-7184	Os03g0669100
mod:2	osa-miR812l osa-miR812k	ALANINE-SYN2-PWY	Os03g0183600
mod:2	osa-miR812l osa-miR812k	VALDEG-PWY	Os06g0677400
mod:2	osa-miR812l osa-miR812k	PWY-2681	Os09g0547500 Os08g0429800
mod:2	osa-miR812l osa-miR812k	ALACAT2-PWY	Os03g0183600
mod:2	osa-miR812l osa-miR812k	PWY-5912	Os01g0293000 Os01g0323600 Os10g0113900 Os02g0302700 Os02g0306401 Os10g0113100
mod:2	osa-miR812l osa-miR812k	ALANINE-DEG3-PWY	Os03g0183600
mod:2	osa-miR812l osa-miR812k	PWY-6952	Os12g0456700 Os04g0472300 Os04g0177000
mod:2	osa-miR812l osa-miR812k	PWY-7187	Os03g0669100
mod:2	osa-miR812l osa-miR812k	PWY-2902	Os05g0177800 Os04g0525200 Os04g0556600
mod:2	osa-miR812l osa-miR812k	PWY-5046	Os07g0170100
mod:2	osa-miR812l osa-miR812k	ETHYL-PWY	Os01g0323600 Os05g0149400 Os02g0771600 Os01g0293000 Os11g0186900
mod:2	osa-miR812l osa-miR812k	PWY0-166	Os03g0669100
mod:2	osa-miR812e osa-miR812c	PWY-7184	Os03g0669100 Os03g0662000
mod:2	osa-miR812e osa-miR812c	ALANINE-SYN2-PWY	Os03g0183600
mod:2	osa-miR812e osa-miR812c	VALDEG-PWY	Os06g0677400
mod:2	osa-miR812e osa-miR812c	PWY-2681	Os09g0547500 Os08g0429800
mod:2	osa-miR812e osa-miR812c	ALACAT2-PWY	Os03g0183600
mod:2	osa-miR812e osa-miR812c	PWY-5912	Os01g0293000 Os02g0302700 Os02g0306401 Os10g0113100 Os10g0113900 Os01g0323600
mod:2	osa-miR812e osa-miR812c	ALANINE-DEG3-PWY	Os03g0183600
mod:2	osa-miR812e osa-miR812c	PWY-7197	Os03g0662000
mod:2	osa-miR812e osa-miR812c	PWY-6952	Os04g0177000 Os04g0472300 Os12g0456700
mod:2	osa-miR812e osa-miR812c	PWY-7187	Os03g0669100 Os03g0662000
mod:2	osa-miR812e osa-miR812c	PWY-2902	Os04g0272700 Os05g0177800 Os04g0525200 Os04g0556600
mod:2	osa-miR812e osa-miR812c	PWY-5046	Os07g0170100 Os03g0662000
mod:2	osa-miR812e osa-miR812c	ETHYL-PWY	Os01g0323600 Os01g0293000 Os11g0186900 Os02g0771600 Os05g0149400
mod:2	osa-miR812e osa-miR812c	PWY0-166	Os03g0662000 Os03g0669100
mod:2	osa-miR812b osa-miR812v	PWY-7184	Os03g0669100
mod:2	osa-miR812b osa-miR812v	ALANINE-SYN2-PWY	Os03g0183600
mod:2	osa-miR812b osa-miR812v	VALDEG-PWY	Os06g0677400
mod:2	osa-miR812b osa-miR812v	PWY-2681	Os08g0429800 Os09g0547500
mod:2	osa-miR812b osa-miR812v	ALACAT2-PWY	Os03g0183600
mod:2	osa-miR812b osa-miR812v	PWY-5912	Os01g0323600 Os10g0113900 Os02g0302700 Os02g0306401 Os10g0113100 Os01g0293000
mod:2	osa-miR812b osa-miR812v	ALANINE-DEG3-PWY	Os03g0183600
mod:2	osa-miR812b osa-miR812v	PWY-6952	Os04g0177000 Os04g0472300 Os12g0456700
mod:2	osa-miR812b osa-miR812v	PWY-7187	Os03g0669100
mod:2	osa-miR812b osa-miR812v	PWY-2902	Os04g0556600 Os04g0525200 Os05g0177800
mod:2	osa-miR812b osa-miR812v	PWY-5046	Os07g0170100
mod:2	osa-miR812b osa-miR812v	ETHYL-PWY	Os01g0323600 Os11g0186900 Os01g0293000 Os02g0771600 Os05g0149400
mod:2	osa-miR812b osa-miR812v	PWY0-166	Os03g0669100
mod:2	osa-miR812v osa-miR812c	PWY-7184	Os03g0669100
mod:2	osa-miR812v osa-miR812c	ALANINE-SYN2-PWY	Os03g0183600
mod:2	osa-miR812v osa-miR812c	VALDEG-PWY	Os06g0677400
mod:2	osa-miR812v osa-miR812c	PWY-2681	Os08g0429800 Os09g0547500
mod:2	osa-miR812v osa-miR812c	ALACAT2-PWY	Os03g0183600
mod:2	osa-miR812v osa-miR812c	PWY-5912	Os01g0293000 Os01g0323600 Os10g0113900 Os10g0113100 Os02g0306401 Os02g0302700
mod:2	osa-miR812v osa-miR812c	ALANINE-DEG3-PWY	Os03g0183600
mod:2	osa-miR812v osa-miR812c	PWY-6952	Os04g0177000 Os04g0472300 Os12g0456700
mod:2	osa-miR812v osa-miR812c	PWY-7187	Os03g0669100
mod:2	osa-miR812v osa-miR812c	PWY-2902	Os05g0177800 Os04g0556600 Os04g0525200
mod:2	osa-miR812v osa-miR812c	PWY-5046	Os07g0170100
mod:2	osa-miR812v osa-miR812c	ETHYL-PWY	Os11g0186900 Os01g0293000 Os05g0149400 Os02g0771600 Os01g0323600
mod:2	osa-miR812v osa-miR812c	PWY0-166	Os03g0669100
mod:2	osa-miR812e osa-miR812v	PWY-7184	Os03g0669100
mod:2	osa-miR812e osa-miR812v	ALANINE-SYN2-PWY	Os03g0183600
mod:2	osa-miR812e osa-miR812v	VALDEG-PWY	Os06g0677400
mod:2	osa-miR812e osa-miR812v	PWY-2681	Os09g0547500 Os08g0429800
mod:2	osa-miR812e osa-miR812v	ALACAT2-PWY	Os03g0183600
mod:2	osa-miR812e osa-miR812v	PWY-5912	Os01g0293000 Os01g0323600 Os10g0113900 Os10g0113100 Os02g0306401 Os02g0302700
mod:2	osa-miR812e osa-miR812v	ALANINE-DEG3-PWY	Os03g0183600
mod:2	osa-miR812e osa-miR812v	PWY-6952	Os12g0456700 Os04g0472300 Os04g0177000
mod:2	osa-miR812e osa-miR812v	PWY-7187	Os03g0669100
mod:2	osa-miR812e osa-miR812v	PWY-2902	Os04g0556600 Os04g0525200 Os05g0177800
mod:2	osa-miR812e osa-miR812v	PWY-5046	Os07g0170100
mod:2	osa-miR812e osa-miR812v	ETHYL-PWY	Os02g0771600 Os05g0149400 Os01g0293000 Os11g0186900 Os01g0323600
mod:2	osa-miR812e osa-miR812v	PWY0-166	Os03g0669100
mod:2	osa-miR812f osa-miR812d	PWY-7184	Os03g0669100
mod:2	osa-miR812f osa-miR812d	ALANINE-SYN2-PWY	Os03g0183600
mod:2	osa-miR812f osa-miR812d	VALDEG-PWY	Os06g0677400
mod:2	osa-miR812f osa-miR812d	PWY-2681	Os09g0547500 Os08g0429800
mod:2	osa-miR812f osa-miR812d	ALACAT2-PWY	Os03g0183600
mod:2	osa-miR812f osa-miR812d	PWY-5912	Os01g0293000 Os02g0302700 Os02g0306401 Os10g0113100 Os10g0113900 Os01g0323600
mod:2	osa-miR812f osa-miR812d	ALANINE-DEG3-PWY	Os03g0183600
mod:2	osa-miR812f osa-miR812d	PWY-6952	Os12g0456700 Os04g0472300 Os04g0177000
mod:2	osa-miR812f osa-miR812d	PWY-7187	Os03g0669100
mod:2	osa-miR812f osa-miR812d	PWY-2902	Os05g0177800 Os04g0556600 Os04g0525200
mod:2	osa-miR812f osa-miR812d	PWY-5046	Os07g0170100
mod:2	osa-miR812f osa-miR812d	ETHYL-PWY	Os11g0186900 Os01g0293000 Os05g0149400 Os02g0771600 Os01g0323600
mod:2	osa-miR812f osa-miR812d	PWY0-166	Os03g0669100
mod:2	osa-miR812g osa-miR812i	PWY-7184	Os03g0669100
mod:2	osa-miR812g osa-miR812i	ALANINE-SYN2-PWY	Os03g0183600
mod:2	osa-miR812g osa-miR812i	VALDEG-PWY	Os06g0677400 Os12g0264500
mod:2	osa-miR812g osa-miR812i	PWY-2681	Os08g0429800 Os09g0547500
mod:2	osa-miR812g osa-miR812i	ALACAT2-PWY	Os03g0183600
mod:2	osa-miR812g osa-miR812i	PWY-5912	Os01g0293000 Os10g0113000 Os02g0302700 Os02g0306401 Os10g0113100 Os10g0113900 Os01g0323600
mod:2	osa-miR812g osa-miR812i	ALANINE-DEG3-PWY	Os03g0183600
mod:2	osa-miR812g osa-miR812i	PWY-6952	Os11g0441900 Os12g0456700 Os04g0472300 Os04g0177000
mod:2	osa-miR812g osa-miR812i	PWY-7187	Os03g0669100
mod:2	osa-miR812g osa-miR812i	PWY-2902	Os04g0556600 Os04g0525200 Os05g0177800
mod:2	osa-miR812g osa-miR812i	PWY-5046	Os07g0170100
mod:2	osa-miR812g osa-miR812i	ETHYL-PWY	Os01g0323600 Os01g0293000 Os11g0186900 Os02g0771600 Os05g0149400
mod:2	osa-miR812g osa-miR812i	PWY0-166	Os03g0669100
mod:2	osa-miR812f osa-miR812a	PWY-7184	Os03g0669100
mod:2	osa-miR812f osa-miR812a	ALANINE-SYN2-PWY	Os03g0183600
mod:2	osa-miR812f osa-miR812a	VALDEG-PWY	Os06g0677400
mod:2	osa-miR812f osa-miR812a	PWY-2681	Os09g0547500 Os08g0429800
mod:2	osa-miR812f osa-miR812a	ALACAT2-PWY	Os03g0183600
mod:2	osa-miR812f osa-miR812a	PWY-5912	Os01g0323600 Os10g0113900 Os02g0302700 Os02g0306401 Os10g0113100 Os01g0293000
mod:2	osa-miR812f osa-miR812a	ALANINE-DEG3-PWY	Os03g0183600
mod:2	osa-miR812f osa-miR812a	PWY-6952	Os12g0456700 Os04g0472300 Os04g0177000
mod:2	osa-miR812f osa-miR812a	PWY-7187	Os03g0669100
mod:2	osa-miR812f osa-miR812a	PWY-2902	Os05g0177800 Os04g0525200 Os04g0556600
mod:2	osa-miR812f osa-miR812a	PWY-5046	Os07g0170100
mod:2	osa-miR812f osa-miR812a	ETHYL-PWY	Os01g0323600 Os05g0149400 Os02g0771600 Os01g0293000 Os11g0186900
mod:2	osa-miR812f osa-miR812a	PWY0-166	Os03g0669100
mod:2	osa-miR812l osa-miR812j	PWY-7184	Os03g0669100
mod:2	osa-miR812l osa-miR812j	ALANINE-SYN2-PWY	Os03g0183600
mod:2	osa-miR812l osa-miR812j	VALDEG-PWY	Os06g0677400
mod:2	osa-miR812l osa-miR812j	PWY-2681	Os09g0547500 Os08g0429800
mod:2	osa-miR812l osa-miR812j	ALACAT2-PWY	Os03g0183600
mod:2	osa-miR812l osa-miR812j	PWY-5912	Os01g0323600 Os10g0113900 Os02g0306401 Os02g0302700 Os10g0113100 Os01g0293000
mod:2	osa-miR812l osa-miR812j	ALANINE-DEG3-PWY	Os03g0183600
mod:2	osa-miR812l osa-miR812j	PWY-6952	Os12g0456700 Os04g0472300 Os04g0177000
mod:2	osa-miR812l osa-miR812j	PWY-7187	Os03g0669100
mod:2	osa-miR812l osa-miR812j	PWY-2902	Os05g0177800 Os04g0525200 Os04g0556600
mod:2	osa-miR812l osa-miR812j	PWY-5046	Os07g0170100
mod:2	osa-miR812l osa-miR812j	ETHYL-PWY	Os11g0186900 Os01g0293000 Os05g0149400 Os02g0771600 Os01g0323600
mod:2	osa-miR812l osa-miR812j	PWY0-166	Os03g0669100
mod:2	osa-miR812c osa-miR812k	PWY-7184	Os03g0669100
mod:2	osa-miR812c osa-miR812k	ALANINE-SYN2-PWY	Os03g0183600
mod:2	osa-miR812c osa-miR812k	VALDEG-PWY	Os06g0677400
mod:2	osa-miR812c osa-miR812k	PWY-2681	Os08g0429800 Os09g0547500
mod:2	osa-miR812c osa-miR812k	ALACAT2-PWY	Os03g0183600
mod:2	osa-miR812c osa-miR812k	PWY-5912	Os01g0323600 Os10g0113900 Os02g0302700 Os02g0306401 Os10g0113100 Os01g0293000
mod:2	osa-miR812c osa-miR812k	ALANINE-DEG3-PWY	Os03g0183600
mod:2	osa-miR812c osa-miR812k	PWY-6952	Os04g0177000 Os04g0472300 Os12g0456700
mod:2	osa-miR812c osa-miR812k	PWY-7187	Os03g0669100
mod:2	osa-miR812c osa-miR812k	PWY-2902	Os05g0177800 Os04g0556600 Os04g0525200
mod:2	osa-miR812c osa-miR812k	PWY-5046	Os07g0170100
mod:2	osa-miR812c osa-miR812k	ETHYL-PWY	Os01g0323600 Os05g0149400 Os02g0771600 Os01g0293000 Os11g0186900
mod:2	osa-miR812c osa-miR812k	PWY0-166	Os03g0669100
mod:2	osa-miR812a osa-miR812j	PWY-7184	Os03g0669100
mod:2	osa-miR812a osa-miR812j	ALANINE-SYN2-PWY	Os03g0183600
mod:2	osa-miR812a osa-miR812j	VALDEG-PWY	Os06g0677400
mod:2	osa-miR812a osa-miR812j	PWY-2681	Os08g0429800 Os09g0547500
mod:2	osa-miR812a osa-miR812j	ALACAT2-PWY	Os03g0183600
mod:2	osa-miR812a osa-miR812j	PWY-5912	Os10g0113100 Os02g0302700 Os02g0306401 Os10g0113900 Os01g0323600 Os01g0293000
mod:2	osa-miR812a osa-miR812j	ALANINE-DEG3-PWY	Os03g0183600
mod:2	osa-miR812a osa-miR812j	PWY-6952	Os12g0456700 Os04g0472300 Os04g0177000
mod:2	osa-miR812a osa-miR812j	PWY-7187	Os03g0669100
mod:2	osa-miR812a osa-miR812j	PWY-2902	Os04g0556600 Os04g0525200 Os05g0177800
mod:2	osa-miR812a osa-miR812j	PWY-5046	Os07g0170100
mod:2	osa-miR812a osa-miR812j	ETHYL-PWY	Os11g0186900 Os01g0293000 Os05g0149400 Os02g0771600 Os01g0323600
mod:2	osa-miR812a osa-miR812j	PWY0-166	Os03g0669100
mod:2	osa-miR812c osa-miR812h	PWY-7184	Os03g0669100
mod:2	osa-miR812c osa-miR812h	ALANINE-SYN2-PWY	Os03g0183600
mod:2	osa-miR812c osa-miR812h	VALDEG-PWY	Os06g0677400
mod:2	osa-miR812c osa-miR812h	PWY-2681	Os09g0547500 Os08g0429800
mod:2	osa-miR812c osa-miR812h	ALACAT2-PWY	Os03g0183600
mod:2	osa-miR812c osa-miR812h	PWY-5912	Os01g0323600 Os10g0113900 Os02g0302700 Os02g0306401 Os10g0113100 Os01g0293000
mod:2	osa-miR812c osa-miR812h	ALANINE-DEG3-PWY	Os03g0183600
mod:2	osa-miR812c osa-miR812h	PWY-6952	Os04g0177000 Os04g0472300 Os12g0456700
mod:2	osa-miR812c osa-miR812h	PWY-7187	Os03g0669100
mod:2	osa-miR812c osa-miR812h	PWY-2902	Os04g0556600 Os04g0525200 Os05g0177800
mod:2	osa-miR812c osa-miR812h	PWY-5046	Os07g0170100
mod:2	osa-miR812c osa-miR812h	ETHYL-PWY	Os02g0771600 Os05g0149400 Os01g0293000 Os11g0186900 Os01g0323600
mod:2	osa-miR812c osa-miR812h	PWY0-166	Os03g0669100
mod:2	osa-miR812p osa-miR812v	PWY-7184	Os03g0669100
mod:2	osa-miR812p osa-miR812v	ALANINE-SYN2-PWY	Os03g0183600
mod:2	osa-miR812p osa-miR812v	VALDEG-PWY	Os06g0677400
mod:2	osa-miR812p osa-miR812v	PWY-2681	Os09g0547500 Os08g0429800
mod:2	osa-miR812p osa-miR812v	ALACAT2-PWY	Os03g0183600
mod:2	osa-miR812p osa-miR812v	PWY-5912	Os01g0323600 Os10g0113900 Os02g0306401 Os02g0302700 Os10g0113100 Os01g0293000
mod:2	osa-miR812p osa-miR812v	ALANINE-DEG3-PWY	Os03g0183600
mod:2	osa-miR812p osa-miR812v	PWY-6952	Os04g0177000 Os04g0472300 Os12g0456700
mod:2	osa-miR812p osa-miR812v	PWY-7187	Os03g0669100
mod:2	osa-miR812p osa-miR812v	PWY-2902	Os04g0556600 Os04g0525200 Os05g0177800
mod:2	osa-miR812p osa-miR812v	PWY-5046	Os07g0170100
mod:2	osa-miR812p osa-miR812v	ETHYL-PWY	Os01g0293000 Os11g0186900 Os05g0149400 Os02g0771600 Os01g0323600
mod:2	osa-miR812p osa-miR812v	PWY0-166	Os03g0669100
mod:2	osa-miR812p osa-miR812g	PWY-7184	Os03g0669100
mod:2	osa-miR812p osa-miR812g	ALANINE-SYN2-PWY	Os03g0183600
mod:2	osa-miR812p osa-miR812g	VALDEG-PWY	Os06g0677400
mod:2	osa-miR812p osa-miR812g	PWY-2681	Os08g0429800 Os09g0547500
mod:2	osa-miR812p osa-miR812g	ALACAT2-PWY	Os03g0183600
mod:2	osa-miR812p osa-miR812g	PWY-5912	Os01g0293000 Os10g0113000 Os02g0306401 Os02g0302700 Os10g0113100 Os10g0113900 Os01g0323600
mod:2	osa-miR812p osa-miR812g	ALANINE-DEG3-PWY	Os03g0183600
mod:2	osa-miR812p osa-miR812g	PWY-6952	Os04g0177000 Os04g0472300 Os12g0456700
mod:2	osa-miR812p osa-miR812g	PWY-7187	Os03g0669100
mod:2	osa-miR812p osa-miR812g	PWY-2902	Os05g0177800 Os04g0556600 Os04g0525200
mod:2	osa-miR812p osa-miR812g	PWY-5046	Os07g0170100
mod:2	osa-miR812p osa-miR812g	ETHYL-PWY	Os02g0771600 Os05g0149400 Os11g0186900 Os01g0293000 Os01g0323600
mod:2	osa-miR812p osa-miR812g	PWY0-166	Os03g0669100
mod:2	osa-miR812p osa-miR812m	PWY-7184	Os03g0669100
mod:2	osa-miR812p osa-miR812m	ALANINE-SYN2-PWY	Os03g0183600
mod:2	osa-miR812p osa-miR812m	VALDEG-PWY	Os06g0677400
mod:2	osa-miR812p osa-miR812m	PWY-2681	Os08g0429800 Os09g0547500
mod:2	osa-miR812p osa-miR812m	ALACAT2-PWY	Os03g0183600
mod:2	osa-miR812p osa-miR812m	PWY-5912	Os01g0293000 Os01g0323600 Os10g0113900 Os02g0302700 Os02g0306401 Os10g0113100
mod:2	osa-miR812p osa-miR812m	ALANINE-DEG3-PWY	Os03g0183600
mod:2	osa-miR812p osa-miR812m	PWY-6952	Os04g0177000 Os04g0472300 Os12g0456700
mod:2	osa-miR812p osa-miR812m	PWY-7187	Os03g0669100
mod:2	osa-miR812p osa-miR812m	PWY-2902	Os04g0525200 Os04g0556600 Os05g0177800
mod:2	osa-miR812p osa-miR812m	PWY-5046	Os07g0170100
mod:2	osa-miR812p osa-miR812m	ETHYL-PWY	Os01g0323600 Os05g0149400 Os02g0771600 Os01g0293000 Os11g0186900
[truncated: 931 more rows]

## Sheet: modulewise-pathway-details
module	miRNA_families	Pathways	Function	Pathway class
mod:1	osa-miR395	SULFMETII-PWY	Sulfate reduction	Degradation/Utilization/Assimilation
		PWY-1061	homogalacturonan biosynthesis	Carbohydrate Biosynthesis
		PWY-5340	sulfate activation	Activation/Inactivation/Interconversion
mod:2	osa-miR812	PWY-7184	pyrimidine deoxyribonucleotides de novo biosynthesis	Nucleoside and Nucleotide Biosynthesis
		ALANINE-SYN2-PWY	l-alanine biosynthesis	Amino Acid Biosynthesis
		VALDEG-PWY	l-valine degradation	Amino Acid Biosynthesis
		PWY-2681	trans-zeatin biosynthesis	Hormone Biosynthesis
		ALACAT2-PWY	l-alanine degradation	Degradation/Utilization/Assimilation
		PWY-5912	deoxymugineic acid phytosiderophore biosynthesis	Secondary Metabolite Biosynthesis
		ALANINE-DEG3-PWY	l-alanine degradation	Degradation/Utilization/Assimilation
		PWY-7197	pyrimidine deoxyribonucleotide phosphorylation	Nucleoside and Nucleotide Biosynthesis
		PWY-6952	glycerophosphodiester degradation	Degradation/Utilization/Assimilation
		PWY-7187	pyrimidine deoxyribonucleotides de novo biosynthesis	Nucleoside and Nucleotide Biosynthesis
		PWY-2902	cytokinin-O-glucosides biosynthesis	Hormone Biosynthesis
		PWY-5046	2-oxoisovalerate decarboxylation to isobutanoyl-CoA	Respiration
		ETHYL-PWY	ethene biosynthesis I (plants)	Hormone Biosynthesis
		PWY0-166	superpathway of pyrimidine deoxyribonucleotides de novo biosynthesis	Nucleoside and Nucleotide Biosynthesis
mod:3	osa-miR169	PWY-3781	aerobic respiration I (cytochrome c)	Respiration
		PWY-5886	3-(4-hydroxyphenyl)pyruvate biosynthesis	Aromatic Compound Biosynthesis
		PWY-5048	rosmarinic acid biosynthesis I	Secondary Metabolite Biosynthesis
		PWY-5754	4-hydroxybenzoate biosynthesis I (eukaryotes)	Aromatic Compound Biosynthesis
		PWY-5912	2'-deoxymugineic acid phytosiderophore biosynthesis	Secondary Metabolite Biosynthesis
mod:4	osa-miR167	PWY-5080	very long chain fatty acid biosynthesis I	Fatty Acid and Lipid Biosynthesis
mod:5	osa-miR439	PWY-6717	(1,4)-β-D-xylan degradation	Degradation/Utilization/Assimilation
		PWY-7068	ursolate biosynthesis	Secondary Metabolite Biosynthesis
		PWY-7067	betulinate biosynthesis	Secondary Metabolite Biosynthesis
mod:6	osa-miR818	VALDEG-PWY	l-valine degradation	Degradation/Utilization/Assimilation
	osa-miR5799	PWY-6363	D-myo-inositol (1,4,5)-trisphosphate degradation	Degradation/Utilization/Assimilation
		PWY-6367	D-myo-inositol-5-phosphate metabolism	Secondary Metabolite Biosynthesis
		PWY-5723	Rubisco shunt	Generation of Precursor Metabolites and Energy
mod:7	osa-miR164	PWY-6443	benzoate biosynthesis I (CoA-dependent, β-oxidative)	Aromatic Compound Biosynthesis
		PWY-7137	quercetin gentiotetraside biosynthesis	Secondary Metabolite Biosynthesis
		PWY-6801	volatile esters biosynthesis (during fruit ripening)	Secondary Metabolite Biosynthesis
		PWY-4203	volatile benzenoid biosynthesis I (ester formation)	Aromatic Compound Biosynthesis
mod:8	osa-miR171	PWY-6351	D-myo-inositol (1,4,5)-trisphosphate biosynthesis	Secondary Metabolite Biosynthesis
		PWY-6352	3-phosphoinositide biosynthesis	Fatty Acid and Lipid Biosynthesis
mod:9	osa-miR11344	PWY-6952	glycerophosphodiester degradation	Degradation/Utilization/Assimilation
	osa-miR5801
mod:10	osa-miR11336	PWY-6014	vernolate biosynthesis I	Fatty Acid and Lipid Biosynthesis
	osa-miR11343	PWY-5466	matairesinol biosynthesis	Secondary Metabolite Biosynthesis
	osa-miR11339	THIOREDOX-PWY	thioredoxin pathway	Cofactor, Carrier, and Vitamin Biosynthesis
		PWY-6040	chlorogenic acid biosynthesis II	Secondary Metabolite Biosynthesis
		PWY1F-FLAVSYN	flavonoid biosynthesis	Secondary Metabolite Biosynthesis
		PWY-3101	flavonol biosynthesis	Secondary Metabolite Biosynthesis
		PWY-7478	oryzalexin D and E biosynthesis	Secondary Metabolite Biosynthesis
		PWY-6030	serotonin and melatonin biosynthesis	Hormone Biosynthesis
		PWY-6787	flavonoid biosynthesis (in equisetum)	Secondary Metabolite Biosynthesis
		PWY0-662	PRPP biosynthesis	Carbohydrate Biosynthesis
		PWY-7186	superpathway of scopolin and esculin biosynthesis	Secondary Metabolite Biosynthesis
		PWY-7253	apigeninidin 5-O-glucoside biosynthesis	Secondary Metabolite Biosynthesis
		OXIDATIVEPENT-PWY	pentose phosphate pathway (oxidative branch) I	Generation of Precursor Metabolites and Energy
		PWY-6902	chitin degradation II (Vibrio)	Degradation/Utilization/Assimilation
		PWY-7252	luteolinidin 5-O-glucoside biosynthesis	Secondary Metabolite Biosynthesis
		PWY-6275	β-caryophyllene biosynthesis	Secondary Metabolite Biosynthesis
		PWY-1822	indole-3-acetate activation I	Activation/Inactivation/Interconversion
mod:11	osa-miR172	PWY-622	starch biosynthesis	Carbohydrate Biosynthesis
mod:12	osa-miR444	PWY4FS-7	phosphatidylglycerol biosynthesis I (plastidic)	Fatty Acid and Lipid Biosynthesis
		PWY-5269	cardiolipin biosynthesis II	Fatty Acid and Lipid Biosynthesis
		PWY4FS-8	phosphatidylglycerol biosynthesis II (non-plastidic)	Fatty Acid and Lipid Biosynthesis
		PWY-282	cuticular wax biosynthesis	Fatty Acid and Lipid Biosynthesis
mod:13	osa-miR1428	PWY-5129	sphingolipid biosynthesis (plants)	Fatty Acid and Lipid Biosynthesis
mod:14	osa-miR815	PWY-43	putrescine biosynthesis II	Amine and Polyamine Biosynthesis
		PWY-6305	superpathway of putrescine biosynthesis	Amine and Polyamine Biosynthesis
mod:15	osa-miR1858	PWY-4861	UDP-α-D-galacturonate biosynthesis I (from UDP-D-glucuronate)	Carbohydrate Biosynthesis
	osa-miR2919	HOMOSER-THRESYN-PWY	L-threonine biosynthesis	Amino Acid Biosynthesis
		PWY-5137	fatty acid β-oxidation III (unsaturated, odd number)	Degradation/Utilization/Assimilation
		PWY-8011	L-serine biosynthesis II	Amino Acid Biosynthesis
		PWY-7861	N-hydroxy-L-pipecolate biosynthesis	Secondary Metabolite Biosynthesis
mod:16	osa-miR820	PWY-5975	furaneol and mesifurane biosynthesis	Secondary Metabolite Biosynthesis
		SULFMETII-PWY	assimilatory sulfate reduction II	Degradation/Utilization/Assimilation
		PWY-5340	sulfate activation for sulfonation	Secondary Metabolite Biosynthesis
mod:17	osa-miR5148	PWY0-1319	CDP-diacylglycerol biosynthesis II	Fatty Acid and Lipid Biosynthesis
		PWY-5667	CDP-diacylglycerol biosynthesis I	Fatty Acid and Lipid Biosynthesis
mod:18	osa-miR396	PWY-6303	methyl indole-3-acetate interconversion	Hormone Biosynthesis
		PWY0-1264	biotin-carboxyl carrier protein assembly	Fatty Acid and Lipid Biosynthesis
		PWY-7388	octanoyl-[acyl-carrier protein] biosynthesis (mitochondria, yeast)	Fatty Acid and Lipid Biosynthesis
		PWY-2781	cis-zeatin biosynthesis	Hormone Biosynthesis
mod:19	osa-miR156	PWY-6483	ceramide degradation (generic)	Fatty Acid and Lipid Biosynthesis
		PWY-6014	vernolate biosynthesis I	Fatty Acid and Lipid Biosynthesis
		PWY-7634	vernolate biosynthesis II	Fatty Acid and Lipid Biosynthesis
		PWY-5129	sphingolipid biosynthesis (plants)	Fatty Acid and Lipid Biosynthesis
mod:20	osa-miR159	PWY-6554	1D-myo-inositol hexakisphosphate biosynthesis V (from Ins(1,3,4)P3)	Secondary Metabolite Biosynthesis
		PWY-4562	lipid-dependent phytate biosynthesis II (via Ins(1,3,4)P3)	Degradation/Utilization/Assimilation
		PWY-4661	1D-myo-inositol hexakisphosphate biosynthesis III (Spirodela polyrrhiza)	Secondary Metabolite Biosynthesis
mod:21	osa-miR812	HISTSYN-PWY	L-histidine biosynthesis	Amino Acid Biosynthesis
mod:22	osa-miR2927	PWY-6502	8-oxo-(d)GTP detoxification I	8-oxo-GTP and 8-oxo-dGTP Detoxification
	osa-miR390	PWY-102	gibberellin inactivation I (2β-hydroxylation)	Activation/Inactivation/Interconversion
	osa-miR2926
mod:23	osa-miR821	VALDEG-PWY	l-valine degradation	Degradation/Utilization/Assimilation
		PWY1F-353	glycine betaine biosynthesis III (plants)	Amine and Polyamine Biosynthesis
mod:24	osa-miR531	PWY-7859	jasmonoyl-L-isoleucine inactivation	Activation/Inactivation/Interconversion
		GLUTSYNIII-PWY	L-glutamate biosynthesis III	Amino Acid Biosynthesis
		PWY-5083	NAD/NADH phosphorylation and dephosphorylation	Cofactor, Carrier, and Vitamin Biosynthesis
		PWY-7188	eriodictyol C-glucosylation	Secondary Metabolite Biosynthesis
		PWY-6602	naringenin C-glucosylation	Secondary Metabolite Biosynthesis
		PWY-4302	aerobic respiration III (alternative oxidase pathway)	Generation of Precursor Metabolites and Energy
		PWY-6717	(1,4)-β-D-xylan degradation	Degradation/Utilization/Assimilation
		PWY-7189	pinocembrin C-glucosylation	Secondary Metabolite Biosynthesis
		PWY-5481	pyruvate fermentation to (S)-lactate	Generation of Precursor Metabolites and Energy
mod:25	osa-miR1846	PWY-6724	starch degradation II	Degradation/Utilization/Assimilation
		RIBOSYN2-PWY	flavin biosynthesis I (bacteria and plants)	Cofactor, Carrier, and Vitamin Biosynthesis
		PWY-7356	thiamine diphosphate salvage IV (yeast)	Cofactor, Carrier, and Vitamin Biosynthesis
		PWY-4661	1D-myo-inositol hexakisphosphate biosynthesis III (Spirodela polyrrhiza)	Secondary Metabolite Biosynthesis
