# Supplementary material for: Underpinning miRNA-miRNA co-functional interaction patterns in the metabolism of Oryza sativa by genome-scale network analysis
Source: Heliyon. 2020 Nov 12;6(11):e05496. doi: 10.1016/j.heliyon.2020.e05496 (PMC7672285; doi:10.1016/j.heliyon.2020.e05496)
Supplement: Supplementary File 4 [file mmc4.xlsx]

## Sheet: Overlapping pathways
Modules	Count	overlapping pathways
mod:2 mod:23 mod:6	1	VALDEG-PWY
mod:1 mod:16	2	SULFMETII-PWY
		PWY-5340
mod:2 mod:3	1	PWY-5912
mod:2 mod:9	1	PWY-6952
mod:24 mod:5	1	PWY-6717
mod:10 mod:19	1	PWY-6014
mod:13 mod:19	1	PWY-5129
mod:20 mod:25	1	PWY-4661

## Sheet: Overlapping genes
Modules	Count	overlapping genes
mod:2 mod:23 mod:6	2	Os06g0677400
		Os12g0264500
mod:1 mod:16	1	Os03g0743900
mod:2 mod:3	6	Os01g0293000
		Os02g0302700
		Os01g0323600
		Os10g0113900
		Os10g0113100
		Os02g0306401
mod:2 mod:9	3	Os04g0472300
		Os04g0177000
		Os12g0456700
mod:10 mod:3	6	Os02g0177600
		Os06g0656500
		Os02g0697400
		Os08g0448000
		Os03g0130100
		Os08g0245200
mod:24 mod:3	5	Os03g0192400
		Os01g0720300
		Os09g0487500
		Os07g0645400
		Os07g0642900
mod:24 mod:5	2	Os03g0243700
		Os05g0298700
mod:6 mod:8	1	Os05g0127200
mod:10 mod:19	1	Os10g0514700
mod:13 mod:19	7	Os11g0516000
		Os07g0563000
		Os05g0452900
		Os05g0287800
		Os04g0541500
		Os07g0627700
		Os06g0330400
mod:20 mod:25	3	Os10g0576100
		Os09g0518700
		Os04g0661200
