# Supplementary material for: Underpinning miRNA-miRNA co-functional interaction patterns in the metabolism of Oryza sativa by genome-scale network analysis
Source: Heliyon. 2020 Nov 12;6(11):e05496. doi: 10.1016/j.heliyon.2020.e05496 (PMC7672285; doi:10.1016/j.heliyon.2020.e05496)
Supplement: Supplementary File 5 [file mmc5.xlsx]

## Sheet: MCC_ranking
Top 73 in network ranked by MCC method
Rank	Name	Score
1	osmir347	128
2	osmir587	123
3	osmir172	112
4	osmir523	100
5	osmir543	98
6	osmir505	97
7	osmir506	95
8	osmir314	83
9	osmir483	79
9	osmir13	79
11	osmir683	72
12	osmir351	71
13	osmir114	70
14	osmir598	64
14	osmir637	64
16	osmir673	60
16	osmir372	60
18	osmir336	59
18	osmir341	59
18	osmir509	59
18	osmir498	59
18	osmir732	59
18	osmir443	59
24	osmir554	58
25	osmir310	48
25	osmir614	48
25	osmir265	48
25	osmir12	48
29	osmir575	45
29	osmir626	45
29	osmir126	45
29	osmir446	45
29	osmir517	45
34	osmir15	42
34	osmir707	42
36	osmir2	41
37	osmir513	36
38	osmir176	35
38	osmir338	35
40	osmir290	34
41	osmir418	33
41	osmir454	33
41	osmir5	33
44	osmir77	32
44	osmir414	32
46	osmir296	31
47	osmir75	30
48	osmir187	29
48	osmir586	29
48	osmir571	29
48	osmir727	29
52	osmir692	28
52	osmir14	28
52	osmir317	28
52	osmir29	28
52	osmir439	28
57	osmir156	27
57	osmir228	27
57	osmir262	27
57	osmir117	27
61	osmir329	26
61	osmir462	26
61	osmir656	26
61	osmir113	26
61	osmir566	26
61	osmir37	26
61	osmir417	26
61	osmir92	26
61	osmir501	26
61	osmir199	26
61	osmir331	26
61	osmir243	26
61	osmir52	26

## Sheet: EPC_ranking
Top 73 in network ranked by EPC method
Rank	Name	Score
1	osmir336	1085.4
1	osmir341	1085.4
1	osmir509	1085.4
1	osmir498	1085.4
1	osmir732	1085.4
1	Os06g0580100	1085.4
1	osmir372	1085.4
1	osmir505	1085.4
1	osmir683	1085.4
1	osmir543	1085.4
1	osmir554	1085.4
1	Os02g0176100	1085.4
1	osmir575	1085.4
1	osmir626	1085.4
1	osmir126	1085.4
1	osmir446	1085.4
1	osmir517	1085.4
18	osmir290	1084.65
19	osmir571	1084.37
20	osmir523	1084.35
21	osmir352	1082.45
22	osmir204	1080.78
23	osmir383	1079.93
24	Os02g0771600	1078.88
25	osmir296	1078.53
26	osmir111	1078.24
27	osmir492	1073.23
28	Os12g0264500	1069.54
29	osmir456	1065.67
30	Os12g0263800	1064.21
31	osmir93	1061.7
32	osmir672	1061.46
33	osmir422	1059.14
34	Os03g0227300	1057.24
35	Os11g0517200	1041.16
36	Os01g0774100	1035.33
37	Os12g0570000	1034.13
38	Os10g0181200	1031.77
39	Os03g0835800	1031.64
40	Os06g0610400	1030.64
41	Os11g0550300	1030.1
42	Os02g0433600	1030.04
43	Os03g0339900	1029.24
44	Os08g0162066	1028.56
45	Os04g0558700	1026.56
46	Os07g0595700	1025.84
47	Os01g0774133	1022.89
48	Os02g0652100	1010.52
49	Os07g0448800	1009.56
50	Os07g0681700	1009.06
51	Os09g0547500	1009.04
52	Os09g0511900	1007.81
53	Os03g0362200	1004.81
54	Os01g0160800	1004.47
55	Os10g0113000	1001.14
56	Os03g0227400	999.72
57	Os11g0199000	998.78
58	Os09g0109800	996.873
59	Os10g0113100	993.484
60	Os02g0699700	993.186
61	osmir496	992.507
62	Os07g0149900	990.573
63	osmir483	989.308
63	osmir13	989.308
65	osmir339	988.348
66	Os06g0140200	984.567
67	Os11g0586001	983.567
68	Os09g0533600	983.113
69	osmir118	982.421
70	Os05g0532500	982.129
71	Os07g0194950	980.628
72	Os06g0593800	980.492
73	Os01g0857600	980.489
