# Supplementary material for: Underpinning miRNA-miRNA co-functional interaction patterns in the metabolism of Oryza sativa by genome-scale network analysis
Source: Heliyon. 2020 Nov 12;6(11):e05496. doi: 10.1016/j.heliyon.2020.e05496 (PMC7672285; doi:10.1016/j.heliyon.2020.e05496)
Supplement: Supplementary File 6 [file mmc6.xlsx]

## Sheet: Cd_stress_specific_modules_MFSN
mod	mirPair	path	genes
mod:3	osa-miR169k osa-miR169m	PWY-3781	Os06g0142700 Os03g0192400 Os07g0645400 Os07g0642900 Os01g0720300 Os09g0487500
mod:3	osa-miR169k osa-miR169m	PWY-5886	Os02g0302700
mod:3	osa-miR169k osa-miR169m	PWY-5048	Os05g0320700 Os02g0467600 Os02g0697400 Os06g0656500 Os03g0130100 Os08g0448000 Os02g0177600 Os08g0245200 Os02g0302700
mod:3	osa-miR169k osa-miR169m	PWY-5754	Os02g0302700
mod:3	osa-miR169k osa-miR169m	PWY-5912	Os10g0113900 Os02g0302700 Os01g0293000 Os01g0323600 Os02g0306401 Os10g0113100
mod:3	osa-miR169i-5p.1 osa-miR169h	PWY-3781	Os01g0720300 Os06g0142700 Os03g0192400 Os07g0645400 Os07g0642900 Os09g0487500
mod:3	osa-miR169i-5p.1 osa-miR169h	PWY-5886	Os02g0302700
mod:3	osa-miR169i-5p.1 osa-miR169h	PWY-5048	Os05g0320700 Os02g0467600 Os02g0697400 Os06g0656500 Os08g0448000 Os03g0130100 Os02g0177600 Os02g0302700 Os08g0245200
mod:3	osa-miR169i-5p.1 osa-miR169h	PWY-5754	Os02g0302700
mod:3	osa-miR169i-5p.1 osa-miR169h	PWY-5912	Os01g0293000 Os10g0113900 Os02g0302700 Os01g0323600 Os02g0306401 Os10g0113100
mod:3	osa-miR169l osa-miR169m	PWY-3781	Os06g0142700 Os03g0192400 Os07g0645400 Os07g0642900 Os01g0720300 Os09g0487500
mod:3	osa-miR169l osa-miR169m	PWY-5886	Os02g0302700
mod:3	osa-miR169l osa-miR169m	PWY-5048	Os02g0177600 Os08g0245200 Os02g0302700 Os02g0467600 Os05g0320700 Os08g0448000 Os03g0130100 Os06g0656500 Os02g0697400
mod:3	osa-miR169l osa-miR169m	PWY-5754	Os02g0302700
mod:3	osa-miR169l osa-miR169m	PWY-5912	Os02g0306401 Os10g0113100 Os01g0323600 Os01g0293000 Os02g0302700 Os10g0113900
mod:3	osa-miR169e osa-miR169j	PWY-3781	Os07g0645400 Os07g0642900 Os06g0142700 Os03g0192400 Os01g0720300 Os09g0487500
mod:3	osa-miR169e osa-miR169j	PWY-5886	Os02g0302700
mod:3	osa-miR169e osa-miR169j	PWY-5048	Os08g0245200 Os02g0302700 Os02g0177600 Os02g0697400 Os06g0656500 Os08g0448000 Os03g0130100 Os05g0320700 Os02g0467600
mod:3	osa-miR169e osa-miR169j	PWY-5754	Os02g0302700
mod:3	osa-miR169e osa-miR169j	PWY-5912	Os01g0323600 Os10g0113100 Os02g0306401 Os10g0113900 Os02g0302700 Os01g0293000
mod:3	osa-miR169o osa-miR169j	PWY-3781	Os07g0645400 Os07g0642900 Os06g0142700 Os03g0192400 Os01g0720300 Os09g0487500
mod:3	osa-miR169o osa-miR169j	PWY-5886	Os02g0302700
mod:3	osa-miR169o osa-miR169j	PWY-5048	Os02g0177600 Os08g0245200 Os02g0302700 Os02g0467600 Os05g0320700 Os03g0130100 Os08g0448000 Os02g0697400 Os06g0656500
mod:3	osa-miR169o osa-miR169j	PWY-5754	Os02g0302700
mod:3	osa-miR169o osa-miR169j	PWY-5912	Os10g0113100 Os02g0306401 Os01g0323600 Os02g0302700 Os10g0113900 Os01g0293000
mod:3	osa-miR169m osa-miR169n	PWY-3781	Os09g0487500 Os03g0192400 Os06g0142700 Os07g0642900 Os07g0645400 Os01g0720300
mod:3	osa-miR169m osa-miR169n	PWY-5886	Os02g0302700
mod:3	osa-miR169m osa-miR169n	PWY-5048	Os06g0656500 Os02g0697400 Os08g0448000 Os03g0130100 Os05g0320700 Os02g0467600 Os08g0245200 Os02g0302700 Os02g0177600
mod:3	osa-miR169m osa-miR169n	PWY-5754	Os02g0302700
mod:3	osa-miR169m osa-miR169n	PWY-5912	Os10g0113900 Os02g0302700 Os01g0293000 Os01g0323600 Os10g0113100 Os02g0306401
mod:3	osa-miR169h osa-miR169m	PWY-3781	Os03g0192400 Os06g0142700 Os07g0642900 Os07g0645400 Os01g0720300 Os09g0487500
mod:3	osa-miR169h osa-miR169m	PWY-5886	Os02g0302700
mod:3	osa-miR169h osa-miR169m	PWY-5048	Os06g0656500 Os02g0697400 Os08g0448000 Os03g0130100 Os05g0320700 Os02g0467600 Os08g0245200 Os02g0302700 Os02g0177600
mod:3	osa-miR169h osa-miR169m	PWY-5754	Os02g0302700
mod:3	osa-miR169h osa-miR169m	PWY-5912	Os10g0113100 Os02g0306401 Os01g0323600 Os02g0302700 Os10g0113900 Os01g0293000
mod:3	osa-miR169h osa-miR169n	PWY-3781	Os01g0720300 Os07g0645400 Os07g0642900 Os06g0142700 Os03g0192400 Os09g0487500
mod:3	osa-miR169h osa-miR169n	PWY-5886	Os02g0302700
mod:3	osa-miR169h osa-miR169n	PWY-5048	Os05g0320700 Os02g0467600 Os06g0656500 Os02g0697400 Os03g0130100 Os08g0448000 Os02g0177600 Os02g0302700 Os08g0245200
mod:3	osa-miR169h osa-miR169n	PWY-5754	Os02g0302700
mod:3	osa-miR169h osa-miR169n	PWY-5912	Os02g0306401 Os10g0113100 Os01g0323600 Os01g0293000 Os02g0302700 Os10g0113900
mod:3	osa-miR169l osa-miR169n	PWY-3781	Os07g0645400 Os07g0642900 Os06g0142700 Os03g0192400 Os01g0720300 Os09g0487500
mod:3	osa-miR169l osa-miR169n	PWY-5886	Os02g0302700
mod:3	osa-miR169l osa-miR169n	PWY-5048	Os08g0245200 Os02g0302700 Os02g0177600 Os06g0656500 Os02g0697400 Os08g0448000 Os03g0130100 Os05g0320700 Os02g0467600
mod:3	osa-miR169l osa-miR169n	PWY-5754	Os02g0302700
mod:3	osa-miR169l osa-miR169n	PWY-5912	Os01g0323600 Os02g0306401 Os10g0113100 Os01g0293000 Os10g0113900 Os02g0302700
mod:3	osa-miR169l osa-miR169e	PWY-3781	Os09g0487500 Os01g0720300 Os07g0642900 Os07g0645400 Os03g0192400 Os06g0142700
mod:3	osa-miR169l osa-miR169e	PWY-5886	Os02g0302700
mod:3	osa-miR169l osa-miR169e	PWY-5048	Os05g0320700 Os02g0467600 Os02g0697400 Os06g0656500 Os03g0130100 Os08g0448000 Os02g0177600 Os02g0302700 Os08g0245200
mod:3	osa-miR169l osa-miR169e	PWY-5754	Os02g0302700
mod:3	osa-miR169l osa-miR169e	PWY-5912	Os02g0302700 Os10g0113900 Os01g0293000 Os02g0306401 Os10g0113100 Os01g0323600
mod:3	osa-miR169i-5p.1 osa-miR169e	PWY-3781	Os07g0645400 Os07g0642900 Os06g0142700 Os03g0192400 Os01g0720300 Os09g0487500
mod:3	osa-miR169i-5p.1 osa-miR169e	PWY-5886	Os02g0302700
mod:3	osa-miR169i-5p.1 osa-miR169e	PWY-5048	Os02g0697400 Os06g0656500 Os03g0130100 Os08g0448000 Os05g0320700 Os02g0467600 Os08g0245200 Os02g0302700 Os02g0177600
mod:3	osa-miR169i-5p.1 osa-miR169e	PWY-5754	Os02g0302700
mod:3	osa-miR169i-5p.1 osa-miR169e	PWY-5912	Os01g0323600 Os10g0113100 Os02g0306401 Os10g0113900 Os02g0302700 Os01g0293000
mod:3	osa-miR169l osa-miR169j	PWY-3781	Os09g0487500 Os07g0642900 Os07g0645400 Os03g0192400 Os06g0142700 Os01g0720300
mod:3	osa-miR169l osa-miR169j	PWY-5886	Os02g0302700
mod:3	osa-miR169l osa-miR169j	PWY-5048	Os02g0177600 Os08g0245200 Os02g0302700 Os02g0467600 Os05g0320700 Os08g0448000 Os03g0130100 Os06g0656500 Os02g0697400
mod:3	osa-miR169l osa-miR169j	PWY-5754	Os02g0302700
mod:3	osa-miR169l osa-miR169j	PWY-5912	Os01g0293000 Os10g0113900 Os02g0302700 Os01g0323600 Os02g0306401 Os10g0113100
mod:3	osa-miR169i-5p.1 osa-miR169j	PWY-3781	Os07g0642900 Os07g0645400 Os03g0192400 Os06g0142700 Os01g0720300 Os09g0487500
mod:3	osa-miR169i-5p.1 osa-miR169j	PWY-5886	Os02g0302700
mod:3	osa-miR169i-5p.1 osa-miR169j	PWY-5048	Os06g0656500 Os02g0697400 Os08g0448000 Os03g0130100 Os05g0320700 Os02g0467600 Os08g0245200 Os02g0302700 Os02g0177600
mod:3	osa-miR169i-5p.1 osa-miR169j	PWY-5754	Os02g0302700
mod:3	osa-miR169i-5p.1 osa-miR169j	PWY-5912	Os01g0293000 Os10g0113900 Os02g0302700 Os01g0323600 Os10g0113100 Os02g0306401
mod:3	osa-miR169e osa-miR169n	PWY-3781	Os09g0487500 Os07g0642900 Os07g0645400 Os03g0192400 Os06g0142700 Os01g0720300
mod:3	osa-miR169e osa-miR169n	PWY-5886	Os02g0302700
mod:3	osa-miR169e osa-miR169n	PWY-5048	Os02g0302700 Os08g0245200 Os02g0177600 Os03g0130100 Os08g0448000 Os02g0697400 Os06g0656500 Os02g0467600 Os05g0320700
mod:3	osa-miR169e osa-miR169n	PWY-5754	Os02g0302700
mod:3	osa-miR169e osa-miR169n	PWY-5912	Os02g0306401 Os10g0113100 Os01g0323600 Os02g0302700 Os10g0113900 Os01g0293000
mod:3	osa-miR169o osa-miR169i-5p.1	PWY-3781	Os09g0487500 Os06g0142700 Os03g0192400 Os07g0645400 Os07g0642900 Os01g0720300
mod:3	osa-miR169o osa-miR169i-5p.1	PWY-5886	Os02g0302700
mod:3	osa-miR169o osa-miR169i-5p.1	PWY-5048	Os02g0177600 Os08g0245200 Os02g0302700 Os02g0467600 Os05g0320700 Os08g0448000 Os03g0130100 Os02g0697400 Os06g0656500
mod:3	osa-miR169o osa-miR169i-5p.1	PWY-5754	Os02g0302700
mod:3	osa-miR169o osa-miR169i-5p.1	PWY-5912	Os02g0302700 Os10g0113900 Os01g0293000 Os02g0306401 Os10g0113100 Os01g0323600
mod:3	osa-miR169o osa-miR169m	PWY-3781	Os09g0487500 Os03g0192400 Os06g0142700 Os07g0642900 Os07g0645400 Os01g0720300
mod:3	osa-miR169o osa-miR169m	PWY-5886	Os02g0302700
mod:3	osa-miR169o osa-miR169m	PWY-5048	Os02g0467600 Os05g0320700 Os03g0130100 Os08g0448000 Os06g0656500 Os02g0697400 Os02g0177600 Os08g0245200 Os02g0302700
mod:3	osa-miR169o osa-miR169m	PWY-5754	Os02g0302700
mod:3	osa-miR169o osa-miR169m	PWY-5912	Os02g0306401 Os10g0113100 Os01g0323600 Os01g0293000 Os02g0302700 Os10g0113900
mod:3	osa-miR169l osa-miR169o	PWY-3781	Os09g0487500 Os01g0720300 Os07g0642900 Os07g0645400 Os03g0192400 Os06g0142700
mod:3	osa-miR169l osa-miR169o	PWY-5886	Os02g0302700
mod:3	osa-miR169l osa-miR169o	PWY-5048	Os05g0320700 Os02g0467600 Os02g0697400 Os06g0656500 Os08g0448000 Os03g0130100 Os02g0177600 Os02g0302700 Os08g0245200
mod:3	osa-miR169l osa-miR169o	PWY-5754	Os02g0302700
mod:3	osa-miR169l osa-miR169o	PWY-5912	Os02g0306401 Os10g0113100 Os01g0323600 Os02g0302700 Os10g0113900 Os01g0293000
mod:3	osa-miR169k osa-miR169h	PWY-3781	Os09g0487500 Os01g0720300 Os06g0142700 Os03g0192400 Os07g0645400 Os07g0642900
mod:3	osa-miR169k osa-miR169h	PWY-5886	Os02g0302700
mod:3	osa-miR169k osa-miR169h	PWY-5048	Os03g0130100 Os08g0448000 Os06g0656500 Os02g0697400 Os02g0467600 Os05g0320700 Os02g0302700 Os08g0245200 Os02g0177600
mod:3	osa-miR169k osa-miR169h	PWY-5754	Os02g0302700
mod:3	osa-miR169k osa-miR169h	PWY-5912	Os10g0113900 Os02g0302700 Os01g0293000 Os01g0323600 Os10g0113100 Os02g0306401
mod:3	osa-miR169k osa-miR169n	PWY-3781	Os06g0142700 Os03g0192400 Os07g0645400 Os07g0642900 Os01g0720300 Os09g0487500
mod:3	osa-miR169k osa-miR169n	PWY-5886	Os02g0302700
mod:3	osa-miR169k osa-miR169n	PWY-5048	Os05g0320700 Os02g0467600 Os06g0656500 Os02g0697400 Os08g0448000 Os03g0130100 Os02g0177600 Os02g0302700 Os08g0245200
mod:3	osa-miR169k osa-miR169n	PWY-5754	Os02g0302700
mod:3	osa-miR169k osa-miR169n	PWY-5912	Os01g0293000 Os02g0302700 Os10g0113900 Os10g0113100 Os02g0306401 Os01g0323600
mod:3	osa-miR169k osa-miR169j	PWY-3781	Os09g0487500 Os01g0720300 Os07g0642900 Os07g0645400 Os03g0192400 Os06g0142700
mod:3	osa-miR169k osa-miR169j	PWY-5886	Os02g0302700
mod:3	osa-miR169k osa-miR169j	PWY-5048	Os02g0467600 Os05g0320700 Os08g0448000 Os03g0130100 Os02g0697400 Os06g0656500 Os02g0177600 Os08g0245200 Os02g0302700
mod:3	osa-miR169k osa-miR169j	PWY-5754	Os02g0302700
mod:3	osa-miR169k osa-miR169j	PWY-5912	Os10g0113900 Os02g0302700 Os01g0293000 Os01g0323600 Os02g0306401 Os10g0113100
mod:3	osa-miR169h osa-miR169j	PWY-3781	Os01g0720300 Os06g0142700 Os03g0192400 Os07g0645400 Os07g0642900 Os09g0487500
mod:3	osa-miR169h osa-miR169j	PWY-5886	Os02g0302700
mod:3	osa-miR169h osa-miR169j	PWY-5048	Os02g0697400 Os06g0656500 Os03g0130100 Os08g0448000 Os05g0320700 Os02g0467600 Os08g0245200 Os02g0302700 Os02g0177600
mod:3	osa-miR169h osa-miR169j	PWY-5754	Os02g0302700
mod:3	osa-miR169h osa-miR169j	PWY-5912	Os01g0323600 Os02g0306401 Os10g0113100 Os01g0293000 Os10g0113900 Os02g0302700
mod:3	osa-miR169k osa-miR169e	PWY-3781	Os06g0142700 Os03g0192400 Os07g0645400 Os07g0642900 Os01g0720300 Os09g0487500
mod:3	osa-miR169k osa-miR169e	PWY-5886	Os02g0302700
mod:3	osa-miR169k osa-miR169e	PWY-5048	Os02g0697400 Os06g0656500 Os03g0130100 Os08g0448000 Os05g0320700 Os02g0467600 Os08g0245200 Os02g0302700 Os02g0177600
mod:3	osa-miR169k osa-miR169e	PWY-5754	Os02g0302700
mod:3	osa-miR169k osa-miR169e	PWY-5912	Os10g0113100 Os02g0306401 Os01g0323600 Os01g0293000 Os02g0302700 Os10g0113900
mod:3	osa-miR169e osa-miR169m	PWY-3781	Os01g0720300 Os07g0645400 Os07g0642900 Os06g0142700 Os03g0192400 Os09g0487500
mod:3	osa-miR169e osa-miR169m	PWY-5886	Os02g0302700
mod:3	osa-miR169e osa-miR169m	PWY-5048	Os05g0320700 Os02g0467600 Os06g0656500 Os02g0697400 Os03g0130100 Os08g0448000 Os02g0177600 Os02g0302700 Os08g0245200
mod:3	osa-miR169e osa-miR169m	PWY-5754	Os02g0302700
mod:3	osa-miR169e osa-miR169m	PWY-5912	Os01g0293000 Os10g0113900 Os02g0302700 Os01g0323600 Os10g0113100 Os02g0306401
mod:3	osa-miR169j osa-miR169m	PWY-3781	Os06g0142700 Os03g0192400 Os07g0645400 Os07g0642900 Os01g0720300 Os09g0487500
mod:3	osa-miR169j osa-miR169m	PWY-5886	Os02g0302700
mod:3	osa-miR169j osa-miR169m	PWY-5048	Os02g0177600 Os08g0245200 Os02g0302700 Os02g0467600 Os05g0320700 Os03g0130100 Os08g0448000 Os02g0697400 Os06g0656500
mod:3	osa-miR169j osa-miR169m	PWY-5754	Os02g0302700
mod:3	osa-miR169j osa-miR169m	PWY-5912	Os10g0113900 Os02g0302700 Os01g0293000 Os01g0323600 Os02g0306401 Os10g0113100
mod:3	osa-miR169i-5p.1 osa-miR169m	PWY-3781	Os01g0720300 Os06g0142700 Os03g0192400 Os07g0645400 Os07g0642900 Os09g0487500
mod:3	osa-miR169i-5p.1 osa-miR169m	PWY-5886	Os02g0302700
mod:3	osa-miR169i-5p.1 osa-miR169m	PWY-5048	Os02g0697400 Os06g0656500 Os08g0448000 Os03g0130100 Os05g0320700 Os02g0467600 Os08g0245200 Os02g0302700 Os02g0177600
mod:3	osa-miR169i-5p.1 osa-miR169m	PWY-5754	Os02g0302700
mod:3	osa-miR169i-5p.1 osa-miR169m	PWY-5912	Os02g0306401 Os10g0113100 Os01g0323600 Os02g0302700 Os10g0113900 Os01g0293000
mod:3	osa-miR169i-5p.1 osa-miR169n	PWY-3781	Os09g0487500 Os03g0192400 Os06g0142700 Os07g0642900 Os07g0645400 Os01g0720300
mod:3	osa-miR169i-5p.1 osa-miR169n	PWY-5886	Os02g0302700
mod:3	osa-miR169i-5p.1 osa-miR169n	PWY-5048	Os02g0302700 Os08g0245200 Os02g0177600 Os03g0130100 Os08g0448000 Os06g0656500 Os02g0697400 Os02g0467600 Os05g0320700
mod:3	osa-miR169i-5p.1 osa-miR169n	PWY-5754	Os02g0302700
mod:3	osa-miR169i-5p.1 osa-miR169n	PWY-5912	Os01g0323600 Os10g0113100 Os02g0306401 Os01g0293000 Os10g0113900 Os02g0302700
mod:3	osa-miR169i-5p.1 osa-miR169k	PWY-3781	Os09g0487500 Os01g0720300 Os03g0192400 Os06g0142700 Os07g0642900 Os07g0645400
mod:3	osa-miR169i-5p.1 osa-miR169k	PWY-5886	Os02g0302700
mod:3	osa-miR169i-5p.1 osa-miR169k	PWY-5048	Os02g0467600 Os05g0320700 Os08g0448000 Os03g0130100 Os06g0656500 Os02g0697400 Os02g0177600 Os08g0245200 Os02g0302700
mod:3	osa-miR169i-5p.1 osa-miR169k	PWY-5754	Os02g0302700
mod:3	osa-miR169i-5p.1 osa-miR169k	PWY-5912	Os01g0323600 Os10g0113100 Os02g0306401 Os01g0293000 Os10g0113900 Os02g0302700
mod:3	osa-miR169o osa-miR169k	PWY-3781	Os01g0720300 Os03g0192400 Os06g0142700 Os07g0642900 Os07g0645400 Os09g0487500
mod:3	osa-miR169o osa-miR169k	PWY-5886	Os02g0302700
mod:3	osa-miR169o osa-miR169k	PWY-5048	Os02g0177600 Os02g0302700 Os08g0245200 Os05g0320700 Os02g0467600 Os06g0656500 Os02g0697400 Os03g0130100 Os08g0448000
mod:3	osa-miR169o osa-miR169k	PWY-5754	Os02g0302700
mod:3	osa-miR169o osa-miR169k	PWY-5912	Os01g0323600 Os10g0113100 Os02g0306401 Os01g0293000 Os10g0113900 Os02g0302700
mod:3	osa-miR169l osa-miR169h	PWY-3781	Os01g0720300 Os06g0142700 Os03g0192400 Os07g0645400 Os07g0642900 Os09g0487500
mod:3	osa-miR169l osa-miR169h	PWY-5886	Os02g0302700
mod:3	osa-miR169l osa-miR169h	PWY-5048	Os02g0302700 Os08g0245200 Os02g0177600 Os08g0448000 Os03g0130100 Os02g0697400 Os06g0656500 Os02g0467600 Os05g0320700
mod:3	osa-miR169l osa-miR169h	PWY-5754	Os02g0302700
mod:3	osa-miR169l osa-miR169h	PWY-5912	Os01g0323600 Os02g0306401 Os10g0113100 Os01g0293000 Os10g0113900 Os02g0302700
mod:3	osa-miR169l osa-miR169k	PWY-3781	Os09g0487500 Os03g0192400 Os06g0142700 Os07g0642900 Os07g0645400 Os01g0720300
mod:3	osa-miR169l osa-miR169k	PWY-5886	Os02g0302700
mod:3	osa-miR169l osa-miR169k	PWY-5048	Os02g0177600 Os02g0302700 Os08g0245200 Os05g0320700 Os02g0467600 Os06g0656500 Os02g0697400 Os08g0448000 Os03g0130100
mod:3	osa-miR169l osa-miR169k	PWY-5754	Os02g0302700
mod:3	osa-miR169l osa-miR169k	PWY-5912	Os10g0113900 Os02g0302700 Os01g0293000 Os01g0323600 Os02g0306401 Os10g0113100
mod:3	osa-miR169e osa-miR169h	PWY-3781	Os03g0192400 Os06g0142700 Os07g0642900 Os07g0645400 Os01g0720300 Os09g0487500
mod:3	osa-miR169e osa-miR169h	PWY-5886	Os02g0302700
mod:3	osa-miR169e osa-miR169h	PWY-5048	Os02g0177600 Os02g0302700 Os08g0245200 Os05g0320700 Os02g0467600 Os06g0656500 Os02g0697400 Os08g0448000 Os03g0130100
mod:3	osa-miR169e osa-miR169h	PWY-5754	Os02g0302700
mod:3	osa-miR169e osa-miR169h	PWY-5912	Os02g0306401 Os10g0113100 Os01g0323600 Os01g0293000 Os02g0302700 Os10g0113900
mod:3	osa-miR169o osa-miR169n	PWY-3781	Os01g0720300 Os03g0192400 Os06g0142700 Os07g0642900 Os07g0645400 Os09g0487500 Os01g0600400
mod:3	osa-miR169o osa-miR169n	PWY-5886	Os02g0302700
mod:3	osa-miR169o osa-miR169n	PWY-5048	Os02g0302700 Os08g0245200 Os02g0177600 Os03g0130100 Os08g0448000 Os06g0656500 Os02g0697400 Os02g0467600 Os05g0320700
mod:3	osa-miR169o osa-miR169n	PWY-5754	Os02g0302700
mod:3	osa-miR169o osa-miR169n	PWY-5912	Os01g0323600 Os02g0306401 Os10g0113100 Os10g0113900 Os02g0302700 Os01g0293000
mod:3	osa-miR169o osa-miR169h	PWY-3781	Os09g0487500 Os07g0642900 Os07g0645400 Os03g0192400 Os06g0142700 Os01g0720300
mod:3	osa-miR169o osa-miR169h	PWY-5886	Os02g0302700
mod:3	osa-miR169o osa-miR169h	PWY-5048	Os06g0656500 Os02g0697400 Os08g0448000 Os03g0130100 Os05g0320700 Os02g0467600 Os08g0245200 Os02g0302700 Os02g0177600
mod:3	osa-miR169o osa-miR169h	PWY-5754	Os02g0302700
mod:3	osa-miR169o osa-miR169h	PWY-5912	Os01g0323600 Os02g0306401 Os10g0113100 Os01g0293000 Os10g0113900 Os02g0302700
mod:3	osa-miR169l osa-miR169i-5p.1	PWY-3781	Os09g0487500 Os06g0142700 Os03g0192400 Os07g0645400 Os07g0642900 Os01g0720300
mod:3	osa-miR169l osa-miR169i-5p.1	PWY-5886	Os02g0302700
mod:3	osa-miR169l osa-miR169i-5p.1	PWY-5048	Os02g0177600 Os08g0245200 Os02g0302700 Os02g0467600 Os05g0320700 Os08g0448000 Os03g0130100 Os02g0697400 Os06g0656500
mod:3	osa-miR169l osa-miR169i-5p.1	PWY-5754	Os02g0302700
mod:3	osa-miR169l osa-miR169i-5p.1	PWY-5912	Os10g0113100 Os02g0306401 Os01g0323600 Os02g0302700 Os10g0113900 Os01g0293000
mod:3	osa-miR169o osa-miR169e	PWY-3781	Os09g0487500 Os07g0642900 Os07g0645400 Os03g0192400 Os06g0142700 Os01g0720300
mod:3	osa-miR169o osa-miR169e	PWY-5886	Os02g0302700
mod:3	osa-miR169o osa-miR169e	PWY-5048	Os02g0697400 Os06g0656500 Os03g0130100 Os08g0448000 Os05g0320700 Os02g0467600 Os08g0245200 Os02g0302700 Os02g0177600
mod:3	osa-miR169o osa-miR169e	PWY-5754	Os02g0302700
mod:3	osa-miR169o osa-miR169e	PWY-5912	Os01g0323600 Os02g0306401 Os10g0113100 Os10g0113900 Os02g0302700 Os01g0293000
mod:3	osa-miR169j osa-miR169n	PWY-3781	Os09g0487500 Os07g0645400 Os07g0642900 Os06g0142700 Os03g0192400 Os01g0720300
mod:3	osa-miR169j osa-miR169n	PWY-5886	Os02g0302700
mod:3	osa-miR169j osa-miR169n	PWY-5048	Os05g0320700 Os02g0467600 Os02g0697400 Os06g0656500 Os03g0130100 Os08g0448000 Os02g0177600 Os02g0302700 Os08g0245200
mod:3	osa-miR169j osa-miR169n	PWY-5754	Os02g0302700
mod:3	osa-miR169j osa-miR169n	PWY-5912	Os01g0293000 Os10g0113900 Os02g0302700 Os01g0323600 Os10g0113100 Os02g0306401
mod:4	osa-miR167d-5p osa-miR167a-5p	PWY-5080	Os03g0220100 Os06g0262800 Os03g0701500 Os04g0291100 Os05g0460800 Os09g0521100 Os04g0116600 Os06g0260500 Os04g0116800 Os06g0129100
mod:4	osa-miR167h-5p osa-miR167b	PWY-5080	Os04g0116800 Os06g0129100 Os06g0260500 Os09g0521100 Os04g0116600 Os04g0291100 Os05g0460800 Os03g0701500 Os06g0262800 Os03g0220100
mod:4	osa-miR167h-5p osa-miR167c-5p	PWY-5080	Os03g0220100 Os06g0262800 Os03g0701500 Os05g0460800 Os04g0291100 Os09g0521100 Os04g0116600 Os06g0260500 Os04g0116800 Os06g0129100
mod:4	osa-miR167h-5p osa-miR167f	PWY-5080	Os06g0260500 Os04g0116800 Os06g0129100 Os09g0521100 Os04g0116600 Os03g0701500 Os04g0291100 Os05g0460800 Os03g0220100 Os06g0262800
mod:4	osa-miR167j osa-miR167e-5p	PWY-5080	Os09g0521100 Os04g0116600 Os06g0260500 Os06g0129100 Os04g0116800 Os03g0220100 Os06g0262800 Os03g0701500 Os05g0460800 Os04g0291100
mod:4	osa-miR167i-5p osa-miR167g	PWY-5080	Os04g0116600 Os09g0521100 Os06g0129100 Os04g0116800 Os06g0260500 Os06g0262800 Os03g0220100 Os04g0291100 Os05g0460800 Os03g0701500
mod:4	osa-miR167i-5p osa-miR167f	PWY-5080	Os05g0460800 Os04g0291100 Os03g0701500 Os06g0262800 Os03g0220100 Os04g0116800 Os06g0129100 Os06g0260500 Os04g0116600 Os09g0521100
mod:4	osa-miR167a-5p osa-miR167f	PWY-5080	Os04g0116800 Os06g0129100 Os06g0260500 Os09g0521100 Os04g0116600 Os05g0460800 Os04g0291100 Os03g0701500 Os06g0262800 Os03g0220100
mod:4	osa-miR167g osa-miR167e-5p	PWY-5080	Os06g0262800 Os03g0220100 Os04g0291100 Os05g0460800 Os03g0701500 Os04g0116600 Os09g0521100 Os06g0129100 Os04g0116800 Os06g0260500
mod:4	osa-miR167i-5p osa-miR167b	PWY-5080	Os03g0220100 Os06g0262800 Os03g0701500 Os04g0291100 Os05g0460800 Os09g0521100 Os04g0116600 Os06g0260500 Os04g0116800 Os06g0129100
mod:4	osa-miR167a-5p osa-miR167h-5p	PWY-5080	Os06g0129100 Os04g0116800 Os06g0260500 Os04g0116600 Os09g0521100 Os04g0291100 Os05g0460800 Os03g0701500 Os06g0262800 Os03g0220100
mod:4	osa-miR167h-5p osa-miR167e-5p	PWY-5080	Os04g0116600 Os09g0521100 Os06g0260500 Os06g0129100 Os04g0116800 Os03g0220100 Os06g0262800 Os03g0701500 Os05g0460800 Os04g0291100
mod:4	osa-miR167d-5p osa-miR167h-5p	PWY-5080	Os06g0260500 Os04g0116800 Os06g0129100 Os04g0116600 Os09g0521100 Os03g0701500 Os04g0291100 Os05g0460800 Os03g0220100 Os06g0262800
mod:4	osa-miR167b osa-miR167e-5p	PWY-5080	Os05g0460800 Os04g0291100 Os03g0701500 Os06g0262800 Os03g0220100 Os04g0116800 Os06g0129100 Os06g0260500 Os04g0116600 Os09g0521100
mod:4	osa-miR167b osa-miR167f	PWY-5080	Os06g0262800 Os03g0220100 Os05g0460800 Os04g0291100 Os03g0701500 Os09g0521100 Os04g0116600 Os06g0129100 Os04g0116800 Os06g0260500
mod:4	osa-miR167f osa-miR167e-5p	PWY-5080	Os06g0260500 Os04g0116800 Os06g0129100 Os09g0521100 Os04g0116600 Os03g0701500 Os04g0291100 Os05g0460800 Os03g0220100 Os06g0262800
mod:4	osa-miR167a-5p osa-miR167b	PWY-5080	Os03g0701500 Os04g0291100 Os05g0460800 Os03g0220100 Os06g0262800 Os06g0260500 Os04g0116800 Os06g0129100 Os09g0521100 Os04g0116600
mod:4	osa-miR167d-5p osa-miR167j	PWY-5080	Os06g0262800 Os03g0220100 Os05g0460800 Os04g0291100 Os03g0701500 Os09g0521100 Os04g0116600 Os04g0116800 Os06g0129100 Os06g0260500
mod:4	osa-miR167g osa-miR167f	PWY-5080	Os04g0116800 Os06g0129100 Os06g0260500 Os09g0521100 Os04g0116600 Os04g0291100 Os05g0460800 Os03g0701500 Os06g0262800 Os03g0220100
mod:4	osa-miR167i-5p osa-miR167c-5p	PWY-5080	Os09g0521100 Os04g0116600 Os06g0260500 Os04g0116800 Os06g0129100 Os03g0220100 Os06g0262800 Os03g0701500 Os05g0460800 Os04g0291100
mod:4	osa-miR167j osa-miR167b	PWY-5080	Os06g0262800 Os03g0220100 Os05g0460800 Os04g0291100 Os03g0701500 Os09g0521100 Os04g0116600 Os04g0116800 Os06g0129100 Os06g0260500
mod:4	osa-miR167a-5p osa-miR167g	PWY-5080	Os03g0220100 Os06g0262800 Os03g0701500 Os05g0460800 Os04g0291100 Os09g0521100 Os04g0116600 Os06g0260500 Os06g0129100 Os04g0116800
mod:4	osa-miR167g osa-miR167c-5p	PWY-5080	Os04g0291100 Os05g0460800 Os03g0701500 Os06g0262800 Os03g0220100 Os04g0116800 Os06g0129100 Os06g0260500 Os04g0116600 Os09g0521100
mod:4	osa-miR167d-5p osa-miR167b	PWY-5080	Os03g0701500 Os04g0291100 Os05g0460800 Os03g0220100 Os06g0262800 Os06g0260500 Os04g0116800 Os06g0129100 Os09g0521100 Os04g0116600
mod:4	osa-miR167h-5p osa-miR167g	PWY-5080	Os04g0116600 Os09g0521100 Os06g0260500 Os06g0129100 Os04g0116800 Os03g0220100 Os06g0262800 Os03g0701500 Os05g0460800 Os04g0291100
mod:4	osa-miR167j osa-miR167h-5p	PWY-5080	Os03g0220100 Os06g0262800 Os03g0701500 Os05g0460800 Os04g0291100 Os04g0116600 Os09g0521100 Os06g0260500 Os04g0116800 Os06g0129100
mod:4	osa-miR167i-5p osa-miR167a-5p	PWY-5080	Os03g0701500 Os05g0460800 Os04g0291100 Os03g0220100 Os06g0262800 Os06g0260500 Os04g0116800 Os06g0129100 Os04g0116600 Os09g0521100
mod:4	osa-miR167j osa-miR167c-5p	PWY-5080	Os04g0291100 Os05g0460800 Os03g0701500 Os06g0262800 Os03g0220100 Os06g0129100 Os04g0116800 Os06g0260500 Os04g0116600 Os09g0521100
mod:4	osa-miR167c-5p osa-miR167e-5p	PWY-5080	Os05g0460800 Os04g0291100 Os03g0701500 Os06g0262800 Os03g0220100 Os04g0116800 Os06g0129100 Os06g0260500 Os04g0116600 Os09g0521100
mod:4	osa-miR167i-5p osa-miR167j	PWY-5080	Os04g0116600 Os09g0521100 Os04g0116800 Os06g0129100 Os06g0260500 Os06g0262800 Os03g0220100 Os05g0460800 Os04g0291100 Os03g0701500
mod:4	osa-miR167a-5p osa-miR167e-5p	PWY-5080	Os09g0521100 Os04g0116600 Os06g0260500 Os04g0116800 Os06g0129100 Os03g0220100 Os06g0262800 Os03g0701500 Os04g0291100 Os05g0460800
mod:4	osa-miR167g osa-miR167b	PWY-5080	Os04g0116600 Os09g0521100 Os06g0129100 Os04g0116800 Os06g0260500 Os06g0262800 Os03g0220100 Os04g0291100 Os05g0460800 Os03g0701500
mod:4	osa-miR167i-5p osa-miR167e-5p	PWY-5080	Os04g0291100 Os05g0460800 Os03g0701500 Os06g0262800 Os03g0220100 Os06g0129100 Os04g0116800 Os06g0260500 Os04g0116600 Os09g0521100
mod:4	osa-miR167a-5p osa-miR167c-5p	PWY-5080	Os04g0291100 Os05g0460800 Os03g0701500 Os06g0262800 Os03g0220100 Os06g0129100 Os04g0116800 Os06g0260500 Os04g0116600 Os09g0521100
mod:4	osa-miR167d-5p osa-miR167f	PWY-5080	Os09g0521100 Os04g0116600 Os06g0260500 Os04g0116800 Os06g0129100 Os03g0220100 Os06g0262800 Os03g0701500 Os05g0460800 Os04g0291100
mod:4	osa-miR167f osa-miR167c-5p	PWY-5080	Os05g0460800 Os04g0291100 Os03g0701500 Os06g0262800 Os03g0220100 Os06g0129100 Os04g0116800 Os06g0260500 Os04g0116600 Os09g0521100
mod:4	osa-miR167d-5p osa-miR167c-5p	PWY-5080	Os03g0220100 Os06g0262800 Os03g0701500 Os04g0291100 Os05g0460800 Os04g0116600 Os09g0521100 Os06g0260500 Os04g0116800 Os06g0129100
mod:4	osa-miR167d-5p osa-miR167e-5p	PWY-5080	Os09g0521100 Os04g0116600 Os06g0260500 Os06g0129100 Os04g0116800 Os03g0220100 Os06g0262800 Os03g0701500 Os04g0291100 Os05g0460800
mod:4	osa-miR167i-5p osa-miR167h-5p	PWY-5080	Os06g0262800 Os03g0220100 Os05g0460800 Os04g0291100 Os03g0701500 Os04g0116600 Os09g0521100 Os04g0116800 Os06g0129100 Os06g0260500
mod:4	osa-miR167d-5p osa-miR167g	PWY-5080	Os06g0262800 Os03g0220100 Os05g0460800 Os04g0291100 Os03g0701500 Os04g0116600 Os09g0521100 Os06g0129100 Os04g0116800 Os06g0260500
mod:4	osa-miR167b osa-miR167c-5p	PWY-5080	Os06g0262800 Os03g0220100 Os04g0291100 Os05g0460800 Os03g0701500 Os04g0116600 Os09g0521100 Os06g0129100 Os04g0116800 Os06g0260500
mod:4	osa-miR167j osa-miR167f	PWY-5080	Os06g0262800 Os03g0220100 Os05g0460800 Os04g0291100 Os03g0701500 Os09g0521100 Os04g0116600 Os04g0116800 Os06g0129100 Os06g0260500
mod:4	osa-miR167i-5p osa-miR167d-5p	PWY-5080	Os03g0701500 Os05g0460800 Os04g0291100 Os03g0220100 Os06g0262800 Os06g0260500 Os04g0116800 Os06g0129100 Os09g0521100 Os04g0116600
mod:4	osa-miR167j osa-miR167g	PWY-5080	Os04g0116800 Os06g0129100 Os06g0260500 Os09g0521100 Os04g0116600 Os04g0291100 Os05g0460800 Os03g0701500 Os06g0262800 Os03g0220100
mod:4	osa-miR167j osa-miR167a-5p	PWY-5080	Os06g0262800 Os03g0220100 Os04g0291100 Os05g0460800 Os03g0701500 Os09g0521100 Os04g0116600 Os06g0129100 Os04g0116800 Os06g0260500
mod:5	osa-miR439a osa-miR439f	PWY-6717	Os05g0298700 Os03g0243700
mod:5	osa-miR439a osa-miR439f	PWY-7068	Os07g0518500 Os07g0491800
mod:5	osa-miR439a osa-miR439f	PWY-7067	Os07g0491800 Os07g0518500
mod:5	osa-miR439c osa-miR439a	PWY-6717	Os05g0298700 Os03g0243700
mod:5	osa-miR439c osa-miR439a	PWY-7068	Os07g0518500 Os07g0491800
mod:5	osa-miR439c osa-miR439a	PWY-7067	Os07g0518500 Os07g0491800
mod:5	osa-miR439c osa-miR439i	PWY-6717	Os05g0298700 Os03g0243700
mod:5	osa-miR439c osa-miR439i	PWY-7068	Os07g0518500 Os07g0491800
mod:5	osa-miR439c osa-miR439i	PWY-7067	Os07g0491800 Os07g0518500
mod:5	osa-miR439h osa-miR439g	PWY-6717	Os03g0243700 Os05g0298700
mod:5	osa-miR439h osa-miR439g	PWY-7068	Os07g0491800 Os07g0518500
mod:5	osa-miR439h osa-miR439g	PWY-7067	Os07g0491800 Os07g0518500
mod:5	osa-miR439h osa-miR439d	PWY-6717	Os05g0298700 Os03g0243700
mod:5	osa-miR439h osa-miR439d	PWY-7068	Os07g0518500 Os07g0491800
mod:5	osa-miR439h osa-miR439d	PWY-7067	Os07g0491800 Os07g0518500
mod:5	osa-miR439h osa-miR439e	PWY-6717	Os03g0243700 Os05g0298700
mod:5	osa-miR439h osa-miR439e	PWY-7068	Os07g0491800 Os07g0518500
mod:5	osa-miR439h osa-miR439e	PWY-7067	Os07g0518500 Os07g0491800
mod:5	osa-miR439i osa-miR439g	PWY-6717	Os03g0243700 Os05g0298700
mod:5	osa-miR439i osa-miR439g	PWY-7068	Os07g0518500 Os07g0491800
mod:5	osa-miR439i osa-miR439g	PWY-7067	Os07g0491800 Os07g0518500
mod:5	osa-miR439c osa-miR439h	PWY-6717	Os03g0243700 Os05g0298700
mod:5	osa-miR439c osa-miR439h	PWY-7068	Os07g0491800 Os07g0518500
mod:5	osa-miR439c osa-miR439h	PWY-7067	Os07g0518500 Os07g0491800
mod:5	osa-miR439a osa-miR439d	PWY-6717	Os03g0243700 Os05g0298700
mod:5	osa-miR439a osa-miR439d	PWY-7068	Os07g0491800 Os07g0518500
mod:5	osa-miR439a osa-miR439d	PWY-7067	Os07g0518500 Os07g0491800
mod:5	osa-miR439d osa-miR439g	PWY-6717	Os03g0243700 Os05g0298700
mod:5	osa-miR439d osa-miR439g	PWY-7068	Os07g0518500 Os07g0491800
mod:5	osa-miR439d osa-miR439g	PWY-7067	Os07g0491800 Os07g0518500
mod:5	osa-miR439f osa-miR439i	PWY-6717	Os05g0298700 Os03g0243700
mod:5	osa-miR439f osa-miR439i	PWY-7068	Os07g0518500 Os07g0491800
mod:5	osa-miR439f osa-miR439i	PWY-7067	Os07g0491800 Os07g0518500
mod:5	osa-miR439c osa-miR439g	PWY-6717	Os03g0243700 Os05g0298700
mod:5	osa-miR439c osa-miR439g	PWY-7068	Os07g0491800 Os07g0518500
mod:5	osa-miR439c osa-miR439g	PWY-7067	Os07g0491800 Os07g0518500
mod:5	osa-miR439e osa-miR439d	PWY-6717	Os03g0243700 Os05g0298700
mod:5	osa-miR439e osa-miR439d	PWY-7068	Os07g0518500 Os07g0491800
mod:5	osa-miR439e osa-miR439d	PWY-7067	Os07g0518500 Os07g0491800
mod:5	osa-miR439e osa-miR439g	PWY-6717	Os05g0298700 Os03g0243700
mod:5	osa-miR439e osa-miR439g	PWY-7068	Os07g0518500 Os07g0491800
mod:5	osa-miR439e osa-miR439g	PWY-7067	Os07g0518500 Os07g0491800
mod:5	osa-miR439c osa-miR439d	PWY-6717	Os05g0298700 Os03g0243700
mod:5	osa-miR439c osa-miR439d	PWY-7068	Os07g0518500 Os07g0491800
mod:5	osa-miR439c osa-miR439d	PWY-7067	Os07g0518500 Os07g0491800
mod:5	osa-miR439h osa-miR439i	PWY-6717	Os03g0243700 Os05g0298700
mod:5	osa-miR439h osa-miR439i	PWY-7068	Os07g0518500 Os07g0491800
mod:5	osa-miR439h osa-miR439i	PWY-7067	Os07g0518500 Os07g0491800
mod:5	osa-miR439f osa-miR439d	PWY-6717	Os03g0243700 Os05g0298700
mod:5	osa-miR439f osa-miR439d	PWY-7068	Os07g0518500 Os07g0491800
mod:5	osa-miR439f osa-miR439d	PWY-7067	Os07g0518500 Os07g0491800
mod:5	osa-miR439c osa-miR439f	PWY-6717	Os05g0298700 Os03g0243700
mod:5	osa-miR439c osa-miR439f	PWY-7068	Os07g0518500 Os07g0491800
mod:5	osa-miR439c osa-miR439f	PWY-7067	Os07g0491800 Os07g0518500
mod:5	osa-miR439a osa-miR439h	PWY-6717	Os05g0298700 Os03g0243700
mod:5	osa-miR439a osa-miR439h	PWY-7068	Os07g0491800 Os07g0518500
mod:5	osa-miR439a osa-miR439h	PWY-7067	Os07g0518500 Os07g0491800
mod:5	osa-miR439i osa-miR439e	PWY-6717	Os05g0298700 Os03g0243700
mod:5	osa-miR439i osa-miR439e	PWY-7068	Os07g0491800 Os07g0518500
mod:5	osa-miR439i osa-miR439e	PWY-7067	Os07g0518500 Os07g0491800
mod:5	osa-miR439a osa-miR439g	PWY-6717	Os05g0298700 Os03g0243700
mod:5	osa-miR439a osa-miR439g	PWY-7068	Os07g0491800 Os07g0518500
mod:5	osa-miR439a osa-miR439g	PWY-7067	Os07g0491800 Os07g0518500
mod:5	osa-miR439c osa-miR439e	PWY-6717	Os03g0243700 Os05g0298700
mod:5	osa-miR439c osa-miR439e	PWY-7068	Os07g0518500 Os07g0491800
mod:5	osa-miR439c osa-miR439e	PWY-7067	Os07g0491800 Os07g0518500
mod:5	osa-miR439a osa-miR439i	PWY-6717	Os05g0298700 Os03g0243700
mod:5	osa-miR439a osa-miR439i	PWY-7068	Os07g0518500 Os07g0491800
mod:5	osa-miR439a osa-miR439i	PWY-7067	Os07g0491800 Os07g0518500
mod:5	osa-miR439a osa-miR439e	PWY-6717	Os03g0243700 Os05g0298700
mod:5	osa-miR439a osa-miR439e	PWY-7068	Os07g0491800 Os07g0518500
mod:5	osa-miR439a osa-miR439e	PWY-7067	Os07g0491800 Os07g0518500
mod:5	osa-miR439f osa-miR439g	PWY-6717	Os03g0243700 Os05g0298700
mod:5	osa-miR439f osa-miR439g	PWY-7068	Os07g0518500 Os07g0491800
mod:5	osa-miR439f osa-miR439g	PWY-7067	Os07g0518500 Os07g0491800
mod:5	osa-miR439f osa-miR439e	PWY-6717	Os03g0243700 Os05g0298700
mod:5	osa-miR439f osa-miR439e	PWY-7068	Os07g0491800 Os07g0518500
mod:5	osa-miR439f osa-miR439e	PWY-7067	Os07g0491800 Os07g0518500
mod:5	osa-miR439i osa-miR439d	PWY-6717	Os03g0243700 Os05g0298700
mod:5	osa-miR439i osa-miR439d	PWY-7068	Os07g0518500 Os07g0491800
mod:5	osa-miR439i osa-miR439d	PWY-7067	Os07g0518500 Os07g0491800
mod:5	osa-miR439h osa-miR439f	PWY-6717	Os03g0243700 Os05g0298700
mod:5	osa-miR439h osa-miR439f	PWY-7068	Os07g0491800 Os07g0518500
mod:5	osa-miR439h osa-miR439f	PWY-7067	Os07g0491800 Os07g0518500
mod:7	osa-miR164e osa-miR164b	PWY-6443	Os10g0195600 Os06g0710700 Os10g0105933
mod:7	osa-miR164e osa-miR164b	PWY-7137	Os06g0590800
mod:7	osa-miR164e osa-miR164b	PWY-6801	Os10g0105933 Os06g0710700 Os01g0104900 Os10g0195600
mod:7	osa-miR164e osa-miR164b	PWY-4203	Os10g0195600 Os10g0105933 Os06g0710700
mod:7	osa-miR164b osa-miR164f	PWY-6443	Os10g0195600 Os06g0710700 Os10g0105933
mod:7	osa-miR164b osa-miR164f	PWY-7137	Os06g0590800
mod:7	osa-miR164b osa-miR164f	PWY-6801	Os10g0105933 Os06g0710700 Os01g0104900 Os10g0195600
mod:7	osa-miR164b osa-miR164f	PWY-4203	Os10g0195600 Os10g0105933 Os06g0710700
mod:7	osa-miR164a osa-miR164b	PWY-6443	Os10g0195600 Os06g0710700 Os10g0105933
mod:7	osa-miR164a osa-miR164b	PWY-7137	Os06g0590800
mod:7	osa-miR164a osa-miR164b	PWY-6801	Os01g0104900 Os10g0105933 Os06g0710700 Os10g0195600
mod:7	osa-miR164a osa-miR164b	PWY-4203	Os10g0195600 Os10g0105933 Os06g0710700
mod:7	osa-miR164e osa-miR164a	PWY-6443	Os10g0105933 Os06g0710700 Os10g0195600
mod:7	osa-miR164e osa-miR164a	PWY-7137	Os06g0590800
mod:7	osa-miR164e osa-miR164a	PWY-6801	Os10g0195600 Os10g0105933 Os06g0710700 Os01g0104900
mod:7	osa-miR164e osa-miR164a	PWY-4203	Os06g0710700 Os10g0105933 Os10g0195600
mod:7	osa-miR164e osa-miR164f	PWY-6443	Os10g0105933 Os06g0710700 Os10g0195600
mod:7	osa-miR164e osa-miR164f	PWY-7137	Os06g0590800
mod:7	osa-miR164e osa-miR164f	PWY-6801	Os06g0710700 Os10g0105933 Os01g0104900 Os10g0195600
mod:7	osa-miR164e osa-miR164f	PWY-4203	Os10g0105933 Os06g0710700 Os10g0195600
mod:7	osa-miR164a osa-miR164f	PWY-6443	Os10g0105933 Os06g0710700 Os10g0195600
mod:7	osa-miR164a osa-miR164f	PWY-7137	Os06g0590800
mod:7	osa-miR164a osa-miR164f	PWY-6801	Os10g0105933 Os06g0710700 Os01g0104900 Os10g0195600
mod:7	osa-miR164a osa-miR164f	PWY-4203	Os10g0195600 Os06g0710700 Os10g0105933
mod:8	osa-miR171b osa-miR171c-3p	PWY-6351	Os02g0290500 Os02g0123600 Os03g0705300 Os06g0492000 Os09g0555600 Os05g0127200
mod:8	osa-miR171b osa-miR171c-3p	PWY-6352	Os06g0492000 Os02g0782600 Os09g0555600 Os12g0236700 Os03g0705300 Os10g0390900 Os08g0104700 Os03g0399532 Os09g0402300 Os08g0307400 Os03g0182400 Os02g0123600 Os05g0180600 Os04g0691900 Os02g0290500
mod:8	osa-miR171d-3p osa-miR171e-3p	PWY-6351	Os03g0705300 Os05g0127200 Os09g0555600 Os06g0492000 Os02g0290500 Os02g0123600
mod:8	osa-miR171d-3p osa-miR171e-3p	PWY-6352	Os08g0307400 Os09g0402300 Os02g0123600 Os03g0182400 Os05g0180600 Os02g0290500 Os04g0691900 Os02g0782600 Os06g0492000 Os12g0236700 Os09g0555600 Os03g0705300 Os08g0104700 Os03g0399532 Os10g0390900
mod:8	osa-miR171f-3p osa-miR171c-3p	PWY-6351	Os03g0705300 Os05g0127200 Os09g0555600 Os06g0492000 Os02g0290500 Os02g0123600
mod:8	osa-miR171f-3p osa-miR171c-3p	PWY-6352	Os05g0180600 Os02g0290500 Os04g0691900 Os09g0402300 Os08g0307400 Os02g0123600 Os03g0182400 Os03g0705300 Os03g0399532 Os08g0104700 Os10g0390900 Os02g0782600 Os06g0492000 Os12g0236700 Os09g0555600
mod:8	osa-miR171f-3p osa-miR171e-3p	PWY-6351	Os06g0492000 Os09g0555600 Os05g0127200 Os03g0705300 Os02g0123600 Os02g0290500
mod:8	osa-miR171f-3p osa-miR171e-3p	PWY-6352	Os02g0290500 Os04g0691900 Os05g0180600 Os02g0123600 Os03g0182400 Os08g0307400 Os09g0402300 Os08g0104700 Os03g0399532 Os10g0390900 Os03g0705300 Os12g0236700 Os09g0555600 Os02g0782600 Os06g0492000
mod:8	osa-miR171b osa-miR171e-3p	PWY-6351	Os02g0123600 Os02g0290500 Os06g0492000 Os09g0555600 Os05g0127200 Os03g0705300
mod:8	osa-miR171b osa-miR171e-3p	PWY-6352	Os08g0307400 Os09g0402300 Os03g0182400 Os02g0123600 Os05g0180600 Os04g0691900 Os02g0290500 Os06g0492000 Os02g0782600 Os09g0555600 Os12g0236700 Os03g0705300 Os10g0390900 Os03g0399532 Os08g0104700
mod:8	osa-miR171b osa-miR171f-3p	PWY-6351	Os03g0705300 Os05g0127200 Os09g0555600 Os06g0492000 Os02g0290500 Os02g0123600
mod:8	osa-miR171b osa-miR171f-3p	PWY-6352	Os05g0180600 Os02g0290500 Os04g0691900 Os08g0307400 Os09g0402300 Os02g0123600 Os03g0182400 Os03g0705300 Os08g0104700 Os03g0399532 Os10g0390900 Os02g0782600 Os06g0492000 Os12g0236700 Os09g0555600
mod:8	osa-miR171c-3p osa-miR171d-3p	PWY-6351	Os03g0705300 Os05g0127200 Os09g0555600 Os06g0492000 Os02g0290500 Os02g0123600
mod:8	osa-miR171c-3p osa-miR171d-3p	PWY-6352	Os05g0180600 Os04g0691900 Os02g0290500 Os09g0402300 Os08g0307400 Os03g0182400 Os02g0123600 Os03g0705300 Os10g0390900 Os08g0104700 Os03g0399532 Os06g0492000 Os02g0782600 Os09g0555600 Os12g0236700
mod:8	osa-miR171f-3p osa-miR171d-3p	PWY-6351	Os02g0123600 Os02g0290500 Os05g0127200 Os09g0555600 Os06g0492000 Os03g0705300
mod:8	osa-miR171f-3p osa-miR171d-3p	PWY-6352	Os06g0492000 Os02g0782600 Os09g0555600 Os12g0236700 Os03g0705300 Os10g0390900 Os03g0399532 Os08g0104700 Os09g0402300 Os08g0307400 Os03g0182400 Os02g0123600 Os05g0180600 Os04g0691900 Os02g0290500
mod:8	osa-miR171c-3p osa-miR171e-3p	PWY-6351	Os03g0705300 Os05g0127200 Os09g0555600 Os06g0492000 Os02g0290500 Os02g0123600
mod:8	osa-miR171c-3p osa-miR171e-3p	PWY-6352	Os03g0705300 Os08g0104700 Os03g0399532 Os10g0390900 Os02g0782600 Os06g0492000 Os12g0236700 Os09g0555600 Os05g0180600 Os02g0290500 Os04g0691900 Os08g0307400 Os09g0402300 Os02g0123600 Os03g0182400
mod:8	osa-miR171b osa-miR171d-3p	PWY-6351	Os02g0290500 Os02g0123600 Os03g0705300 Os06g0492000 Os09g0555600 Os05g0127200
mod:8	osa-miR171b osa-miR171d-3p	PWY-6352	Os09g0555600 Os12g0236700 Os06g0492000 Os02g0782600 Os10g0390900 Os08g0104700 Os03g0399532 Os03g0705300 Os03g0182400 Os02g0123600 Os08g0307400 Os09g0402300 Os04g0691900 Os02g0290500 Os05g0180600
mod:11	osa-miR172a osa-miR172d-3p	PWY-622	Os08g0191433 Os04g0624600 Os01g0720600 Os08g0478800 Os02g0807100
mod:12	osa-miR444e osa-miR444a-3p.2	PWY4FS-7	Os03g0283600
mod:12	osa-miR444e osa-miR444a-3p.2	PWY-5269	Os03g0283600
mod:12	osa-miR444e osa-miR444a-3p.2	PWY4FS-8	Os03g0283600
mod:12	osa-miR444e osa-miR444a-3p.2	PWY-282	Os09g0426800 Os02g0814200 Os03g0140100 Os03g0139600
mod:12	osa-miR444e osa-miR444d.2	PWY4FS-7	Os03g0283600
mod:12	osa-miR444e osa-miR444d.2	PWY-5269	Os03g0283600
mod:12	osa-miR444e osa-miR444d.2	PWY4FS-8	Os03g0283600
mod:12	osa-miR444e osa-miR444d.2	PWY-282	Os03g0140100 Os02g0814200 Os09g0426800 Os03g0139600
mod:12	osa-miR444a-3p.2 osa-miR444d.2	PWY4FS-7	Os03g0283600
mod:12	osa-miR444a-3p.2 osa-miR444d.2	PWY-5269	Os03g0283600
mod:12	osa-miR444a-3p.2 osa-miR444d.2	PWY4FS-8	Os03g0283600
mod:12	osa-miR444a-3p.2 osa-miR444d.2	PWY-282	Os09g0426800 Os03g0140100 Os02g0814200 Os03g0139600
mod:18	osa-miR396a-5p osa-miR396b-5p	PWY-6303	Os06g0322400 Os04g0666100 Os04g0665200 Os04g0666233
mod:18	osa-miR396a-5p osa-miR396b-5p	PWY0-1264	Os05g0295300
mod:18	osa-miR396a-5p osa-miR396b-5p	PWY-7388	Os05g0295300
mod:18	osa-miR396a-5p osa-miR396b-5p	PWY-2781	Os01g0968700
mod:25	osa-miR1846b-5p osa-miR1846a-5p	PWY-6724	Os08g0379300 Os03g0107800
mod:25	osa-miR1846b-5p osa-miR1846a-5p	RIBOSYN2-PWY	Os04g0177400 Os02g0572400
mod:25	osa-miR1846b-5p osa-miR1846a-5p	PWY-7356	Os08g0566000 Os05g0367400
mod:25	osa-miR1846b-5p osa-miR1846a-5p	PWY-4661	Os04g0661200 Os10g0576100 Os09g0518700

## Sheet: Cd_stress_specific_miRNAfam
mod	mirPair	path	Function	Pathway class	misc. information
mod:3	osa-miR169	PWY-3781	aerobic respiration I (cytochrome c)	Respiration
		PWY-5886	3-(4-hydroxyphenyl)pyruvate biosynthesis	Aromatic Compound Biosynthesis
		PWY-5048	rosmarinic acid biosynthesis I	Secondary Metabolite Biosynthesis	Phenylpropanoid
		PWY-5754	4-hydroxybenzoate biosynthesis I (eukaryotes)	Aromatic Compound Biosynthesis
		PWY-5912	2'-deoxymugineic acid phytosiderophore biosynthesis	Secondary Metabolite Biosynthesis	Fe acquisition
mod:4	osa-miR167	PWY-5080	very long chain fatty acid biosynthesis I	Fatty Acid and Lipid Biosynthesis
mod:5	osa-miR439	PWY-6717	(1,4)-β-D-xylan degradation	Degradation/Utilization/Assimilation
		PWY-7068	ursolate biosynthesis	Secondary Metabolite Biosynthesis	Terpenoid
		PWY-7067	betulinate biosynthesis	Secondary Metabolite Biosynthesis	Terpenoid
mod:7	osa-miR164	PWY-6443	benzoate biosynthesis I (CoA-dependent, β-oxidative)	Aromatic compound biosynthesis
		PWY-7137	quercetin gentiotetraside biosynthesis	Secondary Metabolite Biosynthesis	Phenylpropanoid/Flavonoid/flavonol
		PWY-6801	volatile esters biosynthesis (during fruit ripening)	Secondary Metabolite Biosynthesis	Phenylpropanoid
		PWY-4203	volatile benzenoid biosynthesis I (ester formation)	Aromatic compound biosynthesis
mod:8	osa-miR171	PWY-6351	D-myo-inositol (1,4,5)-trisphosphate biosynthesis	Secondary Metabolite Biosynthesis	sugar alcohol
		PWY-6352	3-phosphoinositide biosynthesis	Fatty Acid and Lipid Biosynthesis	phospholipid
mod:11	osa-miR172	PWY-622	starch biosynthesis	Carbohydrate Biosynthesis
mod:12	osa-miR444	PWY4FS-7	phosphatidylglycerol biosynthesis I (plastidic)	Fatty Acid and Lipid Biosynthesis	phospholipid
		PWY-5269	cardiolipin biosynthesis II	Fatty Acid and Lipid Biosynthesis	phospholipid
		PWY4FS-8	phosphatidylglycerol biosynthesis II (non-plastidic)	Fatty Acid and Lipid Biosynthesis	phospholipid
		PWY-282	cuticular wax biosynthesis	Fatty Acid and Lipid Biosynthesis	cell structure/epidermal
mod:18	osa-miR396	PWY-6303	methyl indole-3-acetate interconversion	Activation/Inactivation/Interconversion	Hormone/auxin biosynthesis
		PWY0-1264	biotin-carboxyl carrier protein assembly	Fatty Acid and Lipid Biosynthesis
		PWY-7388	octanoyl-[acyl-carrier protein] biosynthesis (mitochondria, yeast)	Fatty Acid and Lipid Biosynthesis
		PWY-2781	cis-zeatin biosynthesis	Hormone biosynthesis	cytokinin biosynthesis
mod:25	osa-miR1846	PWY-6724	starch degradation II	Degradation/Utilization/Assimilation
		RIBOSYN2-PWY	flavin biosynthesis I (bacteria and plants)	Cofactor, Carrier, and Vitamin Biosynthesis	vit. B2/flavin biosynthesis
		PWY-7356	thiamine diphosphate salvage IV (yeast)	Cofactor, Carrier, and Vitamin Biosynthesis	thiamine salvage/biosynthesis
		PWY-4661	1D-myo-inositol hexakisphosphate biosynthesis III (Spirodela polyrrhiza)	Secondary Metabolite Biosynthesis	sugar alcohol
